# Supplementary material for: Adaptation of the Porcine Pituitary Transcriptome, Spliceosome and Editome during Early Pregnancy
Source: Int J Mol Sci. 2023 Mar 21;24(6):5946. doi: 10.3390/ijms24065946 (PMC10053595; doi:10.3390/ijms24065946)
Supplement: Supplementary file 1 [file ijms-24-05946-s001.zip]

Archive with 30 entries (29 files):
- ijms-2265868-supplementary captions.pdf
- Supplementary materials/
- Supplementary materials/Figure S1.tif
- Supplementary materials/Figure S10.png
- Supplementary materials/Figure S11.png
- Supplementary materials/Figure S12.png
- Supplementary materials/Figure S13.png
- Supplementary materials/Figure S14.png
- Supplementary materials/Figure S15.png
- Supplementary materials/Figure S16.png
- Supplementary materials/Figure S17.png
- Supplementary materials/Figure S18.png
- Supplementary materials/Figure S19.png
- Supplementary materials/Figure S2.png
- Supplementary materials/Figure S20.png
- Supplementary materials/Figure S21.png
- Supplementary materials/Figure S3.png
- Supplementary materials/Figure S4.png
- Supplementary materials/Figure S5.png
- Supplementary materials/Figure S6.png
- Supplementary materials/Figure S7.png
- Supplementary materials/Figure S8.png
- Supplementary materials/Figure S9.png
- Supplementary materials/Table_S1.xlsx
- Supplementary materials/Table_S2.xlsx
- Supplementary materials/Table_S3.xlsx
- Supplementary materials/Table_S4.xlsx
- Supplementary materials/Table_S5.xlsx
- Supplementary materials/Table_S6.xlsx
- Supplementary materials/Table_S7.xlsx
