# Supplementary material for: Adaptation of the Porcine Pituitary Transcriptome, Spliceosome and Editome during Early Pregnancy
Source: Int J Mol Sci. 2023 Mar 21;24(6):5946. doi: 10.3390/ijms24065946 (PMC10053595; doi:10.3390/ijms24065946)
Supplement: Supplementary file 1 [file ijms-24-05946-s001.zip › Supplementary materials/Table_S1.xlsx]

## Sheet: DEGs
DEG symbol	Stringtie/Ensembl TAR ID	reference Ensembl ID	baseMean	log2FoldChange	p-value	p adj.	regulation
NRN1	ENSSSCG00000026211	ENSSSCG00000026211	15.7007	5.71166	6.63434e-06	0.00221629	up
MMRN1	ENSSSCG00000009202	ENSSSCG00000009202	50.5962	3.98429	8.32615e-07	0.000414384	up
GPR26	ENSSSCG00000010727	ENSSSCG00000010727	25.6045	3.23434	0.000324172	0.0352706	up
ENSSSCG00000004911	MSTRG.1926	ENSSSCG00000004911	145.501	2.65084	3.19624e-08	2.90869e-05	up
PCSK2	MSTRG.14063	ENSSSCG00000007083	1066.79	2.53682	3.50757e-13	1.17301e-09	up
PAX7	MSTRG.25100	ENSSSCG00000034627	56.433	2.39863	6.65266e-05	0.0128154	up
U1.52	MSTRG.27564	ENSSSCG00000039726	52.9882	2.36403	0.000240847	0.0297018	up
ARC	MSTRG.20039	ENSSSCG00000038965	368.062	2.33547	6.35569e-06	0.00215042	up
NTS	MSTRG.23434	ENSSSCG00000000932	150.46	2.2194	1.66103e-05	0.00461435	up
ENSSSCG00000049823	ENSSSCG00000049823	ENSSSCG00000049823	40.0616	1.82951	0.00056964	0.0472344	up
DUSP2	MSTRG.18917	ENSSSCG00000035971	1081.19	1.74875	3.37018e-06	0.00125189	up
IL1RAPL1	MSTRG.32554	ENSSSCG00000012196	127.063	1.7447	7.36698e-06	0.00243027	up
EXTL1	MSTRG.25191	ENSSSCG00000029558	403.44	1.59693	2.24002e-05	0.00563014	up
LRAT	MSTRG.29022	ENSSSCG00000008995	393.139	1.57633	0.00032476	0.0352706	up
GNAL	MSTRG.25472	ENSSSCG00000022163	67.0604	1.51513	0.00034458	0.0366081	up
ENSSSCG00000007978	MSTRG.18796	ENSSSCG00000007978	2825.09	1.506	1.09127e-09	1.30908e-06	up
SLC44A5	MSTRG.25878	ENSSSCG00000003777	132.167	1.49596	0.000299069	0.0339581	up
COL6A5	MSTRG.6682	ENSSSCG00000011186	292.166	1.43544	2.30899e-05	0.00574873	up
HTR1F	MSTRG.8921	ENSSSCG00000030227	90.8276	1.40575	0.000190729	0.0256812	up
ALAS2	MSTRG.32818	ENSSSCG00000012347	238.297	1.39177	2.98685e-06	0.00117651	up
ADAMTSL1	MSTRG.2552	ENSSSCG00000040366	94.5872	1.38817	0.000539211	0.0456837	up
UNC13C	MSTRG.1393	ENSSSCG00000004614	491.336	1.35782	6.64904e-05	0.0128154	up
ENSSSCG00000014727	MSTRG.29915	ENSSSCG00000014727	7400.26	1.35112	2.37804e-06	0.000996171	up
HBB	MSTRG.29915	ENSSSCG00000014725	7400.26	1.35112	2.37804e-06	0.000996171	up
ENSSSCG00000051766	MSTRG.27068	ENSSSCG00000051766	296.676	1.31851	0.000175204	0.0238341	up
ZNF24	MSTRG.25735	ENSSSCG00000023276	3323.31	1.2795	0.000297725	0.0339581	up
MFSD4B	MSTRG.1041	ENSSSCG00000041409	1318.86	1.2704	0.000213458	0.0272143	up
ENSSSCG00000038260	MSTRG.23182	ENSSSCG00000038260	223.06	1.25526	0.000166003	0.0234278	up
SLC1A2	MSTRG.15980	ENSSSCG00000013296	241.514	1.22596	8.84869e-07	0.00041701	up
SLC4A1AP	MSTRG.19741	ENSSSCG00000008549	3004.66	1.22318	7.96083e-12	2.10094e-08	up
NTNG1	ENSSSCG00000006852	ENSSSCG00000006852	96.0089	1.21616	0.000426127	0.0398791	up
DISP3	MSTRG.24996	ENSSSCG00000003417	460.385	1.19054	0.000263081	0.0315589	up
CLVS2	MSTRG.551	ENSSSCG00000004232	532.347	1.18501	8.65783e-05	0.0145534	up
SV2C	MSTRG.16997	ENSSSCG00000034062	2029.24	1.17491	7.76114e-06	0.0025287	up
NFIL3	MSTRG.9318	ENSSSCG00000009592	176.204	1.16041	2.01227e-05	0.00530083	up
ENSSSCG00000050501	MSTRG.12088	ENSSSCG00000050501	7563.24	1.15263	2.50091e-05	0.00600013	up
U6.491	MSTRG.12903	ENSSSCG00000032635	7381.82	1.15125	1.966e-08	1.85303e-05	up
ENSSSCG00000046305	MSTRG.20202	ENSSSCG00000046305	141.592	1.14064	0.000571138	0.0472344	up
KBTBD6	MSTRG.4991	ENSSSCG00000031378	4231.04	1.10038	1.00666e-05	0.0031255	up
KBTBD7	MSTRG.4991	ENSSSCG00000037413	4231.04	1.10038	1.00666e-05	0.0031255	up
ENSSSCG00000040056	MSTRG.23379	ENSSSCG00000040056	8376.16	1.08601	0.000305223	0.0339581	up
GRIK2	MSTRG.922	ENSSSCG00000004361	47591.6	1.0852	4.44274e-05	0.00916003	up
LRP1B	MSTRG.11438	ENSSSCG00000023746	16996	1.05907	2.65288e-07	0.000159119	up
ENSSSCG00000048880	MSTRG.12092	ENSSSCG00000048880	361.278	1.02063	0.000451139	0.0416294	up
ENSSSCG00000047749	MSTRG.30188	ENSSSCG00000047749	1486.44	1.01855	4.43934e-07	0.00024462	up
U6.856	MSTRG.11944	ENSSSCG00000041099	7711.88	1.00529	9.53708e-06	0.00301526	up
MSLNL	ENSSSCG00000023487	ENSSSCG00000023487	182.654	0.984516	0.000409648	0.0389265	up
RYR3	MSTRG.27826	ENSSSCG00000033958	977.353	0.975809	3.32737e-05	0.00731771	up
KCNS3	MSTRG.19870	ENSSSCG00000031905	557.244	0.974769	0.000346786	0.0366081	up
RAB11A	MSTRG.1950	ENSSSCG00000032312	1828.82	0.966582	0.000343602	0.0366081	up
PCDHB1	ENSSSCG00000014377	ENSSSCG00000014377	316.067	0.956148	0.000206002	0.02665	up
ENSSSCG00000046745	MSTRG.12358	ENSSSCG00000046745	281.823	0.952269	0.000293264	0.033797	up
RARRES1	MSTRG.8066	ENSSSCG00000028623	2106.34	0.924259	0.000202712	0.0264931	up
ENSSSCG00000050032	MSTRG.15201	ENSSSCG00000050032	469.992	0.92053	0.000395357	0.0379413	up
ZDBF2	MSTRG.12543	ENSSSCG00000016130	8687.05	0.906922	0.000240339	0.0297018	up
ENSSSCG00000048495	MSTRG.8097	ENSSSCG00000048495	837.017	0.884929	0.00012117	0.0181822	up
ENSSSCG00000034240	MSTRG.30256	ENSSSCG00000034240	29726.9	0.87577	2.41821e-06	0.000997171	up
AKAP5	MSTRG.27871	ENSSSCG00000002268	883.392	0.84639	0.000521004	0.0452296	up
ENSSSCG00000046138	MSTRG.24101	ENSSSCG00000046138	580.892	0.822468	0.000381543	0.0371561	up
TMEM65	MSTRG.20171	ENSSSCG00000040731	4388.64	0.747127	0.000357507	0.0367548	up
HSPH1	MSTRG.4656	ENSSSCG00000009334	9020.88	0.739009	0.000389444	0.0375685	up
DNAJB4	MSTRG.25836	ENSSSCG00000003766	13242.2	0.67618	0.000203082	0.0264931	up
DMD	MSTRG.32579	ENSSSCG00000028148	1932.75	0.658231	0.000437235	0.0407741	up
EFNB2	MSTRG.5278	ENSSSCG00000009535	1325.69	-0.700206	0.000121256	0.0181822	down
SESN2	MSTRG.25241	ENSSSCG00000029438	830.612	-0.708412	0.000187328	0.0253527	down
CALD1	MSTRG.14888	ENSSSCG00000016535	3554.94	-0.713374	0.000341741	0.0366081	down
PAPSS2	MSTRG.10810	ENSSSCG00000010437	12679.9	-0.762638	6.31976e-05	0.0123544	down
CLEC14A	MSTRG.27495	ENSSSCG00000023760	549.965	-0.771896	0.000543134	0.0456837	down
NFXL1	MSTRG.28736	ENSSSCG00000008816	1535.49	-0.781387	0.00013258	0.0196568	down
ARHGAP36	MSTRG.33391	ENSSSCG00000012669	2450.24	-0.805706	1.96828e-05	0.00530049	down
SLC25A20	MSTRG.7091	ENSSSCG00000011366	1220.17	-0.829352	0.000628296	0.0499438	down
AKR7A2	MSTRG.25109	ENSSSCG00000003491	479.724	-0.832308	4.8233e-05	0.00986758	down
GABARAPL1	MSTRG.22825	ENSSSCG00000000645	3573.25	-0.860354	0.000213258	0.0272143	down
ISYNA1	MSTRG.16337	ENSSSCG00000040524	1368.17	-0.86719	0.000305664	0.0339581	down
NELFCD	MSTRG.14561	ENSSSCG00000007521	3058.11	-0.872798	0.000307183	0.0339581	down
LAT2	MSTRG.18181	ENSSSCG00000027487	280.075	-0.917756	0.000518428	0.0452296	down
CD9	MSTRG.22908	ENSSSCG00000022230	6328.35	-0.917971	0.000307529	0.0339581	down
DNAJC12	MSTRG.10430	ENSSSCG00000035600	1380.86	-0.922386	0.000295702	0.0339298	down
DGKE	MSTRG.6019	ENSSSCG00000017615	3067.69	-0.950276	0.000125384	0.0186949	down
P3H4	MSTRG.5839	ENSSSCG00000017429	1293.97	-0.96188	0.000195	0.0261231	down
RAB15	MSTRG.27877	ENSSSCG00000002280	1057.3	-0.965398	0.000360429	0.0367548	down
RBP4	MSTRG.10878	ENSSSCG00000010479	2356.04	-0.971771	8.27581e-05	0.0144374	down
GALNT15	ENSSSCG00000011195	ENSSSCG00000011195	287.157	-0.975508	0.000345542	0.0366081	down
SERTM1	MSTRG.4678	ENSSSCG00000040557	766.849	-0.997096	0.000202139	0.0264931	down
CACNA1D	MSTRG.7226	ENSSSCG00000011455	3576.28	-1.00365	2.69618e-05	0.00635312	down
COQ8A	MSTRG.3721	ENSSSCG00000010861	959.487	-1.01742	4.42452e-07	0.00024462	down
EGFL8	MSTRG.26900	ENSSSCG00000001434	437.856	-1.06136	3.52039e-05	0.00755339	down
FBXO32	MSTRG.20190	ENSSSCG00000005981	3831.24	-1.08116	1.28564e-08	1.25664e-05	down
MGP	MSTRG.22772	ENSSSCG00000037697	1191.3	-1.09159	8.42469e-05	0.0144374	down
ITGBL1	MSTRG.5245	ENSSSCG00000009526	307.142	-1.10502	0.000499711	0.0444036	down
CGREF1	MSTRG.19763	ENSSSCG00000008555	619.432	-1.13508	0.000603129	0.048528	down
C17orf58	MSTRG.5658	ENSSSCG00000032181	1064.51	-1.15238	1.73141e-06	0.000749075	down
DERL3	MSTRG.10031	ENSSSCG00000039626	325.563	-1.21495	2.14887e-05	0.00545297	down
CRSP2	MSTRG.16193	ENSSSCG00000013387	295.089	-1.21604	0.000525905	0.0452757	down
VGF	MSTRG.18128	ENSSSCG00000039053	3482.65	-1.238	0.000361085	0.0367548	down
APOD	MSTRG.8483	ENSSSCG00000011831	1433.52	-1.24264	1.6598e-05	0.00461435	down
ENSSSCG00000027124	MSTRG.9861	ENSSSCG00000027124	110.63	-1.2638	0.000553778	0.0462492	down
IL6R	MSTRG.21212	ENSSSCG00000027628	1687.58	-1.26958	6.18561e-10	7.77354e-07	down
CEMIP	MSTRG.27311	ENSSSCG00000038929	1287.35	-1.27221	1.00885e-06	0.000467098	down
POMC	MSTRG.19792	ENSSSCG00000021155	169267	-1.31526	0.00023051	0.0289685	down
PDK4	MSTRG.30964	ENSSSCG00000015334	3892.07	-1.34743	0.00023853	0.0296936	down
FZD9	MSTRG.18164	ENSSSCG00000023004	192.628	-1.36728	0.000168352	0.0235685	down
DRC1	MSTRG.19777	ENSSSCG00000008568	218.726	-1.39131	8.69588e-07	0.00041701	down
GABRA1	MSTRG.13598	ENSSSCG00000023661	251.478	-1.43248	2.40869e-07	0.000158919	down
NDUFA6	MSTRG.21963	ENSSSCG00000000045	774.044	-1.44095	2.85745e-10	3.8944e-07	down
RMND5A	MSTRG.19074	ENSSSCG00000035478	4499.66	-1.45426	5.87335e-09	6.20014e-06	down
FEN1	MSTRG.15794	ENSSSCG00000028696	193.705	-1.45949	0.000247893	0.0302877	down
SELENOP	MSTRG.13101	ENSSSCG00000021208	5292.96	-1.51229	3.35747e-06	0.00125189	down
LMOD1	MSTRG.3827	ENSSSCG00000031201	295.918	-1.51332	0.000304577	0.0339581	down
ANGPTL4	MSTRG.16600	ENSSSCG00000013599	103.811	-1.55468	0.000109025	0.0168263	down
POSTN	MSTRG.4691	ENSSSCG00000009361	8820.4	-1.5576	3.39499e-09	3.73321e-06	down
ADGRG7	ENSSSCG00000011962	ENSSSCG00000011962	52.4153	-1.57696	0.000518515	0.0452296	down
LRRTM3	MSTRG.10421	ENSSSCG00000010232	140.217	-1.58779	0.000497637	0.0443687	down
NUPR1	MSTRG.18343	ENSSSCG00000040162	660.888	-1.5913	2.83175e-06	0.00114974	down
KRT7	MSTRG.22208	ENSSSCG00000038966	127.556	-1.59735	0.000245239	0.0301028	down
SYTL3	MSTRG.77	ENSSSCG00000004057	357.353	-1.60541	1.06161e-11	2.33476e-08	down
GALP	MSTRG.24696	ENSSSCG00000003318	336.448	-1.60991	9.59727e-06	0.00301526	down
ENSSSCG00000020872	MSTRG.26247	ENSSSCG00000020872	41.9103	-1.61947	0.00042162	0.0397392	down
CCL24	MSTRG.18154	ENSSSCG00000035736	79.2967	-1.64159	0.000174136	0.0238115	down
CP	MSTRG.7938	ENSSSCG00000011700	764.461	-1.67129	3.55579e-13	1.17301e-09	down
AQP3	MSTRG.4008	ENSSSCG00000040513	98.7541	-1.78499	7.90914e-05	0.0141034	down
U1.46	MSTRG.27562	ENSSSCG00000037026	153.27	-1.79529	0.000103615	0.01637	down
SLITRK6	ENSSSCG00000009486	ENSSSCG00000009486	143.821	-1.849	1.03094e-05	0.00316365	down
SCGN	MSTRG.26720	ENSSSCG00000001101	229.478	-1.85494	1.19088e-06	0.000541856	down
ENSSSCG00000004573	MSTRG.1329	ENSSSCG00000004573	598.019	-1.89939	1.05467e-11	2.33476e-08	down
KLF11	MSTRG.19908	ENSSSCG00000038643	224.065	-1.91387	3.14796e-11	5.53853e-08	down
CPT1A	MSTRG.15576	ENSSSCG00000012880	1574.15	-1.91517	2.20105e-15	1.4522e-11	down
ENSSSCG00000007003	MSTRG.13816	ENSSSCG00000007003	89.3594	-2.02401	5.70838e-06	0.00195649	down
LAMB3	MSTRG.31647	ENSSSCG00000015618	144.304	-2.11253	0.000104209	0.01637	down
GAST	MSTRG.5836	ENSSSCG00000021910	116.063	-2.15453	7.18259e-05	0.0131636	down
OAZ3	MSTRG.21271	ENSSSCG00000027091	58.0355	-2.30442	5.3894e-08	4.18328e-05	down
GGT5	ENSSSCG00000010055	ENSSSCG00000010055	65.9959	-2.37327	0.000109821	0.0168505	down
AMY2B	MSTRG.21598	ENSSSCG00000036331	610.154	-2.49761	1.15846e-10	1.69849e-07	down
ENSSSCG00000039921	MSTRG.31745	ENSSSCG00000039921	722.441	-2.50239	1.2608e-08	1.25664e-05	down
ENSSSCG00000033100	MSTRG.31745	ENSSSCG00000033100	722.441	-2.50239	1.2608e-08	1.25664e-05	down
DDC	MSTRG.31687	ENSSSCG00000022009	75.9256	-2.73695	2.34102e-11	4.75245e-08	down
ENSSSCG00000038107	MSTRG.28876	ENSSSCG00000038107	30.3934	-2.75716	0.000572734	0.0472344	down
AGT	MSTRG.10233	ENSSSCG00000010184	257.443	-2.87683	2.93004e-11	5.52333e-08	down
DHRS7C	MSTRG.6541	ENSSSCG00000017996	30.905	-3.1946	0.000425675	0.0398791	down
CARTPT	MSTRG.13423	ENSSSCG00000016972	293.061	-3.50502	7.06142e-05	0.013032	down
DEFB1	MSTRG.32128	ENSSSCG00000029990	95.5576	-3.94579	6.96707e-08	5.10744e-05	down
ENSSSCG00000036417	ENSSSCG00000036417	ENSSSCG00000036417	13.8226	-4.30363	0.000400021	0.0382499	down
CLCN2	MSTRG.8377	ENSSSCG00000021581	18.6029	-4.36415	0.00041297	0.0390634	down
STYXL2	ENSSSCG00000006311	ENSSSCG00000006311	11.9165	-4.44351	0.000457113	0.0418877	down
MSTN	MSTRG.12289	ENSSSCG00000016047	15.5601	-5.46475	1.46364e-05	0.00424471	down
GULO	MSTRG.9417	ENSSSCG00000009667	10.6495	-5.57295	8.4067e-05	0.0144374	down
BNIP5	ENSSSCG00000001560	ENSSSCG00000001560	10.6222	-5.62002	8.64834e-05	0.0145534	down
