# Supplementary material for: Adaptation of the Porcine Pituitary Transcriptome, Spliceosome and Editome during Early Pregnancy
Source: Int J Mol Sci. 2023 Mar 21;24(6):5946. doi: 10.3390/ijms24065946 (PMC10053595; doi:10.3390/ijms24065946)
Supplement: Supplementary file 1 [file ijms-24-05946-s001.zip › Supplementary materials/Table_S2.xlsx]

## Sheet: DELs_un_known
Transcript ID	Reference gene ID	log₂(FC)	p adj.	Reg	Chr	Str	Start—End
ENSSSCT00000079535	ENSSSCG00000041288	6.09	1.60 × 10−4	↗	Y	+	6,296,429—6,301,242
ENSSSCT00000075187	ENSSSCG00000045036	6.03	9.56 × 10−8	↗	17	−	11,610,080—11,615,665
ENSSSCT00000076801	ENSSSCG00000050968	5.49	2.82 × 10−5	↗	16	−	58,324,447—58,329,053
ENSSSCT00000086381	ENSSSCG00000046048	4.14	4.61 × 10−4	↗	16	−	59,403,326—59,407,888
MSTRG.14404.1	N/A	4.13	1.63 × 10−6	↗	17	−	46,430,331—46,433,646
MSTRG.18944.1	N/A	2.13	2.55 × 10−7	↗	3	+	49,076,515—49,079,574
ENSSSCT00000075033	ENSSSCG00000042695	2.06	8.36 × 10−5	↗	13	+	111,853,095—111,871,182
ENSSSCT00000074581	ENSSSCG00000047598	1.8	3.71 × 10−4	↗	AEMK02000680.1	−	70,510—77,737
MSTRG.1237.1	N/A	1.72	3.40 × 10−4	↗	1	+	101,163,059—101,987,875
MSTRG.32091.2	N/A	1.71	5.82 × 10−4	↗	AEMK02000589.1	+	68,656—138,448
MSTRG.11439.3	N/A	1.44	1.63 × 10−15	↗	15	+	9,716,506—9,840,001
MSTRG.22436.1	N/A	1.27	7.34 × 10−5	↗	5	−	31,023,088—31,027,376
MSTRG.12911.1	N/A	1.19	1.29 × 10−9	↗	16	−	1,389,436—1,432,789
MSTRG.12903.2	N/A	1.15	1.97 × 10−8	↗	16	−	1,088,657—1,133,053
MSTRG.9182.1	N/A	1.09	3.65 × 10−4	↗	13	−	200,465,236—200,469,085
MSTRG.11438.6	N/A	1.06	2.65 × 10−7	↗	15	+	9,621,408—9,649,073
MSTRG.3765.1	N/A	1.01	2.74 × 10−4	↗	10	−	18,633,832—18,687,535
MSTRG.27546.1	N/A	0.95	5.82 × 10−5	↗	7	+	64,157,730—64,168,810
MSTRG.693.1	N/A	0.89	2.01 × 10−5	↗	1	−	51,361,130—51,428,624
MSTRG.693.4	N/A	0.89	2.01 × 10−5	↗	1	−	51,412,827—51,428,304
MSTRG.30274.2	N/A	0.88	2.11 × 10−6	↗	9	−	15,818,610—15,826,005
MSTRG.30256.12	N/A	0.88	2.42 × 10−6	↗	9	−	15,859,704—15,924,553
MSTRG.30256.5	N/A	0.88	2.42 × 10−6	↗	9	−	15,251,292—15,984,474
MSTRG.30256.7	N/A	0.88	2.42 × 10−6	↗	9	−	15,648,488—15,709,886
MSTRG.30256.8	N/A	0.88	2.42 × 10−6	↗	9	−	15,648,488—15,709,886
MSTRG.20172.2	N/A	0.87	1.73 × 10−4	↗	4	+	15,326,947—15,413,824
MSTRG.6852.1	N/A	0.87	9.40 × 10−5	↗	13	−	17,823,653—17,832,925
MSTRG.3703.1	N/A	0.83	6.11 × 10−4	↗	10	−	12,242,200—12,249,815
MSTRG.23424.1	N/A	0.83	3.49 × 10−4	↗	5	+	92,938,236—92,970,838
MSTRG.29749.2	N/A	0.8	3.66 × 10−4	↗	8	+	132,342,147—132,349,276
MSTRG.29749.3	N/A	0.8	3.66 × 10−4	↗	8	+	132,355,985—132,362,636
MSTRG.29749.4	N/A	0.8	3.66 × 10−4	↗	8	+	132,377,821—132,386,895
MSTRG.2789.1	N/A	0.73	4.41 × 10−4	↗	1	−	224,238,026—224,735,160
MSTRG.32206.1	N/A	−1.30	2.86 × 10−5	↘	AEMK02000695.1	+	3,281—6,839
MSTRG.32012.1	N/A	−1.70	3.18 × 10−6	↘	AEMK02000469.1	−	6,845—30,909
MSTRG.32275.1	N/A	−2.35	3.77 × 10−8	↘	AEMK02000698.1	−	1,566,421—1,644,588
ENSSSCT00000076568	ENSSSCG00000049271	−2.48	2.09 × 10−5	↘	AEMK02000595.1	−	15,316—57,387
MSTRG.31064.1	N/A	−2.92	2.89 × 10−23	↘	9	+	88,735,081—88,767,371
MSTRG.18874.1	N/A	−4.19	2.16 × 10−7	↘	3	+	44,184,832—44,192,685
MSTRG.17573.1	N/A	−5.07	4.55 × 10−4	↘	2	+	131,370,710—131,744,734
ENSSSCT00000079485	ENSSSCG00000050693	−5.23	2.09 × 10−4	↘	1	+	1,162,797—1,165,330
MSTRG.26260.1	N/A	−5.69	9.82 × 10−5	↘	6	−	161,991,822—162,053,451
ENSSSCT00000069404	ENSSSCG00000042476	−6.24	3.43 × 10−5	↘	3	+	27,097,076—27,156,749
