# Supplementary material for: Adaptation of the Porcine Pituitary Transcriptome, Spliceosome and Editome during Early Pregnancy
Source: Int J Mol Sci. 2023 Mar 21;24(6):5946. doi: 10.3390/ijms24065946 (PMC10053595; doi:10.3390/ijms24065946)
Supplement: Supplementary file 1 [file ijms-24-05946-s001.zip › Supplementary materials/Table_S4.xlsx]

## Sheet: DAS
Stringtie/Ensembl gene ID	Gene symbol	Gene type	chr	strand	1stAlternateExonStart	1stAlternateExonEnd	2ndAlternateExonStart	2ndAlternateExonEnd	upstreamExonStart	upstreamExonEnd	downstreamExonStart	downstreamExonEnd	FDR	IncLevelDifference	DAS type	Intersecting with Wagnon et al. 2012: doi.org/10.1371/journal.pgen.1003067
MSTRG.25778	CELF4	protein coding	6	-	121077338	121077417	121086946	121087027	121076711	121076883	121088593	121088659	1.54957e-09	0.789	MXE	No
MSTRG.25778	CELF4	protein coding	6	-	121077338	121077417	121086946	121087030	121076711	121076883	121088593	121088659	0.000159725	0.615	MXE	No
MSTRG.17920	ZFAND2A	protein coding	3	-	759426	759555	N/A	N/A	755464	757413	761538	761633	7.70891e-07	0.609	SE	No
MSTRG.6179	C17orf75	protein coding	12	+	42622963	42625287	N/A	N/A	42622963	42624652	42624688	42625287	0	0.602	RI	No
MSTRG.32923	NONO	protein coding	X	+	57293430	57293509	N/A	N/A	57290109	57290148	57305745	57305905	2.08505e-09	0.572	SE	No
MSTRG.2378	SYT16	protein coding	1	+	190902553	190902640	N/A	N/A	190874963	190874996	190906091	190906758	0.00194952	0.555	SE	Yes
MSTRG.18727	IFT140	protein coding	3	+	40313444	40313708	N/A	N/A	40313483	40313708	40309643	40309750	0.00057448	0.524	A3SS	No
ENSSSCG00000030088	ENSSSCG00000030088	protein coding	AEMK02000569.1	+	739351	739448	N/A	N/A	737132	737268	742586	742668	0.01349	0.518	SE	No
MSTRG.30025	STARD10	protein coding	9	-	7330826	7331855	N/A	N/A	7330538	7330683	7336102	7337587	0.000111971	0.498	SE	No
MSTRG.19411	ENSSSCG00000049247	lncRNA	3	+	83749109	83749177	N/A	N/A	83731592	83731736	83789343	83789405	0.00153321	0.484	SE	No
MSTRG.18603	MGRN1	protein coding	3	-	37690991	37692203	N/A	N/A	37690991	37691214	37691872	37692203	0.0269674	0.474	RI	No
MSTRG.18603	NUDT16L1	protein coding	3	-	37690991	37692203	N/A	N/A	37690991	37691214	37691872	37692203	0.0269674	0.474	RI	No
MSTRG.6588	ENSSSCG00000018029	protein coding	12	+	58970759	58970942	N/A	N/A	58970827	58970942	58964827	58965029	0.00139599	0.469	A3SS	No
MSTRG.6588	ZNF624	protein coding	12	+	58970759	58970942	N/A	N/A	58970827	58970942	58964827	58965029	0.00139599	0.469	A3SS	No
MSTRG.31582	PROX1	protein coding	9	-	129580332	129580998	N/A	N/A	129580574	129580998	129570846	129572640	0.00621251	0.459	A5SS	Yes
MSTRG.18740	BAIAP3	protein coding	3	-	40514386	40514409	N/A	N/A	40514208	40514292	40533772	40533840	9.32323e-06	0.453	SE	Yes
MSTRG.18740	GNPTG	protein coding	3	-	40514386	40514409	N/A	N/A	40514208	40514292	40533772	40533840	9.32323e-06	0.453	SE	No
MSTRG.5219	FARP1	protein coding	11	+	67200729	67200781	N/A	N/A	67144179	67144378	67216828	67217022	0.00266708	0.443	SE	Yes
MSTRG.24311	ENSSSCG00000020837	protein coding	6	+	49454202	49455820	N/A	N/A	49454202	49454332	49455788	49455820	5.93852e-06	0.439	RI	No
MSTRG.4647	KATNAL1	protein coding	11	-	7063783	7064154	N/A	N/A	7064024	7064154	7048537	7048569	0.0402384	0.437	A5SS	No
MSTRG.22601	ENSSSCG00000033766	protein coding	5	-	42572526	42573721	N/A	N/A	42572526	42572657	42573390	42573721	0.0135493	0.436	RI	No
MSTRG.27382	CFAP100	protein coding	7	+	53926757	53926992	N/A	N/A	53926757	53926790	53929234	53929386	4.56661e-05	0.432	A5SS	No
ENSSSCG00000039903	SPATS1	protein coding	7	+	39354082	39354253	N/A	N/A	39353164	39353378	39362259	39362386	0.0011072	0.432	SE	No
MSTRG.32398	RAB9A	protein coding	X	+	10310936	10311598	N/A	N/A	10310936	10311009	10311488	10311598	0.00354512	0.431	RI	No
MSTRG.2176	DMAC2L	protein coding	1	+	180074976	180075241	N/A	N/A	180075047	180075241	180069243	180069307	0.00316996	0.428	A3SS	No
MSTRG.9108	USP16	protein coding	13	+	192377781	192377971	N/A	N/A	192376885	192377019	192378114	192378194	0.0041867	0.426	SE	No
MSTRG.20423	GRHL2	protein coding	4	-	35397588	35397683	N/A	N/A	35397588	35397680	35417473	35417505	0.014247	0.423	A3SS	No
MSTRG.3186	ENSSSCG00000041355	lncRNA	1	-	260454635	260454730	N/A	N/A	260454635	260454727	260466342	260466389	0.000152143	0.42	A3SS	No
MSTRG.25848	ZZZ3	protein coding	6	+	135659071	135660642	N/A	N/A	135651326	135651458	135719849	135719988	0.00336453	0.42	SE	No
MSTRG.28857	MARCHF1	protein coding	8	-	52704924	52705073	N/A	N/A	52545748	52545799	52839589	52839798	0.0331881	0.42	SE	Yes
MSTRG.29611	STPG2	protein coding	8	+	122230329	122230489	N/A	N/A	122148728	122148840	122237330	122237417	0.00146	0.417	SE	No
MSTRG.21401	PDE4DIP	protein coding	4	-	100646958	100647988	N/A	N/A	100646958	100647932	100649590	100649637	0.000896594	0.415	A3SS	No
MSTRG.32180	ENSSSCG00000034036	protein coding	AEMK02000682.1	+	1405463	1405598	N/A	N/A	1402042	1402138	1406115	1407233	0.0408967	0.408	SE	No
MSTRG.9651	MLXIP	protein coding	14	-	30584612	30584829	N/A	N/A	30584648	30584829	30583148	30583276	0.00210419	0.405	A5SS	No
MSTRG.32537	PDK3	protein coding	X	+	20535001	20535147	N/A	N/A	20436814	20436818	20540453	20540595	0.023405	0.404	SE	No
MSTRG.25082	ARHGEF10L	protein coding	6	+	76159460	76160727	N/A	N/A	76160547	76160727	76159275	76159353	0.00023918	0.403	A3SS	No
MSTRG.9015	ENSSSCG00000048207	lncRNA	13	+	181085607	181085804	N/A	N/A	181056145	181056201	181099893	181099942	0.00893728	0.403	SE	No
MSTRG.24095	CEBPG	protein coding	6	+	43171004	43171184	N/A	N/A	43166409	43166493	43171367	43174987	0.00143323	0.4	SE	No
MSTRG.22219	TNS2	protein coding	5	+	18317148	18318371	N/A	N/A	18317148	18317933	18318245	18318371	0.0364598	0.391	RI	No
MSTRG.10964	CNNM1	protein coding	14	+	110596026	110598009	N/A	N/A	110596026	110596176	110597907	110598009	0.0410247	0.39	RI	No
MSTRG.27855	SLCO3A1	protein coding	7	-	86777919	86788569	N/A	N/A	86777919	86778572	86788326	86788569	5.07243e-05	0.389	RI	No
MSTRG.24381	CLASRP	protein coding	6	+	51500417	51500461	N/A	N/A	51500417	51500457	51500752	51500813	0.0120108	0.387	A5SS	No
MSTRG.12069	SCN2A	protein coding	15	+	71929957	71930049	N/A	N/A	71929453	71929582	71930144	71930236	0.000667124	0.386	SE	Yes
MSTRG.20552	TRIQK	protein coding	4	+	43717521	43717566	N/A	N/A	43717521	43717558	43727272	43727427	0.0404937	0.378	A5SS	Yes
MSTRG.6778	NEK10	protein coding	13	-	13895306	13895430	N/A	N/A	13882611	13882696	13911329	13911390	0.00114237	0.375	SE	No
MSTRG.29748	MAPK10	protein coding	8	+	132687601	132704774	N/A	N/A	132687601	132692058	132704591	132704774	3.4428e-11	0.372	RI	No
MSTRG.5584	C17orf80	protein coding	12	-	7716032	7716219	N/A	N/A	7712559	7712667	7718648	7718863	0.0278858	0.371	SE	No
MSTRG.29704	ABCG2	protein coding	8	+	130939372	130939527	130969849	130970002	130937459	130937584	130973672	130973830	0.0274217	0.369	MXE	No
MSTRG.19330	ENSSSCG00000049122	lncRNA	3	-	80002514	80002545	N/A	N/A	79992021	79993340	80019191	80019244	0.0429486	0.369	SE	No
MSTRG.29104	IQCM	protein coding	8	+	79250181	79250240	79277892	79278091	79231259	79231375	79287358	79287503	0.0184127	0.362	MXE	No
MSTRG.4673	ENSSSCG00000026164	protein coding	11	-	12203103	12204003	N/A	N/A	12203103	12203328	12203360	12204003	2.50208e-07	0.361	RI	No
MSTRG.4673	ENSSSCG00000026564	protein coding	11	-	12203103	12204003	N/A	N/A	12203103	12203328	12203360	12204003	2.50208e-07	0.361	RI	No
MSTRG.17	WDR27	protein coding	1	+	688003	688164	N/A	N/A	653584	653683	698949	699595	0.0210645	0.359	SE	No
MSTRG.31361	ZNF786	protein coding	9	+	109242557	109242749	N/A	N/A	109238119	109238246	109243071	109243224	0.00148256	0.357	SE	No
MSTRG.20210	COL14A1	protein coding	4	-	18827185	18827938	N/A	N/A	18827185	18827315	18836920	18836980	0.0123671	0.355	A3SS	No
MSTRG.10500	NUDT13	protein coding	14	+	75949777	75949917	N/A	N/A	75938033	75938166	75951105	75951240	0.00241581	0.354	SE	No
MSTRG.6003	TMEM100	protein coding	12	-	32010842	32013475	N/A	N/A	32010842	32010979	32013350	32013475	0.000345274	0.345	RI	No
MSTRG.19261	AAK1	protein coding	3	+	72953955	72954066	N/A	N/A	72950786	72952375	72964564	72968064	0.0250592	0.344	SE	Yes
MSTRG.13763	ENSSSCG00000007001	protein coding	17	-	101988	102022	N/A	N/A	92951	93081	108246	108317	0.0111216	0.336	SE	No
MSTRG.6181	RHOT1	protein coding	12	-	42728560	42729773	N/A	N/A	42729570	42729773	42728420	42728516	0.0251975	0.334	A5SS	No
MSTRG.20419	NCALD	protein coding	4	+	35287520	35287635	N/A	N/A	35186181	35186270	35345534	35345931	0.0322218	0.333	SE	Yes
MSTRG.27293	ZFAND6	protein coding	7	+	49001534	49001731	N/A	N/A	48967565	48967688	49003744	49003905	0.0214446	0.332	SE	No
MSTRG.22223	ZNF740	protein coding	5	+	18410519	18411035	N/A	N/A	18410519	18410835	18413679	18413769	0.0251975	0.33	A5SS	No
MSTRG.11289	UROS	protein coding	14	-	135123207	135123281	N/A	N/A	135122953	135122991	135123668	135123740	0.00199276	0.328	SE	No
MSTRG.21783	ZNF644	protein coding	4	+	125741171	125741790	N/A	N/A	125741713	125741790	125740621	125740714	0.0369316	0.328	A3SS	No
MSTRG.17678	MACROH2A1	protein coding	2	-	137561514	137561619	N/A	N/A	137561514	137561616	137591762	137591960	0.0101729	0.327	A3SS	No
MSTRG.24696	GALP	DEG	6	+	60491063	60495074	N/A	N/A	60491063	60491140	60493022	60495074	0.00368156	0.326	RI	No
MSTRG.20086	ZFAT	protein coding	4	+	7018521	7018730	N/A	N/A	7016752	7016968	7046522	7046699	0.000681267	0.322	SE	No
MSTRG.23163	TMEM106C	protein coding	5	+	78319537	78319797	N/A	N/A	78319582	78319797	78318741	78319036	0.010466	0.32	A3SS	No
MSTRG.24067	C19orf12	protein coding	6	-	39819424	39820079	N/A	N/A	39819145	39819315	39824943	39825001	0.0041867	0.318	SE	No
MSTRG.30047	XRRA1	protein coding	9	-	9277602	9277658	N/A	N/A	9274714	9274812	9280490	9280625	0.00656884	0.318	SE	No
MSTRG.14477	STAU1	protein coding	17	-	50846559	50846764	N/A	N/A	50846607	50846764	50844170	50844309	0.00995386	0.318	A5SS	No
MSTRG.27446	SIN3A	protein coding	7	+	58181872	58182912	N/A	N/A	58181872	58181930	58182737	58182912	0.0419168	0.318	RI	No
MSTRG.22262	ENSSSCG00000040825	protein coding	5	-	21328499	21328630	N/A	N/A	21310215	21310309	21328917	21329201	0.0102784	0.317	SE	No
MSTRG.8329	KLHL24	protein coding	13	+	121570081	121570211	N/A	N/A	121566792	121566879	121571993	121572035	0.00552079	0.315	SE	Yes
MSTRG.9966	MORC2	protein coding	14	-	47758059	47758433	N/A	N/A	47758059	47758136	47758244	47758433	0.0459434	0.315	RI	No
MSTRG.32935	CITED1	protein coding	X	-	58182574	58183800	N/A	N/A	58182574	58183495	58183781	58183800	7.33215e-07	0.313	RI	No
MSTRG.10464	COL13A1	protein coding	14	+	72864347	72864383	72867238	72867265	72861840	72861867	72869769	72869820	0.0143507	0.313	MXE	No
MSTRG.10464	ENSSSCG00000040498	protein coding	14	+	72864347	72864383	72867238	72867265	72861840	72861867	72869769	72869820	0.0143507	0.313	MXE	No
MSTRG.7206	PBRM1	protein coding	13	-	34814820	34814973	N/A	N/A	34814820	34814970	34819990	34820219	0.00464275	0.312	A3SS	No
MSTRG.6559	DNAH9	protein coding	12	+	56280026	56280262	N/A	N/A	56275880	56276000	56284339	56284462	0.00704408	0.31	SE	No
MSTRG.24905	CEP104	protein coding	6	-	65279101	65279455	N/A	N/A	65279101	65279169	65279316	65279455	0.000321633	0.309	RI	No
MSTRG.25364	NCDN	protein coding	6	+	91748259	91748932	N/A	N/A	91747890	91747984	91749188	91749329	0.000135507	0.308	SE	No
MSTRG.30765	FMO1	protein coding	9	+	63861132	63861289	N/A	N/A	63861132	63861223	63868063	63868201	0.0094943	0.308	A5SS	No
MSTRG.15787	BEST1	protein coding	2	-	9545129	9545934	N/A	N/A	9545129	9545363	9545839	9545934	0.0445299	0.307	RI	No
MSTRG.25836	DNAJB4	DEG	6	-	135272576	135272717	N/A	N/A	135247626	135248195	135281043	135281370	0.00431884	0.306	SE	Yes
MSTRG.4706	ENSSSCG00000038414	lncRNA	11	+	9926766	9926869	N/A	N/A	9913091	9913322	10005286	10005360	0.00103938	0.305	SE	No
MSTRG.5704	ENSSSCG00000033421	protein coding	12	-	16305838	16307034	N/A	N/A	16305838	16306194	16308105	16308197	0.00452372	0.304	A3SS	No
MSTRG.13728	MTRR	protein coding	16	-	74264118	74264286	N/A	N/A	74261286	74261662	74266422	74266562	0.0296492	0.301	SE	No
MSTRG.9707	ACAD10	protein coding	14	+	32862083	32862152	32865989	32866171	32860379	32860521	32871221	32871372	0.0440907	0.301	MXE	No
MSTRG.1256	TCF4	protein coding	1	-	104721134	104724789	N/A	N/A	104721134	104721364	104724638	104724789	2.78802e-06	0.3	RI	No
MSTRG.4826	NHLRC3	protein coding	11	+	14209080	14209137	N/A	N/A	14191419	14191617	14318579	14318638	0.00200556	0.3	SE	No
MSTRG.5571	NAT9	protein coding	12	+	6463144	6463299	N/A	N/A	6463239	6463299	6462263	6462407	0.0395699	0.296	A3SS	No
MSTRG.33402	MBNL3	protein coding	X	-	108498469	108498564	108500949	108500985	108494945	108495678	108502829	108502980	0.000469489	0.29	MXE	No
MSTRG.29717	ENSSSCG00000032190	protein coding	8	+	132016502	132016678	N/A	N/A	132011346	132013445	132020158	132020316	0.0042669	0.29	SE	No
MSTRG.29717	SLC10A6	protein coding	8	+	132016502	132016678	N/A	N/A	132011346	132013445	132020158	132020316	0.0042669	0.29	SE	No
MSTRG.30390	ELMOD1	protein coding	9	+	36157903	36158004	N/A	N/A	36157903	36157950	36161604	36161706	0.0140331	0.29	A5SS	Yes
MSTRG.15405	ENSSSCG00000027491	protein coding	18	+	51220899	51221154	N/A	N/A	51220899	51220979	51298396	51298506	0.0434037	0.29	A5SS	No
MSTRG.12101	PHOSPHO2	protein coding	15	+	76009606	76009950	N/A	N/A	76008644	76008678	76013251	76014011	0.0357184	0.289	SE	No
MSTRG.23487	ACSS3	protein coding	5	-	100370248	100373794	N/A	N/A	100370248	100370383	100371524	100373794	0.00592129	0.284	RI	No
MSTRG.17706	FAM13B	protein coding	2	-	140008676	140008718	N/A	N/A	140007036	140007192	140023009	140023167	2.03914e-05	0.283	SE	No
MSTRG.1091	ENSSSCG00000043963	protein coding	1	-	82332439	82332622	N/A	N/A	82284951	82285218	82339248	82339372	8.77279e-05	0.283	SE	No
MSTRG.22852	CD163	protein coding	5	+	63328681	63330262	N/A	N/A	63328681	63328789	63330166	63330262	9.01292e-05	0.283	RI	No
MSTRG.30342	CEP126	protein coding	9	+	32698614	32705437	N/A	N/A	32698614	32698824	32705372	32705437	0.00041098	0.283	RI	No
MSTRG.26700	ALDH5A1	protein coding	7	+	19357746	19359004	N/A	N/A	19357746	19357830	19358833	19359004	0.00151725	0.281	RI	No
MSTRG.5017	PCDH9	protein coding	11	-	38829528	38829730	N/A	N/A	38829528	38829604	39449307	39452343	0.0227206	0.281	A3SS	Yes
MSTRG.27180	LRRC73	protein coding	7	-	38503287	38503410	N/A	N/A	38502798	38502899	38503697	38503858	0.0150434	0.279	SE	No
MSTRG.25261	SRSF4	protein coding	6	-	86074080	86075215	N/A	N/A	86074080	86074193	86075072	86075215	0.0107096	0.277	RI	No
MSTRG.430	MAP7	protein coding	1	+	27744968	27754250	N/A	N/A	27744968	27745086	27754136	27754250	0.000400904	0.275	RI	No
MSTRG.26404	ENSSSCG00000042756	protein coding	6	-	170612447	170612697	N/A	N/A	170612451	170612697	170607613	170609488	8.63178e-05	0.274	A5SS	No
MSTRG.22044	GTPBP1	protein coding	5	-	9318939	9319874	N/A	N/A	9318939	9319613	9319706	9319874	0.00346997	0.273	RI	No
MSTRG.5704	ENSSSCG00000033421	protein coding	12	-	16306777	16307034	N/A	N/A	16305838	16306194	16308105	16308197	0.01349	0.272	SE	No
MSTRG.5397	LRRC45	protein coding	12	-	989161	989302	N/A	N/A	989161	989290	989522	989701	0.0140554	0.272	A3SS	No
MSTRG.31294	LAMB1	protein coding	9	-	107747278	107747984	N/A	N/A	107747844	107747984	107746830	107746953	0.0178774	0.272	A5SS	No
MSTRG.25319	AZIN2	protein coding	6	+	89346858	89347036	N/A	N/A	89346093	89346214	89348810	89348984	0.000121398	0.271	SE	No
MSTRG.18787	MRPL28	protein coding	3	+	41327485	41328347	N/A	N/A	41327485	41327632	41328562	41328679	0.0320477	0.271	A5SS	No
MSTRG.18787	PGAP6	protein coding	3	+	41327485	41328347	N/A	N/A	41327485	41327632	41328562	41328679	0.0320477	0.271	A5SS	No
MSTRG.1561	CATSPER2	protein coding	1	+	127815887	127816061	N/A	N/A	127815083	127815233	127818694	127818867	0.00277858	0.27	SE	No
MSTRG.21783	ZNF644	protein coding	4	+	125741171	125741790	N/A	N/A	125741713	125741790	125740389	125740417	0.0139262	0.27	A3SS	No
MSTRG.19762	ABHD1	protein coding	3	-	111997016	111997190	N/A	N/A	111996805	111996854	111997317	111997430	0.0091994	0.269	SE	No
MSTRG.12870	PASK	protein coding	15	-	139881220	139882702	N/A	N/A	139881220	139882298	139883440	139883625	0.0132621	0.269	A3SS	No
MSTRG.1412	FAM214A	protein coding	1	+	119022315	119037240	N/A	N/A	119022315	119022431	119022543	119037240	0.0488169	0.268	RI	Yes
MSTRG.10464	COL13A1	protein coding	14	+	72888008	72888065	N/A	N/A	72885896	72885923	72893251	72893359	0.0262637	0.267	SE	No
MSTRG.10464	ENSSSCG00000040498	protein coding	14	+	72888008	72888065	N/A	N/A	72885896	72885923	72893251	72893359	0.0262637	0.267	SE	No
MSTRG.28398	EVC	protein coding	8	-	4863742	4863880	N/A	N/A	4860328	4860487	4867459	4867558	0.0042669	0.266	SE	No
MSTRG.24156	ZNF793	protein coding	6	-	46177907	46178654	N/A	N/A	46177907	46178003	46178524	46178654	0.00918333	0.263	RI	No
MSTRG.10530	ZSWIM8	protein coding	14	+	76524720	76525274	N/A	N/A	76524720	76524840	76525095	76525274	0.0319176	0.263	RI	No
MSTRG.7233	CCDC66	protein coding	13	+	38452347	38452936	N/A	N/A	38452832	38452936	38441578	38441604	0.047139	0.262	A3SS	No
MSTRG.7137	RBM6	protein coding	13	+	32540340	32541480	N/A	N/A	32540340	32540507	32541405	32541480	0.000334427	0.26	RI	No
MSTRG.26126	ACOT11	protein coding	6	-	157772141	157773358	N/A	N/A	157772141	157772202	157776259	157776424	0.033394	0.26	A3SS	No
MSTRG.5372	RAB40B	protein coding	12	+	514812	515704	N/A	N/A	515481	515704	512971	513032	0.00719934	0.259	A3SS	Yes
MSTRG.1653	GPR176	protein coding	1	+	131486076	131486329	N/A	N/A	131486137	131486329	131364719	131366114	9.41144e-06	0.258	A3SS	No
MSTRG.5259	TPP2	protein coding	11	+	70958289	70958415	N/A	N/A	70958289	70958394	70959325	70959382	0.0422556	0.258	A5SS	No
MSTRG.11289	UROS	protein coding	14	-	135119489	135119739	N/A	N/A	135119489	135119581	135129423	135129856	3.12029e-05	0.257	A3SS	No
MSTRG.27788	NDRG2	protein coding	7	+	78114788	78114830	N/A	N/A	78114371	78114443	78115213	78115319	0.0177546	0.257	SE	No
MSTRG.4546	MTMR6	protein coding	11	-	3188561	3190721	N/A	N/A	3188561	3189862	3189888	3190721	8.83968e-05	0.255	RI	No
MSTRG.8250	TBL1XR1	protein coding	13	-	115443009	115443103	N/A	N/A	115345208	115356158	115487947	115488083	0.0334951	0.255	SE	No
MSTRG.22852	CD163	protein coding	5	+	63330166	63331236	N/A	N/A	63330166	63330262	63331183	63331236	6.20825e-06	0.254	RI	No
MSTRG.9970	SMTN	protein coding	14	+	47899267	47899336	N/A	N/A	47898169	47898321	47902395	47902697	0.00102153	0.253	SE	No
MSTRG.21401	PDE4DIP	protein coding	4	-	100652959	100653076	N/A	N/A	100652156	100652389	100661165	100661405	0.00158137	0.253	SE	No
MSTRG.27098	ENSSSCG00000034190	protein coding	7	+	36972335	36972773	N/A	N/A	36972335	36972479	36973249	36973357	0.0036253	0.253	A5SS	No
MSTRG.27098	TOMM6	protein coding	7	+	36972335	36972773	N/A	N/A	36972335	36972479	36973249	36973357	0.0036253	0.253	A5SS	No
MSTRG.12638	CRYBA2	protein coding	15	-	121018986	121019129	N/A	N/A	121016502	121016667	121023584	121026183	0.000490071	0.251	SE	No
MSTRG.21792	ZNF326	protein coding	4	-	126701306	126704278	N/A	N/A	126701306	126701505	126703872	126704278	0.00820971	0.251	RI	No
MSTRG.15323	CBX3	protein coding	18	-	46200690	46200833	46203077	46203129	46195033	46195128	46204597	46204714	0.00159042	0.25	MXE	Yes
MSTRG.14091	POLR3F	protein coding	17	+	26728175	26728196	N/A	N/A	26727666	26727734	26728320	26728388	0.0118425	0.25	SE	Yes
MSTRG.1491	MYEF2	protein coding	1	+	123624234	123624306	N/A	N/A	123623461	123623530	123626357	123626566	3.43158e-05	0.249	SE	No
MSTRG.29748	MAPK10	protein coding	8	+	132678601	132681230	N/A	N/A	132678601	132678767	132681158	132681230	0.00047198	0.248	RI	No
MSTRG.15837	ENSSSCG00000013176	protein coding	2	-	13230401	13231301	N/A	N/A	13230401	13231078	13231101	13231301	0.0282347	0.248	RI	No
MSTRG.30322	CCDC82	protein coding	9	-	28404724	28406968	N/A	N/A	28404724	28404808	28406779	28406968	0.00473015	0.246	RI	No
MSTRG.26997	DST	protein coding	7	+	29115429	29118956	N/A	N/A	29115429	29118745	29118862	29118956	0.000136113	0.245	RI	No
MSTRG.26256	MKNK1	protein coding	6	+	164907863	164908060	N/A	N/A	164897563	164897733	164909182	164909284	0.0036309	0.245	SE	No
MSTRG.12487	ENSSSCG00000016119	protein coding	15	-	106944244	106944325	N/A	N/A	106937941	106938016	106955728	106956237	0.0156853	0.244	SE	No
MSTRG.2901	SPAG8	protein coding	1	-	236530571	236531817	N/A	N/A	236530571	236531373	236531475	236531817	0.0119471	0.243	RI	No
MSTRG.19646	ATL2	protein coding	3	+	102025297	102027291	N/A	N/A	102025297	102025729	102027874	102029110	0.0266416	0.243	A5SS	Yes
MSTRG.14005	PLCB4	protein coding	17	+	17943658	17950520	N/A	N/A	17916152	17916209	18099953	18100007	0.00145979	0.242	SE	No
MSTRG.3586	SPATA17	protein coding	10	+	8089645	8091547	N/A	N/A	8089645	8089772	8091456	8091547	0.00265069	0.24	RI	No
MSTRG.1226	MBD1	protein coding	1	-	99880889	99881810	N/A	N/A	99876555	99876774	99895471	99895645	0.0210002	0.239	SE	No
MSTRG.27496	ENSSSCG00000001930	protein coding	7	+	60971883	60973254	N/A	N/A	60971883	60971968	60973018	60973254	0.0276083	0.239	RI	No
MSTRG.24715	ZNF470	protein coding	6	-	60901320	60901395	N/A	N/A	60900792	60900884	60901737	60901870	0.0335827	0.237	SE	No
MSTRG.705	RIMS1	protein coding	1	+	52079490	52083531	N/A	N/A	52079490	52079590	52083407	52083531	0.0253746	0.236	RI	Yes
MSTRG.6996	TOPAZ1	protein coding	13	+	27575700	27578167	N/A	N/A	27575700	27575762	27576647	27578167	0.00497839	0.235	RI	No
MSTRG.5909	CISD3	protein coding	12	-	23379018	23379136	N/A	N/A	23379018	23379051	23379346	23379411	0.00527388	0.235	A3SS	No
MSTRG.2947	TBC1D2	protein coding	1	-	240039900	240040048	N/A	N/A	240036121	240036249	240049359	240049827	0.0123485	0.235	SE	No
MSTRG.14770	DENND11	protein coding	18	+	8256073	8261702	N/A	N/A	8256073	8260382	8260453	8261702	0.00770925	0.234	RI	No
MSTRG.29104	IQCM	protein coding	8	+	79277892	79278091	79287358	79287503	79250181	79250240	79296108	79296243	0.00869551	0.234	MXE	No
MSTRG.2607	MPDZ	protein coding	1	+	209311212	209314137	N/A	N/A	209311212	209311284	209313974	209314137	0.0297012	0.234	RI	No
MSTRG.31401	SLC9C2	protein coding	9	-	115893536	115893685	N/A	N/A	115890272	115890398	115895425	115895477	0.00686845	0.233	SE	No
MSTRG.32287	KCNT2	protein coding	AEMK02000698.1	-	2186278	2186449	N/A	N/A	2186278	2186428	2206227	2206336	0.0214447	0.231	A3SS	Yes
MSTRG.26372	ENSSSCG00000003965	protein coding	6	-	168814164	168814408	N/A	N/A	168808922	168809102	168816841	168817011	0.000121502	0.229	SE	No
MSTRG.13027	ZFR	protein coding	16	-	18633151	18655894	N/A	N/A	18633151	18633434	18655794	18655894	0.00585121	0.229	RI	Yes
MSTRG.20555	PIP4P2	protein coding	4	+	45853192	45860538	N/A	N/A	45853192	45853341	45860431	45860538	0.0383061	0.229	RI	Yes
MSTRG.26997	DST	protein coding	7	+	29150233	29157190	N/A	N/A	29150233	29156912	29157040	29157190	0.0138209	0.228	RI	No
MSTRG.5372	RAB40B	protein coding	12	+	512971	514890	N/A	N/A	512971	513032	513336	514890	0.0170004	0.228	RI	Yes
MSTRG.1224	MAPK4	protein coding	1	+	100280065	100280227	100285780	100285982	100278551	100278696	100288925	100291585	0.029609	0.228	MXE	No
MSTRG.26481	SLC35B3	protein coding	7	-	5604538	5604664	N/A	N/A	5600998	5601292	5606460	5606534	0.0258882	0.227	SE	No
MSTRG.430	MAP7	protein coding	1	+	27744968	27748743	N/A	N/A	27744968	27745086	27754136	27754250	0.000221114	0.226	A5SS	No
MSTRG.32398	RAB9A	protein coding	X	+	10343465	10343556	N/A	N/A	10327814	10328276	10343687	10343776	0.0308447	0.225	SE	No
MSTRG.5575	TTYH2	protein coding	12	-	6859720	6859941	N/A	N/A	6854908	6855004	6866240	6866352	0.00734758	0.222	SE	No
MSTRG.2664	SPATA6L	protein coding	1	+	217328000	217328125	N/A	N/A	217312191	217312233	217331109	217331187	8.77279e-05	0.221	SE	No
MSTRG.23300	ENSSSCG00000050424	lncRNA	5	-	86176380	86207474	N/A	N/A	86176380	86179124	86207345	86207474	0.0003187	0.22	RI	No
MSTRG.22285	ENSSSCG00000000382	protein coding	5	-	21565369	21565792	N/A	N/A	21565369	21565435	21565708	21565792	0.00110323	0.22	RI	No
MSTRG.26997	DST	protein coding	7	+	29287651	29291655	N/A	N/A	29287651	29287726	29291537	29291655	0.0121532	0.22	RI	No
MSTRG.6032	VEZF1	protein coding	12	-	34246602	34253019	N/A	N/A	34246602	34249289	34252866	34253019	9.54413e-07	0.219	RI	Yes
MSTRG.28749	RASL11B	protein coding	8	+	39705774	39705851	N/A	N/A	39704374	39704431	39706653	39708167	0.0287301	0.219	SE	No
MSTRG.430	MAP7	protein coding	1	+	27748632	27754250	N/A	N/A	27754136	27754250	27744968	27745086	0.00057448	0.218	A3SS	No
MSTRG.22018	TAB1	protein coding	5	-	8834757	8836952	N/A	N/A	8834757	8834902	8836840	8836952	0.0386953	0.218	RI	No
MSTRG.18714	ENSSSCG00000008012	protein coding	3	+	40162646	40162782	N/A	N/A	40152697	40152799	40167977	40168664	0.00148729	0.217	SE	No
MSTRG.22598	CAPRIN2	protein coding	5	+	43082299	43082479	N/A	N/A	43082356	43082479	43080723	43080892	5.92806e-08	0.216	A3SS	No
MSTRG.6688	HACL1	protein coding	13	-	2830602	2830697	N/A	N/A	2827923	2828036	2832115	2832193	2.32547e-05	0.216	SE	No
MSTRG.27984	SRSF5	protein coding	7	+	93395994	93397012	N/A	N/A	93396938	93397012	93395650	93395720	0.000891918	0.215	A3SS	No
MSTRG.20019	NRBP2	protein coding	4	+	806077	808024	N/A	N/A	806077	806133	806225	808024	0.0222938	0.213	RI	No
MSTRG.14639	ZNF512B	protein coding	17	-	62790886	62796359	N/A	N/A	62790886	62791074	62796223	62796359	0.0497657	0.213	RI	No
MSTRG.9288	ENSSSCG00000028571	protein coding	13	+	207587194	207587263	N/A	N/A	207587197	207587263	207584977	207585128	7.17764e-05	0.212	A3SS	No
MSTRG.26944	KHDRBS2	protein coding	7	-	27391843	27392016	N/A	N/A	27391964	27392016	27389873	27389906	0.00567153	0.211	A5SS	No
MSTRG.8630	POGLUT1	protein coding	13	-	140773000	140779544	N/A	N/A	140770594	140770694	140781966	140782088	0.0270852	0.211	SE	No
MSTRG.6874	CLASP2	protein coding	13	-	19380440	19380467	N/A	N/A	19377569	19377740	19383296	19383323	0.0287301	0.211	SE	No
MSTRG.22651	ITPR2	protein coding	5	+	47043053	47048834	N/A	N/A	47043053	47044338	47048735	47048834	0.00161735	0.21	RI	No
MSTRG.8680	BOC	protein coding	13	-	146630321	146630401	N/A	N/A	146630321	146630398	146630582	146630818	0.00445124	0.209	A3SS	No
MSTRG.2204	STYX	protein coding	1	+	182375386	182375440	N/A	N/A	182373762	182373795	182380376	182380474	0.000135507	0.206	SE	No
MSTRG.29977	ANAPC15	protein coding	9	-	6687714	6687844	N/A	N/A	6687714	6687839	6687982	6688064	0.0064131	0.206	A3SS	No
MSTRG.9108	USP16	protein coding	13	+	192377178	192378194	N/A	N/A	192378114	192378194	192376880	192377019	0.0139049	0.205	A3SS	No
MSTRG.30852	CDK14	protein coding	9	+	70575739	70576208	N/A	N/A	70574095	70574189	70577222	70577284	0.0255009	0.205	SE	No
MSTRG.12737	MFF	protein coding	15	+	128772004	128773221	N/A	N/A	128772004	128772116	128773043	128773221	4.431e-05	0.204	RI	No
MSTRG.30091	EMSY	protein coding	9	+	10645477	10645630	N/A	N/A	10645480	10645630	10643413	10643589	0.00057448	0.204	A3SS	No
MSTRG.31568	HMCN1	protein coding	9	+	127324742	127325093	N/A	N/A	127322675	127322804	127328685	127328805	0.0307178	0.204	SE	No
MSTRG.5017	PCDH9	protein coding	11	-	39095993	39096095	N/A	N/A	38829528	38829604	39449307	39452343	0.0332718	0.204	SE	Yes
MSTRG.28863	EXOC1	protein coding	8	+	55211886	55220888	N/A	N/A	55211886	55211996	55216194	55220888	1.60603e-06	0.203	RI	No
MSTRG.27492	ENSSSCG00000001924	protein coding	7	-	60664028	60664085	60679454	60679551	60649484	60649548	60684952	60685004	0.00142119	0.203	MXE	No
MSTRG.7226	CACNA1D	DEG	13	+	35861711	35862322	N/A	N/A	35861711	35861795	35862238	35862322	0.00321328	0.203	RI	Yes
MSTRG.6062	ENSSSCG00000017643	protein coding	12	-	34779760	34780054	N/A	N/A	34779272	34779366	34782186	34782482	0.0324086	0.203	SE	No
MSTRG.14224	HM13	protein coding	17	+	35278642	35280672	N/A	N/A	35278642	35278679	35280569	35280672	3.92395e-07	0.202	RI	No
MSTRG.21317	TARS2	protein coding	4	-	98631555	98631854	N/A	N/A	98631555	98631620	98631736	98631854	3.46555e-05	0.201	RI	No
MSTRG.4584	POLR1D	protein coding	11	+	5044692	5045913	N/A	N/A	5044692	5044829	5045342	5045913	0.0125389	0.199	RI	No
MSTRG.18785	DECR2	protein coding	3	-	41296523	41296810	N/A	N/A	41296523	41296617	41296685	41296810	0.0282347	0.199	RI	No
MSTRG.29075	GATB	protein coding	8	+	77240111	77240262	N/A	N/A	77237931	77238163	77267902	77268016	0.0336987	0.199	SE	No
MSTRG.28321	ENSSSCG00000050971	lncRNA	7	+	121782612	121794466	N/A	N/A	121782612	121792379	121793450	121794466	0.0480373	0.199	RI	No
MSTRG.1905	RELCH	protein coding	1	-	159227569	159228233	N/A	N/A	159227569	159227652	159232600	159232700	0.0327315	0.198	A3SS	No
MSTRG.6437	MED11	protein coding	12	-	52150537	52151874	N/A	N/A	52150537	52151060	52151743	52151874	0.0384803	0.198	RI	No
MSTRG.3371	SH3GLB2	protein coding	1	-	269316852	269317002	N/A	N/A	269316420	269316444	269320024	269320117	0.0498598	0.198	SE	No
MSTRG.12186	NFE2L2	protein coding	15	-	82976017	82977955	N/A	N/A	82976017	82976209	82977688	82977955	7.08445e-05	0.197	RI	No
MSTRG.31439	SEC16B	protein coding	9	-	119820633	119820990	119836115	119836172	119818658	119818762	119842835	119842931	0.00353436	0.197	MXE	No
MSTRG.24750	ENSSSCG00000032196	protein coding	6	+	61894660	61896116	N/A	N/A	61893415	61893542	61899548	61899627	0.00907194	0.197	SE	No
MSTRG.20537	CIBAR1	protein coding	4	-	42976225	42980775	N/A	N/A	42976225	42977501	42980673	42980775	0.00346833	0.196	RI	No
MSTRG.31117	ENSSSCG00000020870	protein coding	9	-	92462409	92462455	N/A	N/A	92462409	92462452	92463731	92463768	7.42201e-06	0.195	A3SS	No
MSTRG.1895	ZCCHC2	protein coding	1	-	159000919	159000991	159003257	159003334	158991492	158991605	159006208	159006320	0.045011	0.194	MXE	No
MSTRG.18795	NPRL3	protein coding	3	+	41538653	41538843	N/A	N/A	41538689	41538843	41537266	41537396	0.0173463	0.193	A3SS	No
MSTRG.13970	ENSSSCG00000028479	protein coding	17	-	14133627	14138151	N/A	N/A	14133627	14133748	14136278	14138151	0.00105883	0.192	RI	No
MSTRG.13970	PCNA	protein coding	17	-	14133627	14138151	N/A	N/A	14133627	14133748	14136278	14138151	0.00105883	0.192	RI	No
MSTRG.9970	SMTN	protein coding	14	+	47899267	47899432	N/A	N/A	47898169	47898321	47902395	47902673	0.00250454	0.192	SE	No
MSTRG.9204	DYRK1A	protein coding	13	+	201035620	201043409	N/A	N/A	201035620	201040382	201043325	201043409	0.0305372	0.191	RI	No
MSTRG.5483	ENSSSCG00000037376	protein coding	12	+	4842883	4842964	N/A	N/A	4841861	4841958	4855958	4857244	0.0451878	0.191	SE	No
MSTRG.21189	ENSSSCG00000006510	protein coding	4	+	94211359	94212097	N/A	N/A	94211359	94211400	94211993	94212097	0.00100041	0.19	RI	No
MSTRG.16846	MIER2	protein coding	2	+	77937055	77938855	N/A	N/A	77937055	77937488	77937888	77938855	0.00119427	0.189	RI	No
MSTRG.10414	CCAR1	protein coding	14	+	71863749	71864862	N/A	N/A	71863749	71863960	71864778	71864862	0.0280919	0.189	RI	Yes
MSTRG.33438	RBMX	protein coding	X	-	111967835	111970043	N/A	N/A	111967835	111967920	111968815	111970043	0.000140841	0.188	RI	No
MSTRG.6032	VEZF1	protein coding	12	-	34255014	34256613	N/A	N/A	34255014	34255198	34256549	34256613	9.18204e-05	0.188	RI	Yes
MSTRG.5332	ARHGEF7	protein coding	11	+	77475171	77475256	N/A	N/A	77454069	77454156	77484688	77484890	0.0041867	0.188	SE	No
MSTRG.5332	ENSSSCG00000024763	protein coding	11	+	77475171	77475256	N/A	N/A	77454069	77454156	77484688	77484890	0.0041867	0.188	SE	No
MSTRG.21768	EVI5	protein coding	4	+	124499267	124499414	N/A	N/A	124498690	124498723	124520318	124520453	0.00630076	0.188	SE	No
MSTRG.7149	MAPKAPK3	protein coding	13	+	33118530	33118841	N/A	N/A	33118530	33118595	33119028	33119108	5.84569e-08	0.186	A5SS	No
MSTRG.29396	ENSSSCG00000042559	lncRNA	8	-	106650841	106656825	N/A	N/A	106650841	106651024	106656727	106656825	0.00971559	0.186	RI	No
MSTRG.13921	ENSSSCG00000007004	protein coding	17	-	12044657	12044735	N/A	N/A	12042303	12042653	12047572	12047666	0.0165624	0.185	SE	No
MSTRG.4087	ZEB1	protein coding	10	+	42014917	42015559	N/A	N/A	42014917	42015239	42063515	42063671	0.000904197	0.183	A5SS	Yes
MSTRG.29748	MAPK10	protein coding	8	+	132676602	132677896	N/A	N/A	132676602	132676661	132677757	132677896	0.000475976	0.182	RI	No
MSTRG.20459	MTDH	protein coding	4	-	39079334	39082335	N/A	N/A	39079334	39079424	39082098	39082335	0.0184253	0.179	RI	No
MSTRG.18836	WNK2	protein coding	3	+	42814672	42814861	42822529	42822574	42813574	42813789	42824076	42824336	0.0310101	0.179	MXE	No
MSTRG.13245	PLPP1	protein coding	16	-	34663473	34702604	N/A	N/A	34663473	34666354	34702308	34702604	0.00565533	0.178	RI	No
MSTRG.10729	ZNF32	protein coding	14	+	92153691	92156074	N/A	N/A	92153691	92153831	92155139	92156074	0.0218941	0.178	RI	No
MSTRG.31	QKI	protein coding	1	-	4742478	4745607	N/A	N/A	4742478	4742553	4745307	4745607	0.00446145	0.177	RI	No
MSTRG.13188	ISL1	protein coding	16	+	30964105	30967287	N/A	N/A	30964105	30964295	30967027	30967287	0.000765212	0.176	RI	No
MSTRG.7008	TMEM42	protein coding	13	+	28045396	28047595	N/A	N/A	28045396	28045612	28047448	28047595	0.00716253	0.176	RI	No
MSTRG.10641	ENSSSCG00000031180	protein coding	14	-	88456017	88456051	N/A	N/A	88454930	88455010	88456155	88456237	0.000372686	0.175	SE	No
MSTRG.10641	ENSSSCG00000043778	protein coding	14	-	88456017	88456051	N/A	N/A	88454930	88455010	88456155	88456237	0.000372686	0.175	SE	No
MSTRG.15806	CYB561A3	protein coding	2	+	10154043	10155054	N/A	N/A	10154043	10154198	10154897	10155054	0.00716816	0.175	RI	Yes
MSTRG.12583	MAP2	protein coding	15	+	112422030	112426179	N/A	N/A	112410865	112420280	112426657	112433112	0.0153445	0.175	SE	Yes
MSTRG.27025	FKBP5	protein coding	7	-	31455168	31457799	N/A	N/A	31455168	31455252	31457708	31457799	0.0186069	0.175	RI	No
MSTRG.28070	EIF2B2	protein coding	7	+	98209850	98210401	N/A	N/A	98210273	98210401	98208540	98208607	0.000891918	0.174	A3SS	No
MSTRG.1609	MGA	protein coding	1	-	129622452	129625499	N/A	N/A	129622452	129622599	129624981	129625499	0.0019711	0.174	RI	No
MSTRG.6688	HACL1	protein coding	13	-	2828773	2828888	N/A	N/A	2827923	2828036	2830602	2830697	0.00248584	0.174	SE	No
MSTRG.1905	RELCH	protein coding	1	-	159227301	159228233	N/A	N/A	159227301	159227365	159227569	159228233	0.0374375	0.174	RI	No
MSTRG.16583	ENSSSCG00000013613	protein coding	2	-	70199091	70199161	N/A	N/A	70199091	70199146	70199573	70199837	0.0043356	0.173	A3SS	No
MSTRG.30916	FAM133B	protein coding	9	-	72491109	72491647	N/A	N/A	72491109	72491172	72491614	72491647	0.0169066	0.173	RI	Yes
MSTRG.21976	PMM1	protein coding	5	+	6974874	6975904	N/A	N/A	6974874	6975207	6975370	6975904	0.0179751	0.173	RI	No
MSTRG.11074	STN1	protein coding	14	-	114850597	114851025	N/A	N/A	114850928	114851025	114850280	114850454	0.000168176	0.172	A5SS	No
MSTRG.29748	MAPK10	protein coding	8	+	132676602	132681230	N/A	N/A	132676602	132677896	132678601	132681230	0.000178882	0.172	RI	No
MSTRG.26431	RIPK1	protein coding	7	+	1860756	1860894	N/A	N/A	1858616	1858773	1867253	1867330	0.00763344	0.172	SE	No
MSTRG.31	QKI	protein coding	1	-	4742478	4744599	N/A	N/A	4742478	4742553	4745307	4745607	0.0123132	0.172	A3SS	No
MSTRG.15491	SIRT3	protein coding	2	-	47450	47767	N/A	N/A	47450	47551	48907	49140	0.0325125	0.172	A3SS	No
MSTRG.2064	ENSSSCG00000041595	protein coding	1	+	170127102	170127216	N/A	N/A	170092906	170093052	170134538	170134677	0.00241581	0.171	SE	No
MSTRG.28646	TMEM33	protein coding	8	+	33012562	33012909	N/A	N/A	33012562	33012697	33012840	33012909	5.00233e-06	0.17	RI	Yes
MSTRG.27650	STRN3	protein coding	7	+	68552046	68556549	N/A	N/A	68552046	68552187	68556415	68556549	0.0016311	0.17	RI	No
MSTRG.15491	SIRT3	protein coding	2	-	48907	49436	N/A	N/A	41856	42018	54432	54523	0.00286091	0.17	SE	No
MSTRG.4842	INTS6	protein coding	11	+	16398825	16408799	N/A	N/A	16398825	16398915	16438384	16438568	0.00364923	0.17	A5SS	Yes
MSTRG.10414	CCAR1	protein coding	14	+	71863749	71864862	N/A	N/A	71864778	71864862	71862841	71863008	0.0139049	0.17	A3SS	Yes
MSTRG.3144	FKBP15	protein coding	1	-	253826500	253826603	N/A	N/A	253826530	253826603	253821934	253822106	0.0168528	0.17	A5SS	No
MSTRG.8123	ENSSSCG00000035525	protein coding	13	+	107497560	107498237	N/A	N/A	107497560	107497683	107498045	107498237	0.0221761	0.17	RI	No
MSTRG.13723	ENSSSCG00000041762	lncRNA	16	+	73968462	73970434	N/A	N/A	73967881	73968110	73974638	73974822	0.00124365	0.169	SE	No
MSTRG.31826	DIP2A	protein coding	AEMK02000328.1	-	274029	274239	N/A	N/A	269330	269465	275559	275679	0.00863106	0.169	SE	No
MSTRG.12486	ABI2	protein coding	15	+	106844507	106854794	N/A	N/A	106844507	106844684	106854696	106854794	0.0317337	0.169	RI	Yes
MSTRG.18696	RAB26	protein coding	3	-	39832820	39833040	N/A	N/A	39832820	39832897	39832983	39833040	0.0349775	0.169	RI	No
MSTRG.24056	C16orf87	protein coding	6	+	37809723	37817189	N/A	N/A	37809723	37809906	37816186	37817189	5.18138e-05	0.168	RI	No
MSTRG.20689	TERF1	protein coding	4	-	62809038	62814429	N/A	N/A	62809038	62812039	62814319	62814429	0.00172226	0.168	RI	No
MSTRG.19192	DGUOK	protein coding	3	-	69067544	69067732	69079213	69079326	69056225	69056341	69091111	69091341	0.0432457	0.168	MXE	No
MSTRG.27984	SRSF5	protein coding	7	+	93395650	93397012	N/A	N/A	93395650	93395720	93396938	93397012	0.000122777	0.168	RI	No
MSTRG.20459	MTDH	protein coding	4	-	39076832	39082335	N/A	N/A	39076832	39076931	39082098	39082335	0.00184707	0.167	RI	No
MSTRG.23726	WDR59	protein coding	6	+	12700468	12700604	N/A	N/A	12694050	12694100	12704997	12705083	0.0108723	0.167	SE	No
MSTRG.2699	KANK1	protein coding	1	-	221024832	221026793	N/A	N/A	221024832	221024920	221026550	221026793	0.00041098	0.166	RI	No
MSTRG.7130	AMIGO3	protein coding	13	-	32246489	32251357	N/A	N/A	32246489	32251096	32251174	32251357	0.00321328	0.166	RI	No
MSTRG.25061	PLEKHM2	protein coding	6	+	74896037	74896097	N/A	N/A	74893914	74894101	74898956	74899185	0.0441714	0.166	SE	No
MSTRG.16846	MIER2	protein coding	2	+	77937055	77938855	N/A	N/A	77937888	77938855	77936152	77936277	0.00292051	0.165	A3SS	No
MSTRG.33453	ATP11C	protein coding	X	-	114484004	114484094	114491903	114492023	114481393	114481474	114573861	114574040	0.0493216	0.165	MXE	Yes
MSTRG.13336	SREK1IP1	protein coding	16	-	43299372	43305745	N/A	N/A	43299372	43303327	43318936	43319080	0.000584668	0.164	A3SS	Yes
MSTRG.1409	RAB27A	protein coding	1	+	116574758	116574940	N/A	N/A	116574796	116574940	116533023	116533146	0.000870972	0.164	A3SS	No
MSTRG.29073	FBXW7	protein coding	8	+	76482021	76510067	N/A	N/A	76482021	76483130	76607804	76607854	0.00632321	0.164	A5SS	No
MSTRG.24625	ENSSSCG00000003240	protein coding	6	+	58278475	58279488	N/A	N/A	58279361	58279488	58276612	58276785	0.0179693	0.164	A3SS	No
MSTRG.32923	NONO	protein coding	X	+	57298717	57299351	N/A	N/A	57293430	57293509	57305745	57305905	0.0347705	0.164	SE	No
MSTRG.1577	TTBK2	protein coding	1	+	128531218	128531330	N/A	N/A	128521462	128521610	128560050	128560191	0.0498598	0.164	SE	Yes
MSTRG.21587	CDC14A	protein coding	4	-	117786818	117786894	N/A	N/A	117742259	117742339	117803156	117803247	0.000949395	0.163	SE	No
MSTRG.9204	DYRK1A	protein coding	13	+	201040326	201043409	N/A	N/A	201010256	201010337	201067068	201067154	0.0262637	0.163	SE	No
MSTRG.22386	TBK1	protein coding	5	+	28831767	28832599	N/A	N/A	28832465	28832599	28828567	28828935	0.00117572	0.162	A3SS	No
MSTRG.22386	XPOT	protein coding	5	+	28831767	28832599	N/A	N/A	28832465	28832599	28828567	28828935	0.00117572	0.162	A3SS	No
MSTRG.29977	ANAPC15	protein coding	9	-	6687982	6688064	N/A	N/A	6687714	6687844	6688142	6688226	0.00199276	0.162	SE	No
MSTRG.5372	RAB40B	protein coding	12	+	514812	514890	N/A	N/A	512971	513032	515481	515704	0.0124316	0.162	SE	Yes
MSTRG.21313	PRPF3	protein coding	4	-	98749735	98751359	N/A	N/A	98749735	98749797	98751275	98751359	0.00322857	0.161	RI	No
MSTRG.26914	SLC39A7	protein coding	7	+	25242968	25243840	N/A	N/A	25242968	25243115	25243425	25243840	0.00920799	0.161	RI	No
MSTRG.19846	PUM2	protein coding	3	+	117913864	117916411	N/A	N/A	117913864	117914007	117916281	117916411	0.0293655	0.161	RI	Yes
MSTRG.4503	PSPC1	protein coding	11	-	513240	534240	N/A	N/A	513240	513298	534134	534240	0.0348821	0.161	RI	Yes
MSTRG.29465	ENSSSCG00000051466	lncRNA	8	-	114109097	114109263	N/A	N/A	114074423	114075123	114145095	114145345	0.0448667	0.161	SE	No
MSTRG.26810	ENSSSCG00000001229	protein coding	7	+	22826609	22826720	22870229	22870340	22826214	22826490	22891624	22891657	0.00185791	0.16	MXE	No
MSTRG.29494	TET2	protein coding	8	-	116453736	116454682	N/A	N/A	116453736	116453945	116454588	116454682	0.00887215	0.16	RI	No
MSTRG.2209	DDHD1	protein coding	1	-	182712964	182720865	N/A	N/A	182712964	182713066	182720691	182720865	0.0186205	0.16	RI	No
MSTRG.682	FAM135A	protein coding	1	+	50691643	50694380	N/A	N/A	50691643	50691798	50692606	50694380	0.0435591	0.16	RI	Yes
MSTRG.25828	ADGRL2	protein coding	6	-	131767466	131768410	N/A	N/A	131767466	131767570	131768116	131768410	0.00315715	0.159	RI	No
MSTRG.9202	TTC3	protein coding	13	+	200695645	200708020	N/A	N/A	200695645	200695846	200707865	200708020	0.0251554	0.159	RI	Yes
MSTRG.14403	IFT52	protein coding	17	+	46233982	46239365	N/A	N/A	46233982	46234137	46239277	46239365	1.80486e-05	0.158	RI	No
MSTRG.8080	SMC4	protein coding	13	+	100078271	100079624	N/A	N/A	100078271	100078358	100079480	100079624	0.000676484	0.158	RI	No
MSTRG.7687	IFT122	protein coding	13	+	68877934	68880909	N/A	N/A	68877934	68877988	68880747	68880909	0.00155185	0.158	RI	No
MSTRG.23163	TMEM106C	protein coding	5	+	78319537	78319797	N/A	N/A	78319582	78319797	78318741	78319110	0.0196629	0.158	A3SS	No
MSTRG.15337	ENSSSCG00000036350	protein coding	18	+	46213183	46214774	N/A	N/A	46213183	46213267	46213424	46214774	0.0432486	0.158	RI	No
MSTRG.19633	SRSF7	protein coding	3	+	101605244	101606374	N/A	N/A	101605244	101606051	101606299	101606374	2.65062e-06	0.157	RI	No
MSTRG.31100	FAM126A	protein coding	9	-	91761835	91763251	N/A	N/A	91761835	91761916	91763071	91763251	0.00801504	0.157	RI	Yes
MSTRG.17727	REEP2	protein coding	2	+	140421406	140422610	N/A	N/A	140421406	140421511	140422537	140422610	0.0134253	0.157	RI	No
MSTRG.17613	KIF3A	protein coding	2	-	135009190	135017713	N/A	N/A	135009190	135009347	135017614	135017713	0.0149751	0.157	RI	No
MSTRG.7130	AMIGO3	protein coding	13	-	32251642	32252313	N/A	N/A	32251642	32251721	32251807	32252313	1.14007e-05	0.156	RI	No
MSTRG.27716	PABPN1	protein coding	7	-	75751759	75753765	N/A	N/A	75751759	75752688	75753613	75753765	0.000828909	0.156	RI	No
MSTRG.6459	ELP5	protein coding	12	+	52611002	52611133	N/A	N/A	52611002	52611098	52611233	52611334	0.0209128	0.156	A5SS	No
MSTRG.8526	ENSSSCG00000040273	protein coding	13	+	134608419	134608441	N/A	N/A	134607837	134607961	134611435	134611614	0.00533632	0.155	SE	No
MSTRG.8526	LMLN	protein coding	13	+	134608419	134608441	N/A	N/A	134607837	134607961	134611435	134611614	0.00533632	0.155	SE	Yes
MSTRG.10414	CCAR1	protein coding	14	+	71862841	71863960	N/A	N/A	71862841	71863008	71864778	71864862	0.0186024	0.155	A5SS	Yes
MSTRG.25793	ENSSSCG00000038475	protein coding	6	+	128013297	128013423	N/A	N/A	128005554	128005694	128016018	128016403	0.0234327	0.155	SE	No
MSTRG.9638	RSRC2	protein coding	14	+	30249366	30251229	N/A	N/A	30251038	30251229	30248537	30248581	0.00445124	0.154	A3SS	No
MSTRG.31002	ICA1	protein coding	9	-	78367794	78367884	N/A	N/A	78364465	78365321	78378875	78379145	0.0136479	0.154	SE	No
MSTRG.27898	GPHN	protein coding	7	+	90673870	90675594	N/A	N/A	90673870	90674143	90675486	90675594	0.000423368	0.153	RI	No
MSTRG.9638	RSRC2	protein coding	14	+	30248537	30251229	N/A	N/A	30248537	30248581	30251038	30251229	0.00858904	0.153	RI	No
MSTRG.7907	TRPC1	protein coding	13	+	83436394	83455540	N/A	N/A	83436394	83449143	83455438	83455540	0.0375369	0.153	RI	Yes
MSTRG.17292	NUDT12	protein coding	2	-	109056637	109059624	N/A	N/A	109056637	109056845	109059391	109059624	0.000321577	0.152	RI	No
MSTRG.33112	DIAPH2	protein coding	X	+	78666496	78666529	N/A	N/A	78602357	78602879	78669100	78669277	0.000558528	0.152	SE	No
MSTRG.22454	ENSSSCG00000000500	protein coding	5	+	34043053	34045727	N/A	N/A	34043053	34044054	34045598	34045727	0.000948646	0.152	RI	No
MSTRG.29764	HNRNPDL	protein coding	8	+	135807318	135809866	N/A	N/A	135808097	135809866	135806848	135806941	1.59158e-05	0.151	A3SS	No
MSTRG.21808	KYAT3	protein coding	4	+	127452068	127452407	N/A	N/A	127451515	127451571	127456877	127456971	0.00946671	0.151	SE	No
MSTRG.37	SFT2D1	protein coding	1	+	2583632	2583655	N/A	N/A	2576832	2576954	2585688	2585775	0.0235076	0.151	SE	No
MSTRG.2635	UHRF2	protein coding	1	-	215739821	215743653	N/A	N/A	215739821	215739984	215743546	215743653	0.0251104	0.151	RI	No
MSTRG.16414	ILVBL	protein coding	2	+	62436108	62437871	N/A	N/A	62436108	62436253	62437669	62437871	0.0477144	0.151	RI	No
MSTRG.32570	ENSSSCG00000012202	protein coding	X	+	26540408	26541096	N/A	N/A	26540408	26540505	26541011	26541096	0.0292057	0.15	RI	No
MSTRG.33480	FMR1	protein coding	X	+	120395788	120399835	N/A	N/A	120395788	120395871	120397906	120399835	0.00932747	0.149	RI	No
MSTRG.28694	GUF1	protein coding	8	+	35188036	35189517	N/A	N/A	35188036	35188156	35189480	35189517	0.0442345	0.149	RI	No
MSTRG.12278	ITGAV	protein coding	15	+	91702732	91706917	N/A	N/A	91702732	91702828	91706803	91706917	0.00015015	0.148	RI	Yes
MSTRG.9638	RSRC2	protein coding	14	+	30248537	30249444	N/A	N/A	30248537	30248581	30251038	30251229	0.000595442	0.148	A5SS	No
MSTRG.8404	TRA2B	protein coding	13	-	123769392	123780905	N/A	N/A	123769392	123769526	123780715	123780905	0.047779	0.148	RI	No
MSTRG.19192	DGUOK	protein coding	3	-	69079213	69079326	N/A	N/A	69067544	69067732	69091111	69091341	0.0491392	0.148	SE	No
MSTRG.20459	MTDH	protein coding	4	-	39084006	39085705	N/A	N/A	39084006	39084072	39085528	39085705	3.07169e-07	0.147	RI	No
MSTRG.20459	MTDH	protein coding	4	-	39079334	39082335	N/A	N/A	39082098	39082335	39076832	39076931	0.00348721	0.147	A5SS	No
MSTRG.13607	PWWP2A	protein coding	16	+	63445069	63445254	N/A	N/A	63445069	63445189	63446693	63446772	0.00355531	0.147	A5SS	No
MSTRG.17772	APBB3	protein coding	2	-	142307024	142307708	N/A	N/A	142307024	142307451	142307535	142307708	0.00521443	0.147	RI	No
MSTRG.31	QKI	protein coding	1	-	4742478	4743339	N/A	N/A	4742478	4742553	4745307	4745607	0.0250061	0.147	A3SS	No
MSTRG.1709	ADAMTS17	protein coding	1	-	138716060	138716129	N/A	N/A	138703163	138703244	138720666	138720787	0.0336987	0.147	SE	No
MSTRG.15337	ENSSSCG00000036350	protein coding	18	+	46213424	46213462	N/A	N/A	46213183	46213267	46214638	46214774	0.0255009	0.146	SE	No
MSTRG.20459	MTDH	protein coding	4	-	39082098	39085705	N/A	N/A	39082098	39082335	39084006	39085705	5.88186e-07	0.145	RI	No
MSTRG.16763	SPPL2B	protein coding	2	-	76234848	76235063	N/A	N/A	76234848	76234911	76234988	76235063	0.00376938	0.145	RI	No
MSTRG.1256	TCF4	protein coding	1	-	104724626	104724789	N/A	N/A	104724638	104724789	104721134	104721364	0.0038643	0.145	A5SS	No
MSTRG.10268	ENSSSCG00000023596	protein coding	14	-	61015683	61015779	N/A	N/A	60999867	61002875	61026848	61026907	0.0158836	0.145	SE	No
MSTRG.21551	GPSM2	protein coding	4	-	111121826	111122003	N/A	N/A	111116320	111116477	111123958	111124029	0.027255	0.145	SE	No
MSTRG.32677	KDM6A	protein coding	X	+	40120817	40121030	N/A	N/A	40120817	40120882	40120955	40121030	0.039879	0.145	RI	Yes
MSTRG.26335	ST3GAL3	protein coding	6	-	167463215	167463258	N/A	N/A	167436180	167436273	167480887	167480935	0.000677627	0.144	SE	No
MSTRG.8993	ROBO1	protein coding	13	+	175505314	175652529	N/A	N/A	175505314	175590226	175590534	175652529	0.00164688	0.143	RI	Yes
MSTRG.9202	TTC3	protein coding	13	+	200695645	200705241	N/A	N/A	200695645	200695846	200707865	200708020	0.0164508	0.143	A5SS	Yes
MSTRG.11551	ENSSSCG00000048791	lncRNA	15	-	20046696	20046756	N/A	N/A	20043602	20043794	20060254	20060384	0.0319406	0.143	SE	No
MSTRG.22761	PLEKHA5	protein coding	5	-	53843571	53847069	N/A	N/A	53843571	53843687	53846968	53847069	0.0218759	0.142	RI	Yes
MSTRG.34	PDE10A	protein coding	1	+	3238763	3285137	N/A	N/A	3238763	3238892	3285108	3285137	0.0222938	0.142	RI	No
MSTRG.25411	AKIRIN1	protein coding	6	+	94891361	94896448	N/A	N/A	94891361	94891685	94896307	94896448	3.45028e-06	0.141	RI	No
MSTRG.7146	RASSF1	protein coding	13	-	32818465	32822707	N/A	N/A	32818465	32818570	32822600	32822707	0.0145051	0.14	RI	No
MSTRG.2607	MPDZ	protein coding	1	+	209305797	209305908	209310385	209311284	209302742	209302920	209313974	209314137	0.0195568	0.14	MXE	No
MSTRG.20591	CPNE3	protein coding	4	-	50325784	50325895	N/A	N/A	50323943	50324031	50335203	50335262	0.0249329	0.14	SE	No
MSTRG.12063	SCN3A	protein coding	15	-	71761363	71762878	N/A	N/A	71761363	71761496	71762677	71762878	0.0308154	0.14	RI	Yes
MSTRG.23555	CTU2	protein coding	6	-	973463	973723	N/A	N/A	970856	970935	976024	976100	0.0380577	0.14	SE	No
MSTRG.31303	NRCAM	protein coding	9	-	108001411	108004248	N/A	N/A	108001411	108001523	108004077	108004248	0.0149751	0.139	RI	No
MSTRG.21351	ENSSSCG00000006691	protein coding	4	-	99476873	99476966	N/A	N/A	99476511	99476610	99477357	99477541	0.0171678	0.139	SE	No
MSTRG.21351	NUDT17	protein coding	4	-	99476873	99476966	N/A	N/A	99476511	99476610	99477357	99477541	0.0171678	0.139	SE	No
MSTRG.27784	METTL17	protein coding	7	-	78138546	78139356	N/A	N/A	78138546	78138731	78138949	78139356	0.0263945	0.139	RI	No
MSTRG.12069	SCN2A	protein coding	15	+	71928589	71929582	N/A	N/A	71928589	71928679	71929453	71929582	0.0352738	0.139	RI	Yes
MSTRG.21095	PPOX	protein coding	4	-	89284797	89285135	N/A	N/A	89284797	89284840	89284985	89285135	0.040338	0.139	RI	No
MSTRG.2607	MPDZ	protein coding	1	+	209305797	209305908	209311212	209311284	209302742	209302920	209313974	209314137	0.0405443	0.139	MXE	No
MSTRG.31048	BZW2	protein coding	9	+	85887315	85887956	N/A	N/A	85886157	85886398	85905795	85905860	0.00235625	0.138	SE	No
MSTRG.23082	YAF2	protein coding	5	-	73494586	73496645	N/A	N/A	73496519	73496645	73419803	73419956	0.0234836	0.138	A5SS	Yes
MSTRG.5259	TPP2	protein coding	11	+	71004040	71006378	N/A	N/A	71004040	71004248	71006258	71006378	0.0469455	0.138	RI	No
MSTRG.29308	ANKRD50	protein coding	8	+	99782813	99785499	N/A	N/A	99782813	99783063	99784401	99785499	0.00802493	0.137	RI	No
MSTRG.31676	ZPBP	protein coding	9	-	136149895	136149972	N/A	N/A	136138718	136138896	136163958	136164177	0.0122946	0.137	SE	No
MSTRG.31118	SLC25A40	protein coding	9	+	92521412	92524500	N/A	N/A	92521412	92521494	92523373	92524500	0.0259473	0.137	RI	No
MSTRG.16352	MAST3	protein coding	2	-	59681238	59681259	N/A	N/A	59680627	59680706	59681441	59681514	0.0270404	0.137	SE	Yes
MSTRG.22598	CAPRIN2	protein coding	5	+	43066831	43067509	N/A	N/A	43065888	43065932	43070466	43070589	0.0285066	0.137	SE	No
MSTRG.22433	GRIP1	protein coding	5	-	30809556	30810571	N/A	N/A	30809556	30809712	30816837	30817007	0.0305007	0.137	A3SS	Yes
MSTRG.9407	PPP2R2A	protein coding	14	+	10272256	10274883	N/A	N/A	10272256	10272434	10274718	10274883	0.000817862	0.136	RI	No
MSTRG.17580	ENSSSCG00000014267	protein coding	2	-	133712691	133713006	N/A	N/A	133707298	133712035	133715642	133716145	0.00241642	0.136	SE	No
MSTRG.11551	ENSSSCG00000048791	lncRNA	15	-	20046696	20046756	20060254	20060384	20043602	20043794	20071632	20071789	0.0310115	0.136	MXE	No
MSTRG.26372	ENSSSCG00000003965	protein coding	6	-	168851316	168851504	N/A	N/A	168843015	168843105	168856046	168856167	0.000274612	0.135	SE	No
MSTRG.26372	PPCS	protein coding	6	-	168851316	168851504	N/A	N/A	168843015	168843105	168856046	168856167	0.000274612	0.135	SE	No
MSTRG.14224	HM13	protein coding	17	+	35280556	35280672	N/A	N/A	35280569	35280672	35278642	35278679	0.000416079	0.135	A3SS	No
MSTRG.27544	RALGAPA1	protein coding	7	+	64362900	64372683	N/A	N/A	64362900	64363025	64371357	64372683	0.0229716	0.135	RI	No
MSTRG.8330	YEATS2	protein coding	13	+	121713254	121715141	N/A	N/A	121713254	121713416	121714917	121715141	0.0374375	0.135	RI	No
MSTRG.32529	SAT1	protein coding	X	+	19908475	19910104	N/A	N/A	19908475	19908559	19910002	19910104	0.000518775	0.134	RI	No
MSTRG.4889	ENSSSCG00000046352	lncRNA	11	+	17760987	17761545	N/A	N/A	17761433	17761545	17756988	17757085	0.0196629	0.134	A3SS	No
MSTRG.15042	AASS	protein coding	18	+	25002406	25002529	N/A	N/A	25000222	25000371	25002925	25003037	0.0219726	0.134	SE	No
MSTRG.18817	IARS1	protein coding	3	-	42022389	42022538	N/A	N/A	42022472	42022538	42012559	42012685	0.0417372	0.134	A5SS	No
MSTRG.1609	MGA	protein coding	1	-	129622452	129622750	N/A	N/A	129622452	129622599	129624981	129625499	0.0107169	0.133	A3SS	No
MSTRG.14455	ZMYND8	protein coding	17	-	49280922	49281294	49286398	49286910	49278761	49278952	49289509	49289662	0.0195568	0.133	MXE	No
MSTRG.29117	PRMT9	protein coding	8	+	81083256	81086363	N/A	N/A	81083256	81083424	81087613	81087720	0.000168176	0.132	A5SS	No
MSTRG.22701	SOX5	protein coding	5	+	49813300	49813532	N/A	N/A	49813300	49813427	49859024	49859235	0.0038643	0.132	A5SS	No
MSTRG.6969	SEC22C	protein coding	13	-	26082588	26087764	N/A	N/A	26082588	26083304	26086740	26087764	0.0022248	0.131	RI	No
MSTRG.10640	SHLD2	protein coding	14	+	88079259	88079454	N/A	N/A	88066270	88066378	88079624	88079759	0.00754854	0.131	SE	No
MSTRG.17719	BRD8	protein coding	2	-	140190244	140192135	N/A	N/A	140190244	140190454	140191990	140192135	0.0169066	0.131	RI	No
MSTRG.21344	ENSSSCG00000006682	protein coding	4	-	99377021	99377183	N/A	N/A	99367683	99367850	99377347	99377518	0.0227232	0.131	SE	No
MSTRG.4503	PSPC1	protein coding	11	-	509494	534240	N/A	N/A	534134	534240	483735	483833	0.00434403	0.13	A5SS	Yes
MSTRG.7149	MAPKAPK3	protein coding	13	+	33122681	33123356	N/A	N/A	33122681	33122806	33123270	33123356	0.00833158	0.13	RI	No
MSTRG.25558	EPB41L3	protein coding	6	+	101643213	101643434	N/A	N/A	101643267	101643434	101639519	101639695	0.00891516	0.13	A3SS	No
MSTRG.6970	NKTR	protein coding	13	+	26150938	26154818	N/A	N/A	26150938	26150966	26154788	26154818	0.0116486	0.13	RI	No
MSTRG.14987	CALU	protein coding	18	-	19856995	19857189	N/A	N/A	19856728	19856922	19862606	19862838	0.0194009	0.13	SE	No
MSTRG.14373	PLCG1	protein coding	17	+	43842331	43842694	N/A	N/A	43842331	43842420	43842509	43842694	0.0205056	0.13	RI	No
MSTRG.2751	ABHD17B	protein coding	1	-	225154198	225154378	225158745	225159215	225148983	225151477	225192719	225193322	0.0440907	0.13	MXE	Yes
MSTRG.2781	ENSSSCG00000005255	protein coding	1	+	223643826	223646219	N/A	N/A	223643826	223643952	223646174	223646219	0.00397731	0.129	RI	No
MSTRG.5372	RAB40B	protein coding	12	+	512971	514890	N/A	N/A	512971	513032	515481	515704	0.00862976	0.129	A5SS	Yes
MSTRG.5327	ANKRD10	protein coding	11	-	77337544	77343656	N/A	N/A	77337544	77337780	77343491	77343656	0.0169066	0.129	RI	No
MSTRG.28202	PPP4R3A	protein coding	7	-	113124674	113125882	N/A	N/A	113124674	113124806	113125765	113125882	0.0275622	0.129	RI	Yes
MSTRG.32727	RBM3	protein coding	X	+	42705369	42705965	N/A	N/A	42705369	42705638	42705865	42705965	0.0363921	0.129	RI	No
MSTRG.13353	ADAMTS6	protein coding	16	-	43731233	43731542	N/A	N/A	43731337	43731542	43721794	43721971	0.0038643	0.128	A5SS	No
MSTRG.14135	NAPB	protein coding	17	-	30375934	30375981	30377537	30377654	30375765	30375843	30378722	30378802	0.00622448	0.128	MXE	Yes
MSTRG.21261	S100A10	protein coding	4	+	97264343	97267370	N/A	N/A	97261814	97261864	97269079	97269232	3.02109e-05	0.126	SE	No
MSTRG.24976	ENSSSCG00000003403	protein coding	6	+	70709236	70709303	N/A	N/A	70705355	70705389	70711292	70711717	8.90949e-05	0.126	SE	No
MSTRG.31303	NRCAM	protein coding	9	-	107943055	107958441	N/A	N/A	107943055	107943187	107958264	107958441	0.000400904	0.126	RI	No
MSTRG.33523	NAA10	protein coding	X	-	124662510	124663278	N/A	N/A	124662510	124663103	124663190	124663278	0.0101041	0.126	RI	No
MSTRG.33523	RENBP	protein coding	X	-	124662510	124663278	N/A	N/A	124662510	124663103	124663190	124663278	0.0101041	0.126	RI	No
MSTRG.30322	CCDC82	protein coding	9	-	28401011	28407182	N/A	N/A	28401011	28401745	28406779	28407182	0.0245135	0.126	RI	No
MSTRG.23300	ENSSSCG00000050424	lncRNA	5	-	86176380	86207474	N/A	N/A	86176380	86178672	86207345	86207474	0.0261917	0.126	RI	No
MSTRG.33438	RBMX	protein coding	X	-	111968815	111970754	N/A	N/A	111968815	111970043	111970671	111970754	0.000528029	0.126	RI	No
MSTRG.22433	GRIP1	protein coding	5	-	30809556	30810571	N/A	N/A	30809556	30809709	30816837	30817007	0.00141558	0.125	A3SS	Yes
MSTRG.19737	ENSSSCG00000048711	lncRNA	3	+	110476831	110476973	110524644	110524807	110475518	110475660	110525851	110525925	0.00505493	0.125	MXE	No
MSTRG.19824	ITSN2	protein coding	3	+	114380936	114381064	N/A	N/A	114363527	114363958	114393450	114393514	0.00633053	0.125	SE	Yes
MSTRG.32941	ENSSSCG00000044599	lncRNA	X	-	59277355	59284338	N/A	N/A	59277355	59277725	59282806	59284338	0.00985031	0.125	RI	No
MSTRG.27838	MCTP2	protein coding	7	-	84854054	84854185	N/A	N/A	84854054	84854120	84856476	84856641	0.0155395	0.125	A3SS	No
MSTRG.20981	CCDC181	protein coding	4	+	81591736	81596535	N/A	N/A	81591736	81591891	81593578	81596535	0.0195333	0.125	RI	No
MSTRG.19301	PELI1	protein coding	3	+	77697821	77698059	N/A	N/A	77670973	77671034	77704123	77704272	0.0174247	0.124	SE	No
MSTRG.20591	CPNE3	protein coding	4	-	50334675	50335295	N/A	N/A	50335203	50335295	50323943	50324031	0.0186024	0.124	A5SS	No
MSTRG.33225	COL4A5	protein coding	X	+	89126358	89127720	N/A	N/A	89126358	89126526	89127630	89127720	0.0446922	0.124	RI	No
MSTRG.16454	CCDC130	protein coding	2	-	65354356	65354919	N/A	N/A	65354356	65354595	65354670	65354919	7.22093e-07	0.123	RI	No
MSTRG.16454	MRI1	protein coding	2	-	65354356	65354919	N/A	N/A	65354356	65354595	65354670	65354919	7.22093e-07	0.123	RI	No
MSTRG.27727	RBM23	protein coding	7	+	76120872	76122174	N/A	N/A	76120872	76121048	76124243	76124295	0.011064	0.123	A5SS	No
MSTRG.32223	TTI2	protein coding	AEMK02000697.1	-	146796	147808	N/A	N/A	146796	147481	147776	147808	0.0253991	0.123	RI	No
MSTRG.26606	FAM8A1	protein coding	7	+	13384877	13390892	N/A	N/A	13384877	13385001	13387736	13390892	0.041257	0.123	RI	Yes
MSTRG.19633	SRSF7	protein coding	3	+	101605244	101606051	N/A	N/A	101605244	101605421	101605603	101606051	0.042252	0.123	RI	No
MSTRG.6025	MSI2	protein coding	12	+	33939947	33939971	N/A	N/A	33919797	33919872	33941482	33941545	0.00181305	0.122	SE	Yes
MSTRG.6970	NKTR	protein coding	13	+	26143098	26154818	N/A	N/A	26143098	26144998	26150938	26154818	0.00795875	0.122	RI	No
MSTRG.27064	BTBD9	protein coding	7	-	33720744	33724353	N/A	N/A	33720744	33722253	33722529	33724353	0.010991	0.122	RI	Yes
MSTRG.28934	YTHDC1	protein coding	8	+	66113714	66116575	N/A	N/A	66113714	66113881	66116492	66116575	0.0475353	0.122	RI	No
MSTRG.32338	PRKX	protein coding	X	-	700133	700397	N/A	N/A	685009	685129	714604	714773	0.020436	0.121	SE	No
MSTRG.19587	EML4	protein coding	3	-	98072142	98077795	N/A	N/A	98072142	98072271	98074121	98077795	0.000345274	0.12	RI	No
MSTRG.28926	UBA6	protein coding	8	-	65469036	65477030	N/A	N/A	65469036	65475917	65476810	65477030	2.36073e-06	0.119	RI	Yes
MSTRG.8680	BOC	protein coding	13	-	146627781	146628848	N/A	N/A	146627781	146627917	146628782	146628848	0.000666396	0.119	RI	No
MSTRG.3188	ENSSSCG00000005508	protein coding	1	-	260834760	260840033	N/A	N/A	260834760	260835270	260839924	260840033	0.00307688	0.119	RI	No
MSTRG.12486	ABI2	protein coding	15	+	106844507	106844699	N/A	N/A	106844507	106844684	106854696	106854794	0.0277995	0.119	A5SS	Yes
MSTRG.8379	VPS8	protein coding	13	+	122716807	122717863	N/A	N/A	122716807	122716840	122717808	122717863	0.0343059	0.119	RI	No
MSTRG.20425	RIMS2	protein coding	4	-	33270982	33274729	N/A	N/A	33264970	33265142	33281002	33281115	0.00045126	0.118	SE	No
MSTRG.19500	NRXN1	protein coding	3	+	89802807	89905504	N/A	N/A	89802807	89804489	89909172	89909971	0.00168247	0.118	A5SS	No
MSTRG.7130	AMIGO3	protein coding	13	-	32251440	32251721	N/A	N/A	32251440	32251568	32251642	32251721	0.00268941	0.118	RI	No
MSTRG.28863	EXOC1	protein coding	8	+	55216194	55220888	N/A	N/A	55220738	55220888	55211886	55211996	0.0152271	0.118	A3SS	No
MSTRG.28877	ENSSSCG00000008898	protein coding	8	-	55867694	55869518	N/A	N/A	55867250	55867407	55884016	55884091	0.0181433	0.118	SE	No
MSTRG.33402	MBNL3	protein coding	X	-	108500949	108500985	N/A	N/A	108498469	108498564	108502829	108502980	0.0253117	0.118	SE	No
MSTRG.15337	ENSSSCG00000036350	protein coding	18	+	46212165	46214774	N/A	N/A	46212165	46212288	46213183	46214774	0.0306826	0.118	RI	No
MSTRG.30128	PCF11	protein coding	9	+	17307751	17309545	N/A	N/A	17307751	17307842	17308773	17309545	0.0307277	0.118	RI	No
MSTRG.10955	ZDHHC16	protein coding	14	+	108847355	108847550	N/A	N/A	108843196	108847174	108847701	108847790	0.00202842	0.117	SE	No
MSTRG.17613	KIF3A	protein coding	2	-	135013213	135017713	N/A	N/A	135017614	135017713	135009190	135009347	0.00872399	0.117	A5SS	No
MSTRG.10088	ENSSSCG00000010128	protein coding	14	+	51253089	51256585	N/A	N/A	51253089	51253100	51257196	51257293	0.0396179	0.117	A5SS	No
MSTRG.12327	GULP1	protein coding	15	+	93222404	93222795	N/A	N/A	93222404	93222521	93222714	93222795	0.040674	0.117	RI	No
MSTRG.30096	MYO7A	protein coding	9	+	11321942	11322226	N/A	N/A	11322056	11322226	11320220	11320347	0.000759601	0.116	A3SS	No
MSTRG.28793	CTSO	protein coding	8	-	44747673	44747782	N/A	N/A	44743432	44743600	44764884	44765041	0.0493617	0.116	SE	No
MSTRG.6450	C17orf49	protein coding	12	+	52420130	52420232	N/A	N/A	52418483	52419522	52420896	52421087	0.0498586	0.116	SE	No
MSTRG.4503	PSPC1	protein coding	11	-	533671	543564	N/A	N/A	533671	534240	543479	543564	0.0364723	0.115	RI	Yes
MSTRG.14421	PIGT	protein coding	17	+	47739536	47740239	N/A	N/A	47739536	47739623	47740151	47740239	0.0461823	0.115	RI	No
MSTRG.7045	ENSSSCG00000050172	protein coding	13	+	29872885	29873457	N/A	N/A	29872885	29872981	29873332	29873457	0.0464327	0.115	RI	No
MSTRG.7045	NBEAL2	protein coding	13	+	29872885	29873457	N/A	N/A	29872885	29872981	29873332	29873457	0.0464327	0.115	RI	No
MSTRG.23487	ACSS3	protein coding	5	-	100370248	100373794	N/A	N/A	100370248	100370383	100373605	100373794	3.07169e-07	0.114	RI	No
MSTRG.8510	TNK2	protein coding	13	+	134122912	134123040	N/A	N/A	134121202	134122548	134124012	134124798	0.00493193	0.114	SE	No
MSTRG.15629	ENSSSCG00000038304	protein coding	2	+	5754435	5758174	N/A	N/A	5754435	5755112	5757572	5758174	0.00952706	0.114	RI	No
MSTRG.28280	ENSSSCG00000051274	lncRNA	7	+	121665208	121666209	N/A	N/A	121665208	121665980	121666071	121666209	0.0299564	0.114	RI	No
MSTRG.28934	YTHDC1	protein coding	8	+	66112373	66113881	N/A	N/A	66112373	66112458	66113714	66113881	1.12253e-05	0.113	RI	No
MSTRG.19669	HEATR5B	protein coding	3	+	103224759	103226098	N/A	N/A	103224759	103224911	103225884	103226098	0.000139042	0.113	RI	No
MSTRG.21034	RGS5	protein coding	4	+	87339234	87344256	N/A	N/A	87339234	87343944	87343989	87344256	0.00154778	0.113	RI	No
MSTRG.15044	PTPRZ1	protein coding	18	-	25096141	25099721	N/A	N/A	25098721	25099721	25090944	25091089	0.000402234	0.112	A5SS	Yes
MSTRG.10186	ARID4B	protein coding	14	+	56002353	56014505	N/A	N/A	56002353	56002445	56014366	56014505	0.0008491	0.112	RI	No
MSTRG.5561	HID1	protein coding	12	+	6298198	6298879	N/A	N/A	6298198	6298369	6298765	6298879	0.00101942	0.112	RI	No
MSTRG.10519	MSS51	protein coding	14	-	76249553	76258835	N/A	N/A	76249553	76252320	76258737	76258835	0.0140941	0.112	RI	No
MSTRG.10519	PPP3CB	protein coding	14	-	76249553	76258835	N/A	N/A	76249553	76252320	76258737	76258835	0.0140941	0.112	RI	Yes
MSTRG.22915	C12orf4	protein coding	5	+	65897573	65898451	N/A	N/A	65897573	65897590	65902867	65903013	0.0428207	0.112	A5SS	No
MSTRG.11242	TIAL1	protein coding	14	-	129453079	129459573	N/A	N/A	129453079	129453178	129459476	129459573	0.0477144	0.112	RI	No
MSTRG.28863	EXOC1	protein coding	8	+	55211886	55220888	N/A	N/A	55211886	55211996	55220738	55220888	0.00578148	0.111	RI	No
MSTRG.16874	HNRNPH1	protein coding	2	+	78966383	78967650	N/A	N/A	78966383	78966522	78967471	78967650	0.0119539	0.111	RI	No
MSTRG.29353	PDE5A	protein coding	8	+	104363332	104378979	N/A	N/A	104363332	104363392	104378832	104378979	0.0139202	0.111	RI	No
MSTRG.5829	NKIRAS2	protein coding	12	-	20720373	20720615	N/A	N/A	20720373	20720449	20720541	20720615	0.0246498	0.111	RI	No
MSTRG.6425	ENSSSCG00000017906	protein coding	12	-	51968371	51969774	N/A	N/A	51968371	51968497	51969693	51969774	3.88873e-05	0.11	RI	No
MSTRG.6688	HACL1	protein coding	13	-	2833854	2833927	N/A	N/A	2832115	2832193	2835227	2835308	0.000447567	0.11	SE	No
MSTRG.5104	RBM26	protein coding	11	-	51384479	51384650	N/A	N/A	51384479	51384620	51385071	51385311	0.000965339	0.11	A3SS	No
MSTRG.31757	TFCP2	protein coding	AEMK02000258.1	+	283976	284674	N/A	N/A	283976	284101	284531	284674	0.00100041	0.11	RI	No
MSTRG.28571	PI4K2B	protein coding	8	+	19214906	19216846	N/A	N/A	19214906	19215038	19216692	19216846	0.00108349	0.11	RI	No
MSTRG.21783	ZNF644	protein coding	4	+	125853637	125855833	N/A	N/A	125853637	125853740	125854482	125855833	0.00154769	0.11	RI	No
MSTRG.6648	ENSSSCG00000018055	protein coding	12	+	60908749	60908871	N/A	N/A	60892694	60892798	60912860	60912976	0.00594995	0.11	SE	No
MSTRG.16101	GAS2	protein coding	2	-	36792420	36792516	N/A	N/A	36784769	36784833	36798160	36798302	0.0108723	0.11	SE	Yes
MSTRG.30470	ZW10	protein coding	9	-	41390918	41391287	N/A	N/A	41390918	41390996	41391185	41391287	0.00020859	0.109	RI	No
MSTRG.21812	SH3GLB1	protein coding	4	-	129368941	129378369	N/A	N/A	129368941	129369031	129378276	129378369	0.000643408	0.109	RI	No
MSTRG.28158	ZC3H14	protein coding	7	+	110473199	110474573	N/A	N/A	110473199	110473629	110474412	110474573	0.00143412	0.109	RI	No
MSTRG.32528	ACOT9	protein coding	X	-	19854943	19856098	N/A	N/A	19856003	19856098	19854237	19854283	0.00163712	0.109	A5SS	No
MSTRG.8316	FXR1	protein coding	13	+	118894149	118897979	N/A	N/A	118897887	118897979	118893204	118893405	0.00362035	0.109	A3SS	No
MSTRG.25411	AKIRIN1	protein coding	6	+	94901107	94905664	N/A	N/A	94901107	94901179	94902452	94905664	3.86757e-08	0.108	RI	No
MSTRG.18923	CIAO1	protein coding	3	-	46960879	46963537	N/A	N/A	46960879	46963079	46963102	46963537	0.00155084	0.108	RI	No
MSTRG.29378	NDST3	protein coding	8	-	105369404	105370555	N/A	N/A	105369936	105370555	105356163	105357304	0.00335492	0.108	A5SS	No
MSTRG.8754	BBX	protein coding	13	-	151731128	151731326	151739395	151739455	151728914	151729101	151749719	151749868	0.0257561	0.108	MXE	No
MSTRG.11221	SHTN1	protein coding	14	-	127065515	127083620	N/A	N/A	127065515	127067268	127083427	127083620	8.57865e-05	0.107	RI	No
MSTRG.28934	YTHDC1	protein coding	8	+	66107571	66107879	N/A	N/A	66107571	66107680	66107761	66107879	0.000345274	0.107	RI	No
MSTRG.12117	DYNC1I2	protein coding	15	+	77818745	77825439	N/A	N/A	77818745	77818836	77827810	77827926	0.00178177	0.107	A5SS	Yes
MSTRG.25634	ESCO1	protein coding	6	-	106750397	106752875	N/A	N/A	106750397	106752533	106752772	106752875	0.0138662	0.107	RI	No
MSTRG.1487	SLC12A1	protein coding	1	-	123548834	123551242	N/A	N/A	123548834	123548974	123551146	123551242	0.014035	0.107	RI	No
MSTRG.23487	ACSS3	protein coding	5	-	100371524	100373794	N/A	N/A	100373605	100373794	100370248	100370383	0	0.106	A5SS	No
MSTRG.25173	NCMAP	protein coding	6	+	82196148	82196400	N/A	N/A	82196151	82196400	82186320	82186579	0.0365403	0.106	A3SS	No
MSTRG.25173	RCAN3	protein coding	6	+	82196148	82196400	N/A	N/A	82196151	82196400	82186320	82186579	0.0365403	0.106	A3SS	Yes
MSTRG.18350	RABEP2	protein coding	3	-	18578463	18579009	N/A	N/A	18578463	18578811	18578898	18579009	0.0430304	0.106	RI	No
MSTRG.2848	CA9	protein coding	1	+	236399485	236399643	N/A	N/A	236398358	236398425	236399836	236399981	6.51125e-05	0.105	SE	No
MSTRG.21316	CIART	protein coding	4	-	98803702	98804128	N/A	N/A	98803467	98803543	98804485	98804740	0.00187855	0.105	SE	No
MSTRG.28629	WDR19	protein coding	8	+	30468879	30473682	N/A	N/A	30468879	30469005	30473566	30473682	0.00308894	0.105	RI	No
MSTRG.10031	DERL3	DEG	14	+	49871445	49871511	N/A	N/A	49871217	49871329	49871587	49871661	0.00669177	0.105	SE	No
MSTRG.22051	ENSSSCG00000000107	protein coding	5	+	9613116	9617500	N/A	N/A	9613116	9613265	9617307	9617500	0.00802493	0.105	RI	No
MSTRG.24132	U2AF1L4	protein coding	6	-	45171229	45171328	N/A	N/A	45170930	45171064	45171404	45171454	0.0118332	0.105	SE	No
MSTRG.32701	RBM10	protein coding	X	+	41795522	41797675	N/A	N/A	41795522	41795609	41797614	41797675	0.0279757	0.105	RI	No
MSTRG.10268	ENSSSCG00000023596	protein coding	14	-	61015683	61016166	N/A	N/A	61015683	61015779	61016039	61016166	0.0296921	0.105	RI	No
MSTRG.30895	AKAP9	protein coding	9	+	71976655	71978663	N/A	N/A	71976655	71978096	71978562	71978663	0.0360619	0.105	RI	Yes
MSTRG.2356	PCNX4	protein coding	1	+	189125535	189125884	N/A	N/A	189125535	189125636	189125761	189125884	9.81224e-07	0.103	RI	Yes
MSTRG.6178	ZNF207	protein coding	12	-	42587229	42590132	N/A	N/A	42587229	42588519	42589974	42590132	1.01918e-05	0.103	RI	No
MSTRG.14235	TM9SF4	protein coding	17	+	35798686	35798855	N/A	N/A	35798730	35798855	35792808	35792908	0.000619832	0.103	A3SS	No
MSTRG.10449	RUFY2	protein coding	14	-	71521812	71523640	N/A	N/A	71521812	71521932	71524397	71524495	0.027599	0.103	A3SS	No
MSTRG.22137	CCNT1	protein coding	5	-	14785932	14787892	N/A	N/A	14785932	14786096	14787846	14787892	0.0329082	0.103	RI	No
MSTRG.1043	RPF2	protein coding	1	+	76924957	76924995	N/A	N/A	76920941	76921074	76929472	76929512	0.012237	0.102	SE	No
MSTRG.14987	CALU	protein coding	18	-	19856728	19856922	19856995	19857189	19851930	19852088	19862606	19862838	0.0154953	0.102	MXE	No
MSTRG.15582	PPP6R3	protein coding	2	-	4422353	4422440	N/A	N/A	4417633	4417731	4428978	4429064	0.0171678	0.102	SE	No
MSTRG.2901	SPAG8	protein coding	1	-	236530294	236530469	N/A	N/A	236530049	236530095	236531431	236531817	0.0417481	0.102	SE	No
MSTRG.29308	ANKRD50	protein coding	8	+	99782813	99785499	N/A	N/A	99782813	99783063	99784617	99785499	0.0493584	0.102	RI	No
MSTRG.690	OGFRL1	protein coding	1	+	51314344	51316273	N/A	N/A	51313041	51313400	51317409	51317496	0.000930622	0.101	SE	Yes
MSTRG.6587	ENSSSCG00000039792	protein coding	12	-	58892165	58893830	N/A	N/A	58893531	58893830	58891767	58891850	0.0302605	0.101	A5SS	No
MSTRG.10519	MSS51	protein coding	14	-	76253750	76258835	N/A	N/A	76258737	76258835	76249553	76252320	0.0362203	0.101	A5SS	No
MSTRG.10519	PPP3CB	protein coding	14	-	76253750	76258835	N/A	N/A	76258737	76258835	76249553	76252320	0.0362203	0.101	A5SS	Yes
MSTRG.24160	ZNF260	protein coding	6	+	45862407	45862618	45874166	45876385	45859486	45859533	45879048	45880710	0.00707149	-0.101	MXE	No
MSTRG.22587	RESF1	protein coding	5	-	42266767	42266851	N/A	N/A	42262478	42264292	42284244	42284309	0.0261532	-0.101	SE	No
MSTRG.21547	TAF13	protein coding	4	+	110973987	110974591	N/A	N/A	110973987	110974418	110981874	110981953	0.00939885	-0.102	A5SS	No
MSTRG.31528	TSEN15	protein coding	9	+	125304455	125304537	N/A	N/A	125300364	125301325	125304805	125304941	0.00973362	-0.102	SE	No
MSTRG.25429	TRIT1	protein coding	6	-	95644117	95644558	N/A	N/A	95644117	95644195	95644386	95644558	0.000206919	-0.104	RI	No
MSTRG.11551	ENSSSCG00000048791	lncRNA	15	-	20046696	20046756	N/A	N/A	20042141	20042331	20060254	20060384	0.0219726	-0.104	SE	No
MSTRG.30131	ANKRD42	protein coding	9	+	17337352	17337519	17346053	17346161	17334125	17335039	17349939	17350059	0.0479183	-0.104	MXE	No
MSTRG.27993	PCNX1	protein coding	7	+	94527243	94527376	94545437	94545528	94514205	94515912	94547816	94547874	0.00505493	-0.105	MXE	No
MSTRG.9578	SLC15A4	protein coding	14	+	26135455	26135624	N/A	N/A	26130730	26131026	26136068	26136146	0.0153445	-0.105	SE	No
MSTRG.17772	APBB3	protein coding	2	-	142318209	142318596	N/A	N/A	142318468	142318596	142317847	142317962	0.0230999	-0.105	A5SS	No
MSTRG.12384	PGAP1	protein coding	15	-	100756149	100758035	N/A	N/A	100756149	100756240	100762209	100762248	0.000569758	-0.106	A3SS	No
MSTRG.6289	NSRP1	protein coding	12	+	46265796	46266004	N/A	N/A	46263764	46263893	46267247	46267356	0.019608	-0.106	SE	No
MSTRG.32677	KDM6A	protein coding	X	+	40101630	40101765	N/A	N/A	40100848	40101068	40102935	40103031	0.0284402	-0.106	SE	Yes
MSTRG.13607	PWWP2A	protein coding	16	+	63445069	63448865	N/A	N/A	63445069	63445254	63447586	63448865	0.000695671	-0.107	RI	No
MSTRG.8209	PHC3	protein coding	13	-	108806094	108806223	N/A	N/A	108795816	108801165	108806396	108806628	0.0136923	-0.107	SE	No
MSTRG.12072	SCN9A	protein coding	15	-	72793311	72793432	N/A	N/A	72793311	72793430	72809550	72810027	0.0188177	-0.107	A3SS	No
MSTRG.8330	YEATS2	protein coding	13	+	121696428	121696587	N/A	N/A	121694742	121694985	121698303	121698407	0.0232337	-0.107	SE	No
MSTRG.19455	MTIF2	protein coding	3	+	85948935	85949021	85955871	85956195	85947764	85947868	85956505	85956674	0.0373174	-0.107	MXE	No
MSTRG.971	ARMC2	protein coding	1	+	74960354	74960494	N/A	N/A	74947911	74948104	74963916	74963993	0.00396391	-0.108	SE	No
MSTRG.5341	CUL4A	protein coding	11	+	78584376	78585000	N/A	N/A	78584376	78584549	78586736	78586889	0.00455435	-0.108	A5SS	No
MSTRG.30535	DDX6	protein coding	9	-	46062901	46063034	N/A	N/A	46062933	46063034	46059969	46060444	0.00519001	-0.108	A5SS	No
MSTRG.17772	APBB3	protein coding	2	-	142317847	142318215	N/A	N/A	142317847	142317962	142318468	142318596	0.037435	-0.108	A3SS	No
MSTRG.21448	TSPAN2	protein coding	4	+	105532155	105532230	N/A	N/A	105530580	105530678	105533755	105533854	3.54631e-05	-0.109	SE	No
MSTRG.1652	EIF2AK4	protein coding	1	-	131330995	131331148	N/A	N/A	131329002	131329083	131336860	131336963	0.00411662	-0.11	SE	No
MSTRG.30875	MTERF1	protein coding	9	-	71850255	71850364	N/A	N/A	71845666	71848994	71853186	71853249	0.0262491	-0.11	SE	No
MSTRG.2937	SLC25A51	protein coding	1	-	238665460	238665523	N/A	N/A	238662973	238663098	238666813	238667151	0.000127044	-0.111	SE	No
MSTRG.7266	CFAP20DC	protein coding	13	-	40598044	40598167	N/A	N/A	40598044	40598155	40599330	40599447	0.0120743	-0.111	A3SS	Yes
MSTRG.5529	UNK	protein coding	12	-	5607442	5607502	N/A	N/A	5606538	5606748	5628044	5628219	0.0361585	-0.111	SE	No
MSTRG.922	GRIK2	DEG	1	+	68530552	68564390	N/A	N/A	68530552	68530776	68564271	68564390	0.0223221	-0.112	RI	Yes
MSTRG.10991	SEC31B	protein coding	14	-	111620968	111621092	N/A	N/A	111612888	111613084	111621448	111621535	0.00674593	-0.113	SE	No
MSTRG.27383	ZXDC	protein coding	7	+	53648173	53648341	N/A	N/A	53645100	53645231	53651335	53652024	0.000661719	-0.114	SE	No
MSTRG.28966	RASSF6	protein coding	8	-	69776424	69782423	N/A	N/A	69776424	69776739	69782321	69782423	0.00296573	-0.114	RI	No
MSTRG.29471	NPNT	protein coding	8	-	115822996	115823089	N/A	N/A	115818345	115818465	115827733	115827826	0.00300484	-0.116	SE	Yes
MSTRG.6178	ZNF207	protein coding	12	-	42588426	42588519	N/A	N/A	42587229	42587472	42589974	42590132	0.0429486	-0.116	SE	No
MSTRG.21547	TAF13	protein coding	4	+	110973987	110974600	N/A	N/A	110972380	110973286	110981874	110981953	0.0205099	-0.118	SE	No
MSTRG.30322	CCDC82	protein coding	9	-	28400358	28400554	28406779	28406968	28390659	28390752	28407265	28407490	0.0274217	-0.121	MXE	No
MSTRG.23300	ENSSSCG00000050424	lncRNA	5	-	86178553	86178747	86179034	86179124	86176380	86176496	86207345	86207474	0.000241064	-0.123	MXE	No
MSTRG.28643	N4BP2	protein coding	8	+	31231828	31233952	31234446	31234539	31216941	31217041	31236051	31237174	0.00337278	-0.123	MXE	No
MSTRG.15525	TSPAN4	protein coding	2	+	549247	549554	N/A	N/A	549247	549379	549470	549554	0.0261917	-0.123	RI	No
MSTRG.25838	FUBP1	protein coding	6	+	135289471	135289534	N/A	N/A	135288544	135288635	135290333	135290372	0.0149179	-0.124	SE	No
MSTRG.10074	SMPD4	protein coding	14	+	50683034	50684965	N/A	N/A	50684819	50684965	50680618	50680690	0.0436949	-0.124	A3SS	No
MSTRG.26127	SSBP3	protein coding	6	+	158052600	158052681	N/A	N/A	158031420	158031510	158053608	158053668	0.00126718	-0.125	SE	No
MSTRG.6178	ZNF207	protein coding	12	-	42594006	42594054	N/A	N/A	42592877	42592948	42594550	42594626	0.00541603	-0.125	SE	No
MSTRG.6590	ENSSSCG00000046461	lncRNA	12	-	59133100	59133645	N/A	N/A	59133100	59133204	59133583	59133645	0.0379307	-0.125	RI	No
MSTRG.28055	ENTPD5	protein coding	7	-	97291055	97292043	N/A	N/A	97291055	97291135	97291758	97292043	0.048682	-0.127	RI	No
MSTRG.5380	CYBC1	protein coding	12	+	659062	659193	N/A	N/A	658513	658638	659381	659423	0.0042397	-0.129	SE	No
MSTRG.6688	HACL1	protein coding	13	-	2828773	2828888	2830602	2830697	2827923	2828036	2832115	2832193	0.00988959	-0.129	MXE	No
MSTRG.27355	ZNF592	protein coding	7	-	52772442	52772526	N/A	N/A	52759978	52762241	52779239	52779348	0.00589362	-0.13	SE	No
MSTRG.26394	SCMH1	protein coding	6	+	170094288	170094450	N/A	N/A	170077447	170078359	170095963	170096052	0.027883	-0.13	SE	No
MSTRG.21760	HFM1	protein coding	4	+	125583553	125583951	N/A	N/A	125580910	125581039	125584074	125584232	0.000581236	-0.133	SE	No
MSTRG.22238	ENSSSCG00000000274	protein coding	5	+	18674211	18676696	N/A	N/A	18674211	18674852	18676551	18676696	0.0041403	-0.134	RI	No
MSTRG.20537	CIBAR1	protein coding	4	-	42984217	42984781	N/A	N/A	42984546	42984781	42983126	42983150	0.0186024	-0.134	A5SS	No
MSTRG.31638	UTP25	protein coding	9	-	133135525	133135614	N/A	N/A	133132683	133133094	133137318	133137489	0.0450528	-0.135	SE	No
MSTRG.2423	ESR2	protein coding	1	+	193829559	193829764	193844213	193844658	193824790	193825117	193846725	193846898	0.0184127	-0.136	MXE	No
MSTRG.23925	TPPP3	protein coding	6	-	28046674	28046755	N/A	N/A	28046364	28046558	28048968	28049074	0.0452625	-0.137	SE	No
MSTRG.11811	UNC5D	protein coding	15	-	50321556	50321724	N/A	N/A	50319630	50319795	50322598	50322779	0.000185529	-0.138	SE	Yes
MSTRG.25154	HNRNPR	protein coding	6	-	81171440	81204361	N/A	N/A	81171440	81178224	81184177	81204361	0.046337	-0.138	RI	No
MSTRG.30131	ANKRD42	protein coding	9	+	17337352	17337519	N/A	N/A	17337355	17337519	17334125	17335039	8.30501e-06	-0.14	A3SS	No
MSTRG.23851	SETD6	protein coding	6	+	20267823	20269236	N/A	N/A	20269055	20269236	20267500	20267695	0.000238512	-0.142	A3SS	No
MSTRG.475	AKAP7	protein coding	1	-	32254119	32255037	N/A	N/A	32254119	32254587	32254887	32255037	0.00265085	-0.142	RI	No
MSTRG.25395	GNL2	protein coding	6	-	93637924	93640856	N/A	N/A	93637924	93638109	93642474	93642569	0.0258583	-0.142	A3SS	No
MSTRG.13106	ZNF131	protein coding	16	+	27814427	27815241	N/A	N/A	27814427	27814579	27815102	27815241	0.025297	-0.145	RI	No
MSTRG.17466	SEMA6A	protein coding	2	-	120584608	120584773	N/A	N/A	120560097	120564342	120590383	120590404	0.0153445	-0.146	SE	No
MSTRG.30418	C11orf65	protein coding	9	-	36810133	36810226	N/A	N/A	36790500	36790554	36823902	36823991	0.0464456	-0.146	SE	No
MSTRG.25888	LRRIQ3	protein coding	6	+	138968375	138970318	N/A	N/A	138968375	138969165	138969994	138970318	1.18023e-05	-0.147	RI	No
MSTRG.30433	RDX	protein coding	9	-	38283739	38283820	N/A	N/A	38283739	38283818	38299433	38299683	8.8809e-05	-0.147	A3SS	No
MSTRG.9956	ENSSSCG00000010006	protein coding	14	+	47377684	47377744	N/A	N/A	47375168	47376882	47377997	47378186	0.00514831	-0.148	SE	No
MSTRG.190	SCAF8	protein coding	1	-	12067136	12067216	N/A	N/A	12067136	12067213	12068442	12068619	0.0383494	-0.148	A3SS	No
MSTRG.23300	ENSSSCG00000050424	lncRNA	5	-	86176380	86178672	86179034	86179124	86173515	86173720	86207345	86207474	0.000905623	-0.149	MXE	No
MSTRG.1587	ZNF106	protein coding	1	+	128920745	128920807	128926826	128927027	128913027	128913113	128930673	128932857	0.0265124	-0.149	MXE	No
MSTRG.16307	MAU2	protein coding	2	-	58547288	58547379	N/A	N/A	58547292	58547379	58545732	58545782	0.0452472	-0.149	A5SS	No
MSTRG.13607	PWWP2A	protein coding	16	+	63445069	63446772	N/A	N/A	63445069	63445254	63447586	63448865	0.00203581	-0.15	A5SS	No
MSTRG.23300	ENSSSCG00000050424	lncRNA	5	-	86207345	86207474	N/A	N/A	86173515	86173720	86208516	86208705	0.00212411	-0.15	SE	No
MSTRG.6931	EXOG	protein coding	13	+	23279617	23279704	N/A	N/A	23279193	23279364	23282793	23282943	0.00623014	-0.15	SE	No
MSTRG.9707	ACAD10	protein coding	14	+	32850946	32851095	N/A	N/A	32847318	32847518	32852726	32852921	0.000815755	-0.152	SE	No
MSTRG.14529	DOK5	protein coding	17	+	55491911	55492101	N/A	N/A	55491976	55492101	55489048	55489168	0.0019793	-0.152	A3SS	No
MSTRG.1591	ENSSSCG00000004729	protein coding	1	-	129095857	129095920	N/A	N/A	129093943	129094052	129097398	129098033	0.0120007	-0.153	SE	No
MSTRG.31528	TSEN15	protein coding	9	+	125304009	125304537	N/A	N/A	125301215	125301325	125304805	125304941	0.02179	-0.153	SE	No
MSTRG.28596	TBC1D19	protein coding	8	+	20266263	20266336	N/A	N/A	20254764	20255039	20273057	20273133	0.00253815	-0.154	SE	No
MSTRG.11583	NIFK	protein coding	15	+	29717979	29718336	N/A	N/A	29718189	29718336	29714588	29714673	0.0327315	-0.154	A3SS	No
MSTRG.4503	PSPC1	protein coding	11	-	507039	534240	N/A	N/A	507039	533648	533671	534240	0.000373364	-0.157	RI	Yes
MSTRG.6518	RANGRF	protein coding	12	+	53485562	53485802	N/A	N/A	53485562	53485679	53485887	53486044	0.0076283	-0.157	A5SS	No
MSTRG.22241	ENSSSCG00000000276	protein coding	5	+	18722497	18722798	N/A	N/A	18722497	18722625	18723036	18723238	0.000974613	-0.159	A5SS	No
MSTRG.7105	DAG1	protein coding	13	+	32059507	32059882	N/A	N/A	32059507	32059669	32059755	32059882	0.00322857	-0.16	RI	No
MSTRG.12740	AGFG1	protein coding	15	+	128971153	128971312	N/A	N/A	128971156	128971312	128969258	128969306	0.00373854	-0.16	A3SS	Yes
MSTRG.26175	HSPB11	protein coding	6	+	158356863	158358608	N/A	N/A	158358539	158358608	158344130	158344243	0.0019793	-0.163	A3SS	No
MSTRG.26175	YIPF1	protein coding	6	+	158356863	158358608	N/A	N/A	158358539	158358608	158344130	158344243	0.0019793	-0.163	A3SS	No
MSTRG.22549	CAPS2	protein coding	5	-	38582430	38582527	N/A	N/A	38573294	38579626	38584760	38584880	0.0149046	-0.163	SE	No
MSTRG.9883	SEZ6L	protein coding	14	+	43993397	43993512	N/A	N/A	43993400	43993512	43991589	43991622	0.0151304	-0.164	A3SS	Yes
MSTRG.15638	NPAS4	protein coding	2	-	5994762	5995929	N/A	N/A	5994762	5994914	5995620	5995929	8.88713e-05	-0.165	RI	No
MSTRG.24780	ENSSSCG00000047003	protein coding	6	-	62482951	62483078	N/A	N/A	62467329	62470371	62486441	62486684	0.0237892	-0.165	SE	No
MSTRG.12113	DCAF17	protein coding	15	+	77580179	77580285	N/A	N/A	77579778	77579883	77591437	77591547	0.029887	-0.165	SE	No
MSTRG.25814	SPATA1	protein coding	6	-	129212754	129212799	N/A	N/A	129210828	129210927	129214658	129214837	0.00202842	-0.166	SE	No
MSTRG.23851	SETD6	protein coding	6	+	20267823	20267941	N/A	N/A	20267500	20267695	20269055	20269236	0.00194952	-0.167	SE	No
MSTRG.22595	BICD1	protein coding	5	-	41910044	41910120	N/A	N/A	41897375	41903699	41938992	41939200	0.0491392	-0.167	SE	No
MSTRG.16984	ANKRA2	protein coding	2	-	82705477	82705575	N/A	N/A	82704871	82704997	82708190	82708256	0.00245927	-0.168	SE	No
MSTRG.18355	KATNIP	protein coding	3	-	19240627	19240687	N/A	N/A	19238476	19238583	19241788	19241961	0.0397951	-0.17	SE	No
MSTRG.28074	FOS	protein coding	7	+	98449362	98450658	N/A	N/A	98449362	98449648	98450406	98450658	4.40741e-05	-0.173	RI	Yes
MSTRG.25057	DNAJC16	protein coding	6	+	74734502	74734687	N/A	N/A	74732168	74732439	74739073	74739140	0.00893866	-0.173	SE	No
MSTRG.25191	EXTL1	DEG	6	+	83469018	83470095	N/A	N/A	83469018	83469126	83469975	83470095	0.0138234	-0.176	RI	No
MSTRG.2607	MPDZ	protein coding	1	+	209310385	209311284	N/A	N/A	209305797	209305908	209313974	209314137	0.0491392	-0.176	SE	No
MSTRG.26428	NQO2	protein coding	7	+	1803539	1805905	N/A	N/A	1803539	1803641	1805518	1805905	0.0128341	-0.178	RI	No
MSTRG.27972	ZFP36L1	protein coding	7	-	92490010	92492866	N/A	N/A	92490010	92491162	92491900	92492866	1.16997e-05	-0.18	RI	No
MSTRG.21351	ENSSSCG00000006691	protein coding	4	-	99476873	99476966	99477113	99477139	99476511	99476610	99477357	99477541	0.0146393	-0.18	MXE	No
MSTRG.21351	NUDT17	protein coding	4	-	99476873	99476966	99477113	99477139	99476511	99476610	99477357	99477541	0.0146393	-0.18	MXE	No
MSTRG.9150	TMEM50B	protein coding	13	-	197087554	197087675	N/A	N/A	197067435	197067577	197093148	197093241	0.00300637	-0.181	SE	No
MSTRG.6172	TMEM98	protein coding	12	-	42095849	42095981	42097730	42097911	42094831	42094865	42100380	42100477	0.00789218	-0.185	MXE	No
MSTRG.23938	ENKD1	protein coding	6	-	28286813	28286913	N/A	N/A	28286533	28286728	28287064	28287184	0.0253117	-0.189	SE	No
MSTRG.26372	ENSSSCG00000003965	protein coding	6	-	168856046	168857692	N/A	N/A	168856046	168856167	168858242	168858417	0	-0.193	A3SS	No
MSTRG.26372	PPCS	protein coding	6	-	168856046	168857692	N/A	N/A	168856046	168856167	168858242	168858417	0	-0.193	A3SS	No
MSTRG.23300	ENSSSCG00000050424	lncRNA	5	-	86178553	86178747	86179034	86179124	86173515	86173720	86207345	86207474	0.0217481	-0.193	MXE	No
MSTRG.26372	ENSSSCG00000003965	protein coding	6	-	168803410	168803835	N/A	N/A	168803625	168803835	168796051	168796206	0.000687625	-0.194	A5SS	No
MSTRG.12147	GPR155	protein coding	15	-	80443155	80443239	N/A	N/A	80441840	80441958	80444886	80445042	0.00724578	-0.194	SE	No
MSTRG.3981	GALT	protein coding	10	-	32153871	32153950	N/A	N/A	32153871	32153947	32154165	32154335	0.00281865	-0.195	A3SS	No
MSTRG.22793	CDKN1B	protein coding	5	-	59735314	59736407	N/A	N/A	59735314	59736100	59736128	59736407	5.18138e-05	-0.196	RI	Yes
MSTRG.31785	ENSSSCG00000039723	protein coding	AEMK02000278.1	+	113768	113903	124147	124278	112150	112226	129544	129705	0.00349633	-0.196	MXE	No
MSTRG.1339	ICE2	protein coding	1	+	111501083	111501345	N/A	N/A	111501243	111501345	111494572	111494677	0.000620735	-0.197	A3SS	No
MSTRG.5242	ENSSSCG00000009523	protein coding	11	-	69310572	69310646	N/A	N/A	69300955	69301127	69344393	69344562	0.0114072	-0.197	SE	No
MSTRG.27784	METTL17	protein coding	7	-	78141134	78141763	N/A	N/A	78141134	78141229	78141689	78141763	0.015842	-0.197	RI	No
MSTRG.9104	BACH1	protein coding	13	+	192656402	192658387	N/A	N/A	192656402	192657605	192658299	192658387	0.00691935	-0.199	RI	No
MSTRG.16584	ENSSSCG00000013717	protein coding	2	+	70381971	70382010	N/A	N/A	70362482	70362668	70385633	70385760	0.00459707	-0.2	SE	No
MSTRG.12932	ZNF622	protein coding	16	-	5701248	5701392	N/A	N/A	5699743	5700007	5708321	5708434	0.000314438	-0.201	SE	No
MSTRG.23300	ENSSSCG00000050424	lncRNA	5	-	86179034	86179124	N/A	N/A	86178553	86178747	86207345	86207474	0.0285381	-0.202	SE	No
MSTRG.13906	POLB	protein coding	17	+	11359400	11359686	N/A	N/A	11356692	11356750	11360918	11360985	1.33769e-05	-0.205	SE	No
MSTRG.10045	PPIL2	protein coding	14	-	50225826	50228898	N/A	N/A	50225826	50225878	50228852	50228898	0.0131348	-0.207	RI	No
MSTRG.30184	CCDC81	protein coding	9	+	20249489	20249569	N/A	N/A	20246469	20246726	20252048	20252170	1.72773e-05	-0.208	SE	No
MSTRG.30184	HIKESHI	protein coding	9	+	20249489	20249569	N/A	N/A	20246469	20246726	20252048	20252170	1.72773e-05	-0.208	SE	No
MSTRG.27420	NRG4	protein coding	7	-	56259270	56259364	N/A	N/A	56208931	56209028	56302513	56302617	0.0262491	-0.208	SE	No
MSTRG.3896	AOPEP	protein coding	10	-	27387240	27387394	N/A	N/A	27378644	27378890	27408363	27408530	0.0296492	-0.209	SE	No
MSTRG.4691	POSTN	DEG	11	-	13231632	13231716	N/A	N/A	13227221	13227263	13232094	13232172	7.15366e-08	-0.211	SE	No
MSTRG.5365	UPF3A	protein coding	11	+	79124263	79124374	N/A	N/A	79122125	79122232	79125223	79125370	0.0284119	-0.213	SE	No
MSTRG.21760	HFM1	protein coding	4	+	125583553	125584232	N/A	N/A	125584074	125584232	125580910	125581039	5.58976e-05	-0.215	A3SS	No
MSTRG.13763	ENSSSCG00000007001	protein coding	17	-	114813	122324	N/A	N/A	114813	114928	130249	130411	0.00533589	-0.216	A3SS	No
MSTRG.23544	ANKRD11	protein coding	6	+	595044	595744	N/A	N/A	595573	595744	588887	589023	0.0305007	-0.219	A3SS	No
MSTRG.5587	SLC39A11	protein coding	12	+	7949613	7949755	N/A	N/A	7949613	7949734	8054828	8054999	0.00346741	-0.22	A5SS	Yes
MSTRG.14164	SLC4A11	protein coding	17	+	32450859	32450909	N/A	N/A	32450862	32450909	32450571	32450724	0.00014098	-0.221	A3SS	No
MSTRG.19162	SEMA4F	protein coding	3	-	68400520	68400619	N/A	N/A	68395652	68395746	68400814	68400874	0.0076895	-0.221	SE	Yes
MSTRG.9619	EIF2B1	protein coding	14	+	29357090	29357192	29358933	29359070	29355493	29355660	29359180	29359297	0.0274217	-0.224	MXE	No
MSTRG.9754	TBX3	protein coding	14	+	37587265	37587325	N/A	N/A	37586044	37586312	37587581	37587728	0.000281827	-0.225	SE	No
MSTRG.23633	ENSSSCG00000032060	protein coding	6	+	7262353	7262469	N/A	N/A	7255194	7255332	7273569	7273636	0.00822775	-0.226	SE	No
MSTRG.24718	ENSSSCG00000036306	protein coding	6	-	61211317	61211413	61220224	61220320	61210583	61210675	61222451	61222557	0.0104511	-0.226	MXE	No
MSTRG.4215	FAM171A1	protein coding	10	+	46593602	46593719	46597183	46597298	46568997	46569174	46598092	46600553	0.0133648	-0.226	MXE	Yes
MSTRG.4215	NMT2	protein coding	10	+	46593602	46593719	46597183	46597298	46568997	46569174	46598092	46600553	0.0133648	-0.226	MXE	No
MSTRG.21156	MEF2D	protein coding	4	+	93605619	93605640	N/A	N/A	93604920	93605111	93606830	93606960	0.0449782	-0.226	SE	No
MSTRG.24798	ZNF135	protein coding	6	+	62762699	62762826	N/A	N/A	62756190	62756275	62765288	62768964	0.0491392	-0.23	SE	No
MSTRG.6052	TSPOAP1	protein coding	12	-	34597872	34597979	N/A	N/A	34596962	34597167	34598398	34598449	3.17589e-05	-0.231	SE	No
MSTRG.13763	ENSSSCG00000007001	protein coding	17	-	114813	121854	N/A	N/A	114813	114928	130249	130411	0.000891918	-0.232	A3SS	No
MSTRG.22559	GLIPR1	protein coding	5	+	38780958	38781046	N/A	N/A	38767136	38767312	38794532	38794819	0.0212788	-0.235	SE	No
MSTRG.9627	ARL6IP4	protein coding	14	-	29887074	29887383	N/A	N/A	29887074	29887359	29887817	29887991	0.0236602	-0.241	A3SS	No
MSTRG.9547	CHFR	protein coding	14	+	22619227	22619315	N/A	N/A	22614137	22614169	22619813	22619970	0.00426226	-0.245	SE	No
MSTRG.6693	BTD	protein coding	13	+	2840455	2840708	N/A	N/A	2840455	2840701	2887936	2888086	0.0094943	-0.246	A5SS	No
MSTRG.21783	ZNF644	protein coding	4	+	125748989	125749561	N/A	N/A	125740400	125740417	125780951	125781108	0.0329144	-0.247	SE	No
MSTRG.23623	BCO1	protein coding	6	-	7095236	7095471	7097679	7097819	7091259	7091405	7097922	7098145	0.0160816	-0.25	MXE	No
MSTRG.29172	ENSSSCG00000009046	protein coding	8	+	84041550	84041634	N/A	N/A	84037794	84037866	84055678	84055768	0.016622	-0.253	SE	No
MSTRG.26903	NOTCH4	protein coding	7	-	24233379	24234036	N/A	N/A	24233379	24233527	24233740	24234036	0.0187199	-0.255	RI	No
MSTRG.6969	SEC22C	protein coding	13	-	26106590	26107223	N/A	N/A	26106925	26107223	26099381	26099590	0.018897	-0.255	A5SS	No
MSTRG.21280	POGZ	protein coding	4	+	97812362	97813570	N/A	N/A	97812362	97812538	97813461	97813570	0.012345	-0.258	RI	Yes
MSTRG.18857	ZNF169	protein coding	3	+	43513396	43513484	N/A	N/A	43504684	43504740	43522633	43524634	0.0363228	-0.258	SE	No
MSTRG.25429	TRIT1	protein coding	6	-	95644362	95644558	N/A	N/A	95644386	95644558	95644117	95644195	0.000330219	-0.259	A5SS	No
MSTRG.23458	METTL25	protein coding	5	-	99291563	99299445	N/A	N/A	99291563	99295488	99295518	99299445	0.00409497	-0.264	RI	Yes
MSTRG.18410	ENSSSCG00000035000	protein coding	3	-	24383977	24384132	N/A	N/A	24371565	24371721	24390648	24390766	0.0324908	-0.264	SE	No
MSTRG.12704	OBSL1	protein coding	15	-	121566434	121566710	N/A	N/A	121565564	121565834	121566894	121567182	0.0482384	-0.265	SE	No
MSTRG.8406	DGKG	protein coding	13	-	124068871	124068951	N/A	N/A	124065526	124065612	124071287	124071347	0.00181305	-0.268	SE	No
MSTRG.27581	NPAS3	protein coding	7	-	66377310	66377393	N/A	N/A	66377310	66377387	66530159	66530404	0.0368256	-0.27	A3SS	No
MSTRG.20685	STAU2	protein coding	4	+	62162190	62162321	N/A	N/A	62146810	62146876	62167455	62167601	0.00267381	-0.271	SE	No
MSTRG.21003	GPR161	protein coding	4	+	82873334	82873488	N/A	N/A	82844956	82845163	82880384	82880802	0.0166016	-0.271	SE	No
MSTRG.8520	FYTTD1	protein coding	13	+	134383978	134384091	134387067	134387164	134368709	134368838	134389659	134389734	0.0392029	-0.276	MXE	No
MSTRG.18635	DNASE1	protein coding	3	-	38597803	38597951	N/A	N/A	38597354	38597443	38598221	38598252	0.0466115	-0.278	SE	No
ENSSSCG00000025711	MEIOB	protein coding	3	+	40121707	40121809	N/A	N/A	40118052	40118148	40125017	40125171	0.000247251	-0.279	SE	No
MSTRG.32644	CXorf38	protein coding	X	-	36351271	36351406	N/A	N/A	36344030	36344150	36351570	36351826	0.0175355	-0.279	SE	No
MSTRG.11669	SPATA4	protein coding	15	-	38703438	38703659	N/A	N/A	38701613	38701730	38704042	38704161	0.0034879	-0.283	SE	No
MSTRG.12686	ENSSSCG00000016211	protein coding	15	-	121271846	121274184	N/A	N/A	121271846	121272741	121272845	121274184	0.0170075	-0.284	RI	No
MSTRG.12686	GLB1L	protein coding	15	-	121271846	121274184	N/A	N/A	121271846	121272741	121272845	121274184	0.0170075	-0.284	RI	No
MSTRG.11947	NR4A2	protein coding	15	-	63494673	63495291	N/A	N/A	63495059	63495291	63493245	63493369	0.0247189	-0.286	A5SS	Yes
MSTRG.28535	SLIT2	protein coding	8	+	15008482	15017041	N/A	N/A	15008482	15014592	15016902	15017041	0.000252874	-0.287	RI	No
MSTRG.26372	ENSSSCG00000003965	protein coding	6	-	168862445	168863357	N/A	N/A	168861087	168861267	168869697	168870299	0.012237	-0.29	SE	No
MSTRG.26372	PPCS	protein coding	6	-	168862445	168863357	N/A	N/A	168861087	168861267	168869697	168870299	0.012237	-0.29	SE	No
MSTRG.6693	BTD	protein coding	13	+	2875543	2875781	N/A	N/A	2840455	2840708	2882702	2882934	0.0265665	-0.292	SE	No
MSTRG.23373	CRADD	protein coding	5	-	89290242	89290380	89295167	89295346	89286739	89286799	89301805	89301915	0.00159042	-0.295	MXE	No
MSTRG.9547	CHFR	protein coding	14	+	22619227	22619386	N/A	N/A	22619227	22619315	22619813	22619970	0.0443689	-0.297	A5SS	No
MSTRG.2321	KIAA0586	protein coding	1	+	187475306	187475350	N/A	N/A	187475003	187475157	187481873	187481955	0.0161545	-0.299	SE	No
MSTRG.2321	TOMM20L	protein coding	1	+	187475306	187475350	N/A	N/A	187475003	187475157	187481873	187481955	0.0161545	-0.299	SE	No
MSTRG.26126	ACOT11	protein coding	6	-	157762385	157763132	N/A	N/A	157762385	157762469	157763065	157763132	0.0217834	-0.3	RI	No
MSTRG.3371	SH3GLB2	protein coding	1	-	269319982	269320117	N/A	N/A	269320024	269320117	269316852	269317002	0.000242409	-0.301	A5SS	No
MSTRG.13028	NPR3	protein coding	16	+	18923141	18923229	N/A	N/A	18923144	18923229	18921246	18921382	0.00243702	-0.303	A3SS	No
MSTRG.21908	ENSSSCG00000035352	lncRNA	5	-	3405617	3409319	N/A	N/A	3405617	3407339	3407364	3409319	0.00288811	-0.303	RI	No
MSTRG.29319	NUDT6	protein coding	8	+	101242167	101242196	N/A	N/A	101241608	101241882	101245786	101245990	0.0058407	-0.304	SE	No
MSTRG.28651	RBM47	protein coding	8	-	31522212	31522419	N/A	N/A	31522212	31522416	31523290	31524450	0.00960273	-0.31	A3SS	No
MSTRG.14780	NDUFB2	protein coding	18	-	9132430	9135440	N/A	N/A	9132430	9133667	9135275	9135440	0.0264018	-0.318	RI	No
MSTRG.20213	ENSSSCG00000049968	lncRNA	4	-	20071624	20071694	N/A	N/A	19998457	20001191	20084554	20084659	3.02109e-05	-0.319	SE	No
MSTRG.1614	EXD1	protein coding	1	+	130119817	130120014	N/A	N/A	130115665	130115851	130126237	130126295	0.0125329	-0.32	SE	No
MSTRG.1692	AQR	protein coding	1	+	136122778	136122955	N/A	N/A	136121109	136121210	136123716	136123942	0.000513513	-0.322	SE	No
MSTRG.1692	ZNF770	protein coding	1	+	136122778	136122955	N/A	N/A	136121109	136121210	136123716	136123942	0.000513513	-0.322	SE	No
MSTRG.32253	C8G	protein coding	AEMK02000682.1	-	915080	915498	N/A	N/A	915080	915182	915390	915498	0.00135849	-0.324	RI	No
MSTRG.27255	CILK1	protein coding	7	-	46720444	46720999	N/A	N/A	46720897	46720999	46700943	46701207	0.0373964	-0.324	A5SS	No
MSTRG.13274	RAB3C	protein coding	16	+	37721419	37728529	N/A	N/A	37721419	37726613	37726635	37728529	3.92922e-06	-0.329	RI	Yes
MSTRG.3366	ENSSSCG00000005663	protein coding	1	-	269186200	269186405	N/A	N/A	269182556	269182615	269209421	269209471	0.0110945	-0.329	SE	No
MSTRG.33361	XIAP	protein coding	X	+	101399796	101400188	N/A	N/A	101399796	101399922	101420298	101420398	0.000590355	-0.334	A5SS	Yes
MSTRG.3318	ENSSSCG00000005623	protein coding	1	-	268382734	268382796	N/A	N/A	268381396	268381490	268383518	268383573	0.0491392	-0.335	SE	No
MSTRG.5942	SNX11	protein coding	12	+	24353523	24353583	N/A	N/A	24351372	24351444	24354569	24354624	0.0180893	-0.346	SE	No
MSTRG.22976	CECR2	protein coding	5	+	69699051	69699221	N/A	N/A	69698163	69698258	69713346	69713529	0.00317874	-0.35	SE	No
MSTRG.32180	ENSSSCG00000034036	protein coding	AEMK02000682.1	+	1405814	1405880	N/A	N/A	1405463	1405598	1406115	1407233	0.00652725	-0.35	SE	No
MSTRG.18675	SRRM2	protein coding	3	+	39292959	39293070	N/A	N/A	39292962	39293070	39292765	39292879	0.000261665	-0.354	A3SS	No
MSTRG.19629	ENSSSCG00000008488	protein coding	3	-	102230626	102230676	N/A	N/A	102221593	102223476	102243606	102243687	0.000448146	-0.362	SE	No
MSTRG.15646	PACS1	protein coding	2	-	6144148	6144287	N/A	N/A	6144148	6144284	6144404	6144447	0.000847785	-0.362	A3SS	No
MSTRG.30062	SERPINH1	protein coding	9	+	9785622	9786154	N/A	N/A	9784605	9784649	9787329	9787991	0.00789835	-0.366	SE	No
MSTRG.21201	ADAM15	protein coding	4	-	94737446	94738701	N/A	N/A	94737446	94737987	94738631	94738701	0.0306611	-0.366	RI	No
MSTRG.17546	ENSSSCG00000032877	protein coding	2	+	130168191	130168290	N/A	N/A	130138625	130138749	130189555	130189772	0.000677627	-0.37	SE	No
MSTRG.23481	PPFIA2	protein coding	5	+	100275503	100275595	N/A	N/A	100274147	100274307	100277608	100278440	0.0250592	-0.37	SE	No
MSTRG.29418	ENSSSCG00000009125	protein coding	8	-	109371930	109378747	N/A	N/A	109371930	109376404	109378602	109378747	7.4452e-09	-0.372	RI	No
MSTRG.18147	DTX2	protein coding	3	-	9897622	9897763	N/A	N/A	9895083	9895157	9902060	9902161	0.00275501	-0.372	SE	No
MSTRG.26372	ENSSSCG00000003965	protein coding	6	-	168814164	168814408	168816841	168817011	168808922	168809102	168831727	168831802	0.00494396	-0.38	MXE	No
MSTRG.19330	ENSSSCG00000049122	lncRNA	3	-	80021801	80022032	N/A	N/A	80019191	80019244	80027968	80028166	0.0133701	-0.394	SE	No
MSTRG.26099	ENSSSCG00000041035	lncRNA	6	+	154400960	154401031	N/A	N/A	154157023	154157291	154520002	154520148	2.32547e-05	-0.396	SE	No
MSTRG.13235	ENSSSCG00000016898	protein coding	16	-	34045925	34046026	N/A	N/A	34042763	34042868	34046975	34049399	0.00716346	-0.406	SE	No
MSTRG.9965	OSBP2	protein coding	14	+	47720290	47720436	N/A	N/A	47719988	47720037	47721275	47721521	0.00183395	-0.41	SE	No
MSTRG.19411	ENSSSCG00000049247	lncRNA	3	+	83731592	83731736	83749109	83749177	83694867	83694988	83789343	83789405	0.00479664	-0.41	MXE	No
MSTRG.19458	CLHC1	protein coding	3	+	86012606	86012719	N/A	N/A	86012290	86012492	86013100	86013185	0.00527431	-0.415	SE	No
MSTRG.20459	MTDH	protein coding	4	-	39076871	39076931	N/A	N/A	39069242	39069367	39082098	39082335	0.00694196	-0.419	SE	No
MSTRG.1199	KATNAL2	protein coding	1	+	96649614	96649706	N/A	N/A	96641892	96642011	96652577	96652688	0.0291554	-0.427	SE	No
MSTRG.25778	CELF4	protein coding	6	-	121143934	121144013	N/A	N/A	121143964	121144013	121096723	121096849	0.0038643	-0.44	A5SS	No
MSTRG.23791	NFAT5	protein coding	6	-	17362415	17379293	N/A	N/A	17362415	17366092	17366131	17379293	0.000170146	-0.447	RI	No
MSTRG.22824	PHC1	protein coding	5	-	62573120	62573276	N/A	N/A	62573120	62573252	62573860	62574010	0.0139049	-0.451	A3SS	No
MSTRG.1335	VPS13C	protein coding	1	+	109957241	109957304	109962738	109962804	109953149	109953251	109963052	109963162	0.000923967	-0.455	MXE	Yes
MSTRG.24324	CIC	protein coding	6	-	49640732	49640887	N/A	N/A	49640732	49640884	49640985	49641239	0.0450528	-0.463	A3SS	No
MSTRG.3411	POMT1	protein coding	1	+	271433162	271433308	N/A	N/A	271432209	271432369	271433452	271433607	0.000317532	-0.47	SE	No
ENSSSCG00000015131	GRIK4	protein coding	9	+	47911362	47911527	47924212	47924310	47781403	47781535	47928665	47928831	0.000281747	-0.475	MXE	No
MSTRG.29447	ELOVL6	protein coding	8	+	112015208	112015361	N/A	N/A	111829190	111829302	112027053	112027303	0.00937746	-0.503	SE	No
MSTRG.24772	ENSSSCG00000003987	protein coding	6	+	62322527	62322578	N/A	N/A	62308848	62310932	62328252	62328764	0.00194952	-0.509	SE	No
MSTRG.5033	KLHL1	protein coding	11	-	42279906	42280037	N/A	N/A	42279955	42280037	42279089	42279272	2.92643e-07	-0.522	A5SS	No
MSTRG.27581	NPAS3	protein coding	7	-	66684621	66684711	N/A	N/A	66530159	66530404	66796335	66796385	0.0250592	-0.527	SE	No
MSTRG.9956	ENSSSCG00000010006	protein coding	14	+	47376838	47378186	N/A	N/A	47376838	47376882	47377997	47378186	7.50407e-07	-0.542	RI	No
MSTRG.13245	PLPP1	protein coding	16	-	34663473	34702604	N/A	N/A	34663473	34696391	34696671	34702604	2.84967e-06	-0.55	RI	No
MSTRG.12185	HNRNPA3	protein coding	15	+	82964513	82968736	N/A	N/A	82964513	82967367	82967407	82968736	1.26595e-08	-0.555	RI	No
ENSSSCG00000033355	LGI3	protein coding	14	-	6425213	6425285	6425574	6425646	6425042	6425114	6426852	6426924	7.29772e-05	-0.556	MXE	No
MSTRG.6371	ENSSSCG00000017868	protein coding	12	-	49783640	49783793	N/A	N/A	49780240	49782348	49784638	49784721	0.00511852	-0.593	SE	No
MSTRG.23969	TSNAXIP1	protein coding	6	+	28446635	28446832	N/A	N/A	28435984	28436087	28447238	28447374	7.98007e-07	-0.619	SE	No
MSTRG.25778	CELF4	protein coding	6	-	121077338	121077417	N/A	N/A	121076711	121076883	121086946	121087030	3.5443e-05	-0.706	SE	No
