# Supplementary material for: Adaptation of the Porcine Pituitary Transcriptome, Spliceosome and Editome during Early Pregnancy
Source: Int J Mol Sci. 2023 Mar 21;24(6):5946. doi: 10.3390/ijms24065946 (PMC10053595; doi:10.3390/ijms24065946)
Supplement: Supplementary file 1 [file ijms-24-05946-s001.zip › Supplementary materials/Table_S5.xlsx]

## Sheet: ASE
Location	Ref_allele	Alt_allele	Strand	∆AAF	FDR	Consequence	Impact	Symbol	Target gene	Target transcript	Biotype	Protein	EXON	INTRON	cDNA_position	CDS_position	Protein_position	Amino_acids	Codons	Existing_variation	DISTANCE	SYMBOL_SOURCE	HGNC_ID	CANONICAL	APPRIS	SIFT	HeteroType
1:106036144	G	C	+	-0.206	9.64045e-05	5_prime_UTR_variant	MODIFIER	WDR7	ENSSSCG00000004538	ENSSSCT00000005012.4	protein_coding	ENSSSCP00000004892	1/27	-	116	-	-	-	-	rs345976120	-	HGNC	HGNC:13490	-	-	-	HeteroAlt
1:106036144	G	C	+	-0.206	9.64045e-05	5_prime_UTR_variant	MODIFIER	WDR7	ENSSSCG00000004538	ENSSSCT00000024820.3	protein_coding	ENSSSCP00000020108	1/28	-	116	-	-	-	-	rs345976120	-	HGNC	HGNC:13490	-	A1	-	HeteroAlt
1:106036144	G	C	+	-0.206	9.64045e-05	5_prime_UTR_variant	MODIFIER	WDR7	ENSSSCG00000004538	ENSSSCT00000061734.2	protein_coding	ENSSSCP00000053870	1/29	-	111	-	-	-	-	rs345976120	-	HGNC	HGNC:13490	YES	P5	-	HeteroAlt
1:106683798	A	G	+	-0.391	1.11022e-16	5_prime_UTR_variant	MODIFIER	ST8SIA3	ENSSSCG00000038971	ENSSSCT00000042417.2	protein_coding	ENSSSCP00000036976	1/6	-	135	-	-	-	-	rs696795808	-	HGNC	HGNC:14269	YES	-	-	HeteroRef
1:106683798	A	G	+	-0.391	1.11022e-16	upstream_gene_variant	MODIFIER	ST8SIA3	ENSSSCG00000038971	ENSSSCT00000051023.2	protein_coding	ENSSSCP00000038163	-	-	-	-	-	-	-	rs696795808	217	HGNC	HGNC:14269	-	P1	-	HeteroRef
1:106683798	A	G	+	-0.391	1.11022e-16	upstream_gene_variant	MODIFIER	ST8SIA3	ENSSSCG00000038971	ENSSSCT00000082735.1	protein_coding	ENSSSCP00000065936	-	-	-	-	-	-	-	rs696795808	66	HGNC	HGNC:14269	-	-	-	HeteroRef
1:106693396	A	G	+	-0.41	4.17274e-11	downstream_gene_variant	MODIFIER	ST8SIA3	ENSSSCG00000038971	ENSSSCT00000042417.2	protein_coding	ENSSSCP00000036976	-	-	-	-	-	-	-	rs321823077	476	HGNC	HGNC:14269	YES	-	-	HeteroRef
1:106693396	A	G	+	-0.41	4.17274e-11	3_prime_UTR_variant	MODIFIER	ST8SIA3	ENSSSCG00000038971	ENSSSCT00000051023.2	protein_coding	ENSSSCP00000038163	4/4	-	2005	-	-	-	-	rs321823077	-	HGNC	HGNC:14269	-	P1	-	HeteroRef
1:106693396	A	G	+	-0.41	4.17274e-11	intron_variant	MODIFIER	ST8SIA3	ENSSSCG00000038971	ENSSSCT00000082735.1	protein_coding	ENSSSCP00000065936	-	3/3	-	-	-	-	-	rs321823077	-	HGNC	HGNC:14269	-	-	-	HeteroRef
1:106693854	T	C	+	-0.341	0	downstream_gene_variant	MODIFIER	ST8SIA3	ENSSSCG00000038971	ENSSSCT00000042417.2	protein_coding	ENSSSCP00000036976	-	-	-	-	-	-	-	rs330376014	934	HGNC	HGNC:14269	YES	-	-	HeteroRef
1:106693854	T	C	+	-0.341	0	3_prime_UTR_variant	MODIFIER	ST8SIA3	ENSSSCG00000038971	ENSSSCT00000051023.2	protein_coding	ENSSSCP00000038163	4/4	-	2463	-	-	-	-	rs330376014	-	HGNC	HGNC:14269	-	P1	-	HeteroRef
1:106693854	T	C	+	-0.341	0	intron_variant	MODIFIER	ST8SIA3	ENSSSCG00000038971	ENSSSCT00000082735.1	protein_coding	ENSSSCP00000065936	-	3/3	-	-	-	-	-	rs330376014	-	HGNC	HGNC:14269	-	-	-	HeteroRef
1:106694352	T	A	+	-0.428	0	downstream_gene_variant	MODIFIER	ST8SIA3	ENSSSCG00000038971	ENSSSCT00000042417.2	protein_coding	ENSSSCP00000036976	-	-	-	-	-	-	-	rs319334743	1432	HGNC	HGNC:14269	YES	-	-	HeteroRef
1:106694352	T	A	+	-0.428	0	3_prime_UTR_variant	MODIFIER	ST8SIA3	ENSSSCG00000038971	ENSSSCT00000051023.2	protein_coding	ENSSSCP00000038163	4/4	-	2961	-	-	-	-	rs319334743	-	HGNC	HGNC:14269	-	P1	-	HeteroRef
1:106694352	T	A	+	-0.428	0	intron_variant	MODIFIER	ST8SIA3	ENSSSCG00000038971	ENSSSCT00000082735.1	protein_coding	ENSSSCP00000065936	-	3/3	-	-	-	-	-	rs319334743	-	HGNC	HGNC:14269	-	-	-	HeteroRef
1:106695944	G	A	+	-0.42	7.8737e-13	downstream_gene_variant	MODIFIER	ST8SIA3	ENSSSCG00000038971	ENSSSCT00000042417.2	protein_coding	ENSSSCP00000036976	-	-	-	-	-	-	-	rs333322082	3024	HGNC	HGNC:14269	YES	-	-	HeteroRef
1:106695944	G	A	+	-0.42	7.8737e-13	3_prime_UTR_variant	MODIFIER	ST8SIA3	ENSSSCG00000038971	ENSSSCT00000051023.2	protein_coding	ENSSSCP00000038163	4/4	-	4553	-	-	-	-	rs333322082	-	HGNC	HGNC:14269	-	P1	-	HeteroRef
1:106695944	G	A	+	-0.42	7.8737e-13	intron_variant	MODIFIER	ST8SIA3	ENSSSCG00000038971	ENSSSCT00000082735.1	protein_coding	ENSSSCP00000065936	-	3/3	-	-	-	-	-	rs333322082	-	HGNC	HGNC:14269	-	-	-	HeteroRef
1:106700632	T	C	+	-0.246	2.79867e-08	downstream_gene_variant	MODIFIER	ST8SIA3	ENSSSCG00000038971	ENSSSCT00000051023.2	protein_coding	ENSSSCP00000038163	-	-	-	-	-	-	-	rs320688269	2638	HGNC	HGNC:14269	-	P1	-	HeteroAlt
1:106700632	T	C	+	-0.246	2.79867e-08	downstream_gene_variant	MODIFIER	ST8SIA3	ENSSSCG00000038971	ENSSSCT00000082735.1	protein_coding	ENSSSCP00000065936	-	-	-	-	-	-	-	rs320688269	371	HGNC	HGNC:14269	-	-	-	HeteroAlt
1:110747084	C	A	+	-0.42	5.0139e-05	intron_variant	MODIFIER	RORA	ENSSSCG00000004576	ENSSSCT00000080573.1	protein_coding	ENSSSCP00000069819	-	1/11	-	-	-	-	-	rs328225549	-	HGNC	HGNC:10258	-	P5	-	HeteroRef
1:110748618	G	A	+	-0.365	4.55337e-05	intron_variant	MODIFIER	RORA	ENSSSCG00000004576	ENSSSCT00000080573.1	protein_coding	ENSSSCP00000069819	-	1/11	-	-	-	-	-	rs334681167	-	HGNC	HGNC:10258	-	P5	-	HeteroAlt
1:110852490	C	T	+	-0.525	9.14713e-06	intron_variant	MODIFIER	RORA	ENSSSCG00000004576	ENSSSCT00000080573.1	protein_coding	ENSSSCP00000069819	-	1/11	-	-	-	-	-	rs332116783	-	HGNC	HGNC:10258	-	P5	-	HeteroAlt
1:110852766	G	A	+	-0.754	2.69711e-11	intron_variant	MODIFIER	RORA	ENSSSCG00000004576	ENSSSCT00000080573.1	protein_coding	ENSSSCP00000069819	-	1/11	-	-	-	-	-	rs339983011	-	HGNC	HGNC:10258	-	P5	-	2 days, 2:50:00
1:110852828	A	G	+	-0.76	1.34337e-13	intron_variant	MODIFIER	RORA	ENSSSCG00000004576	ENSSSCT00000080573.1	protein_coding	ENSSSCP00000069819	-	1/11	-	-	-	-	-	rs324896833	-	HGNC	HGNC:10258	-	P5	-	HeteroAlt
1:110853040	T	C	+	-0.547	1.70988e-06	intron_variant	MODIFIER	RORA	ENSSSCG00000004576	ENSSSCT00000080573.1	protein_coding	ENSSSCP00000069819	-	1/11	-	-	-	-	-	rs326218660	-	HGNC	HGNC:10258	-	P5	-	HeteroAlt
1:110855446	C	T	+	-0.651	5.50285e-10	intron_variant	MODIFIER	RORA	ENSSSCG00000004576	ENSSSCT00000080573.1	protein_coding	ENSSSCP00000069819	-	1/11	-	-	-	-	-	rs333225308	-	HGNC	HGNC:10258	-	P5	-	HeteroAlt
1:110856542	T	C	+	-0.672	1.17519e-05	intron_variant	MODIFIER	RORA	ENSSSCG00000004576	ENSSSCT00000080573.1	protein_coding	ENSSSCP00000069819	-	1/11	-	-	-	-	-	rs318969895	-	HGNC	HGNC:10258	-	P5	-	HeteroAlt
1:110874023	C	T	+	-0.476	1.28031e-06	intron_variant	MODIFIER	RORA	ENSSSCG00000004576	ENSSSCT00000080573.1	protein_coding	ENSSSCP00000069819	-	1/11	-	-	-	-	-	rs322044833	-	HGNC	HGNC:10258	-	P5	-	HeteroAlt
1:110886647	G	A	+	-0.568	2.80886e-14	intron_variant	MODIFIER	RORA	ENSSSCG00000004576	ENSSSCT00000080573.1	protein_coding	ENSSSCP00000069819	-	1/11	-	-	-	-	-	rs320747395	-	HGNC	HGNC:10258	-	P5	-	HeteroAlt
1:110891408	C	T	+	-0.397	1.91637e-05	intron_variant	MODIFIER	RORA	ENSSSCG00000004576	ENSSSCT00000080573.1	protein_coding	ENSSSCP00000069819	-	1/11	-	-	-	-	-	rs341182652	-	HGNC	HGNC:10258	-	P5	-	HeteroAlt
1:110891985	G	A	+	-0.364	8.51995e-07	intron_variant	MODIFIER	RORA	ENSSSCG00000004576	ENSSSCT00000080573.1	protein_coding	ENSSSCP00000069819	-	1/11	-	-	-	-	-	rs323461360	-	HGNC	HGNC:10258	-	P5	-	HeteroRef
1:110894610	A	C	+	-0.458	6.13303e-09	intron_variant	MODIFIER	RORA	ENSSSCG00000004576	ENSSSCT00000080573.1	protein_coding	ENSSSCP00000069819	-	1/11	-	-	-	-	-	rs344261318	-	HGNC	HGNC:10258	-	P5	-	HeteroRef
1:110916873	T	A	+	-0.612	7.63987e-11	intron_variant	MODIFIER	RORA	ENSSSCG00000004576	ENSSSCT00000080573.1	protein_coding	ENSSSCP00000069819	-	1/11	-	-	-	-	-	rs322999381	-	HGNC	HGNC:10258	-	P5	-	HeteroAlt
1:110935171	C	T	+	-0.831	0	intron_variant	MODIFIER	RORA	ENSSSCG00000004576	ENSSSCT00000080573.1	protein_coding	ENSSSCP00000069819	-	1/11	-	-	-	-	-	rs342927415	-	HGNC	HGNC:10258	-	P5	-	HeteroRef
1:110943860	T	G	+	-0.4	1.43223e-07	intron_variant	MODIFIER	RORA	ENSSSCG00000004576	ENSSSCT00000080573.1	protein_coding	ENSSSCP00000069819	-	1/11	-	-	-	-	-	rs341630718	-	HGNC	HGNC:10258	-	P5	-	HeteroAlt
1:110971892	G	C	+	-0.414	4.27477e-06	intron_variant	MODIFIER	RORA	ENSSSCG00000004576	ENSSSCT00000080573.1	protein_coding	ENSSSCP00000069819	-	1/11	-	-	-	-	-	rs345609337	-	HGNC	HGNC:10258	-	P5	-	HeteroRef
1:113092624	C	T	+	-0.276	3.38246e-07	intron_variant	MODIFIER	SLTM	ENSSSCG00000004592	ENSSSCT00000005071.4	protein_coding	ENSSSCP00000004947	-	2/20	-	-	-	-	-	rs325388664	-	HGNC	HGNC:20709	-	A2	-	HeteroAlt
1:113092624	C	T	+	-0.276	3.38246e-07	intron_variant	MODIFIER	SLTM	ENSSSCG00000004592	ENSSSCT00000005073.3	protein_coding	ENSSSCP00000004949	-	2/21	-	-	-	-	-	rs325388664	-	HGNC	HGNC:20709	YES	P5	-	HeteroAlt
1:113092624	C	T	+	-0.276	3.38246e-07	intron_variant	MODIFIER	SLTM	ENSSSCG00000004592	ENSSSCT00000037087.2	protein_coding	ENSSSCP00000052326	-	3/20	-	-	-	-	-	rs325388664	-	HGNC	HGNC:20709	-	-	-	HeteroAlt
1:113092624	C	T	+	-0.276	3.38246e-07	intron_variant	MODIFIER	SLTM	ENSSSCG00000004592	ENSSSCT00000039763.2	protein_coding	ENSSSCP00000051325	-	2/18	-	-	-	-	-	rs325388664	-	HGNC	HGNC:20709	-	A2	-	HeteroAlt
1:113092624	C	T	+	-0.276	3.38246e-07	intron_variant	MODIFIER	SLTM	ENSSSCG00000004592	ENSSSCT00000043725.1	protein_coding	ENSSSCP00000052986	-	2/18	-	-	-	-	-	rs325388664	-	HGNC	HGNC:20709	-	A2	-	HeteroAlt
1:113092624	C	T	+	-0.276	3.38246e-07	intron_variant	MODIFIER	SLTM	ENSSSCG00000004592	ENSSSCT00000052540.2	protein_coding	ENSSSCP00000048723	-	2/19	-	-	-	-	-	rs325388664	-	HGNC	HGNC:20709	-	-	-	HeteroAlt
1:113092624	C	T	+	-0.276	3.38246e-07	intron_variant	MODIFIER	SLTM	ENSSSCG00000004592	ENSSSCT00000086226.1	protein_coding	ENSSSCP00000069697	-	2/19	-	-	-	-	-	rs325388664	-	HGNC	HGNC:20709	-	A2	-	HeteroAlt
1:113092624	C	T	+	-0.276	3.38246e-07	intron_variant	MODIFIER	SLTM	ENSSSCG00000004592	ENSSSCT00000087362.1	protein_coding	ENSSSCP00000062612	-	2/20	-	-	-	-	-	rs325388664	-	HGNC	HGNC:20709	-	A2	-	HeteroAlt
1:113092624	C	T	+	-0.276	3.38246e-07	intron_variant	MODIFIER	SLTM	ENSSSCG00000004592	ENSSSCT00000089628.1	protein_coding	ENSSSCP00000071540	-	1/19	-	-	-	-	-	rs325388664	-	HGNC	HGNC:20709	-	-	-	HeteroAlt
1:113101496	A	C	+	-0.36	2.78558e-09	intron_variant	MODIFIER	SLTM	ENSSSCG00000004592	ENSSSCT00000005071.4	protein_coding	ENSSSCP00000004947	-	4/20	-	-	-	-	-	rs343243484	-	HGNC	HGNC:20709	-	A2	-	HeteroRef
1:113101496	A	C	+	-0.36	2.78558e-09	intron_variant	MODIFIER	SLTM	ENSSSCG00000004592	ENSSSCT00000005073.3	protein_coding	ENSSSCP00000004949	-	4/21	-	-	-	-	-	rs343243484	-	HGNC	HGNC:20709	YES	P5	-	HeteroRef
1:113101496	A	C	+	-0.36	2.78558e-09	intron_variant	MODIFIER	SLTM	ENSSSCG00000004592	ENSSSCT00000037087.2	protein_coding	ENSSSCP00000052326	-	5/20	-	-	-	-	-	rs343243484	-	HGNC	HGNC:20709	-	-	-	HeteroRef
1:113101496	A	C	+	-0.36	2.78558e-09	intron_variant	MODIFIER	SLTM	ENSSSCG00000004592	ENSSSCT00000039763.2	protein_coding	ENSSSCP00000051325	-	3/18	-	-	-	-	-	rs343243484	-	HGNC	HGNC:20709	-	A2	-	HeteroRef
1:113101496	A	C	+	-0.36	2.78558e-09	intron_variant	MODIFIER	SLTM	ENSSSCG00000004592	ENSSSCT00000043725.1	protein_coding	ENSSSCP00000052986	-	4/18	-	-	-	-	-	rs343243484	-	HGNC	HGNC:20709	-	A2	-	HeteroRef
1:113101496	A	C	+	-0.36	2.78558e-09	intron_variant	MODIFIER	SLTM	ENSSSCG00000004592	ENSSSCT00000052540.2	protein_coding	ENSSSCP00000048723	-	4/19	-	-	-	-	-	rs343243484	-	HGNC	HGNC:20709	-	-	-	HeteroRef
1:113101496	A	C	+	-0.36	2.78558e-09	intron_variant	MODIFIER	SLTM	ENSSSCG00000004592	ENSSSCT00000086226.1	protein_coding	ENSSSCP00000069697	-	4/19	-	-	-	-	-	rs343243484	-	HGNC	HGNC:20709	-	A2	-	HeteroRef
1:113101496	A	C	+	-0.36	2.78558e-09	intron_variant	MODIFIER	SLTM	ENSSSCG00000004592	ENSSSCT00000087362.1	protein_coding	ENSSSCP00000062612	-	4/20	-	-	-	-	-	rs343243484	-	HGNC	HGNC:20709	-	A2	-	HeteroRef
1:113101496	A	C	+	-0.36	2.78558e-09	intron_variant	MODIFIER	SLTM	ENSSSCG00000004592	ENSSSCT00000089628.1	protein_coding	ENSSSCP00000071540	-	3/19	-	-	-	-	-	rs343243484	-	HGNC	HGNC:20709	-	-	-	HeteroRef
1:113101682	G	T	+	-0.242	8.61571e-07	intron_variant	MODIFIER	SLTM	ENSSSCG00000004592	ENSSSCT00000005071.4	protein_coding	ENSSSCP00000004947	-	4/20	-	-	-	-	-	rs318286255	-	HGNC	HGNC:20709	-	A2	-	HeteroAlt
1:113101682	G	T	+	-0.242	8.61571e-07	intron_variant	MODIFIER	SLTM	ENSSSCG00000004592	ENSSSCT00000005073.3	protein_coding	ENSSSCP00000004949	-	4/21	-	-	-	-	-	rs318286255	-	HGNC	HGNC:20709	YES	P5	-	HeteroAlt
1:113101682	G	T	+	-0.242	8.61571e-07	intron_variant	MODIFIER	SLTM	ENSSSCG00000004592	ENSSSCT00000037087.2	protein_coding	ENSSSCP00000052326	-	5/20	-	-	-	-	-	rs318286255	-	HGNC	HGNC:20709	-	-	-	HeteroAlt
1:113101682	G	T	+	-0.242	8.61571e-07	intron_variant	MODIFIER	SLTM	ENSSSCG00000004592	ENSSSCT00000039763.2	protein_coding	ENSSSCP00000051325	-	3/18	-	-	-	-	-	rs318286255	-	HGNC	HGNC:20709	-	A2	-	HeteroAlt
1:113101682	G	T	+	-0.242	8.61571e-07	intron_variant	MODIFIER	SLTM	ENSSSCG00000004592	ENSSSCT00000043725.1	protein_coding	ENSSSCP00000052986	-	4/18	-	-	-	-	-	rs318286255	-	HGNC	HGNC:20709	-	A2	-	HeteroAlt
1:113101682	G	T	+	-0.242	8.61571e-07	intron_variant	MODIFIER	SLTM	ENSSSCG00000004592	ENSSSCT00000052540.2	protein_coding	ENSSSCP00000048723	-	4/19	-	-	-	-	-	rs318286255	-	HGNC	HGNC:20709	-	-	-	HeteroAlt
1:113101682	G	T	+	-0.242	8.61571e-07	intron_variant	MODIFIER	SLTM	ENSSSCG00000004592	ENSSSCT00000086226.1	protein_coding	ENSSSCP00000069697	-	4/19	-	-	-	-	-	rs318286255	-	HGNC	HGNC:20709	-	A2	-	HeteroAlt
1:113101682	G	T	+	-0.242	8.61571e-07	intron_variant	MODIFIER	SLTM	ENSSSCG00000004592	ENSSSCT00000087362.1	protein_coding	ENSSSCP00000062612	-	4/20	-	-	-	-	-	rs318286255	-	HGNC	HGNC:20709	-	A2	-	HeteroAlt
1:113101682	G	T	+	-0.242	8.61571e-07	intron_variant	MODIFIER	SLTM	ENSSSCG00000004592	ENSSSCT00000089628.1	protein_coding	ENSSSCP00000071540	-	3/19	-	-	-	-	-	rs318286255	-	HGNC	HGNC:20709	-	-	-	HeteroAlt
1:113111536	T	C	+	-0.262	2.97332e-07	intron_variant	MODIFIER	SLTM	ENSSSCG00000004592	ENSSSCT00000005071.4	protein_coding	ENSSSCP00000004947	-	6/20	-	-	-	-	-	rs337793032	-	HGNC	HGNC:20709	-	A2	-	HeteroAlt
1:113111536	T	C	+	-0.262	2.97332e-07	intron_variant	MODIFIER	SLTM	ENSSSCG00000004592	ENSSSCT00000005073.3	protein_coding	ENSSSCP00000004949	-	7/21	-	-	-	-	-	rs337793032	-	HGNC	HGNC:20709	YES	P5	-	HeteroAlt
1:113111536	T	C	+	-0.262	2.97332e-07	intron_variant	MODIFIER	SLTM	ENSSSCG00000004592	ENSSSCT00000037087.2	protein_coding	ENSSSCP00000052326	-	6/20	-	-	-	-	-	rs337793032	-	HGNC	HGNC:20709	-	-	-	HeteroAlt
1:113111536	T	C	+	-0.262	2.97332e-07	intron_variant	MODIFIER	SLTM	ENSSSCG00000004592	ENSSSCT00000039763.2	protein_coding	ENSSSCP00000051325	-	4/18	-	-	-	-	-	rs337793032	-	HGNC	HGNC:20709	-	A2	-	HeteroAlt
1:113111536	T	C	+	-0.262	2.97332e-07	intron_variant	MODIFIER	SLTM	ENSSSCG00000004592	ENSSSCT00000043725.1	protein_coding	ENSSSCP00000052986	-	6/18	-	-	-	-	-	rs337793032	-	HGNC	HGNC:20709	-	A2	-	HeteroAlt
1:113111536	T	C	+	-0.262	2.97332e-07	intron_variant	MODIFIER	SLTM	ENSSSCG00000004592	ENSSSCT00000052540.2	protein_coding	ENSSSCP00000048723	-	5/19	-	-	-	-	-	rs337793032	-	HGNC	HGNC:20709	-	-	-	HeteroAlt
1:113111536	T	C	+	-0.262	2.97332e-07	intron_variant	MODIFIER	SLTM	ENSSSCG00000004592	ENSSSCT00000086226.1	protein_coding	ENSSSCP00000069697	-	5/19	-	-	-	-	-	rs337793032	-	HGNC	HGNC:20709	-	A2	-	HeteroAlt
1:113111536	T	C	+	-0.262	2.97332e-07	intron_variant	MODIFIER	SLTM	ENSSSCG00000004592	ENSSSCT00000087362.1	protein_coding	ENSSSCP00000062612	-	6/20	-	-	-	-	-	rs337793032	-	HGNC	HGNC:20709	-	A2	-	HeteroAlt
1:113111536	T	C	+	-0.262	2.97332e-07	intron_variant	MODIFIER	SLTM	ENSSSCG00000004592	ENSSSCT00000089628.1	protein_coding	ENSSSCP00000071540	-	5/19	-	-	-	-	-	rs337793032	-	HGNC	HGNC:20709	-	-	-	HeteroAlt
1:113174092	T	C	-	-0.179	4.23429e-05	3_prime_UTR_variant	MODIFIER	MINDY2	ENSSSCG00000024131	ENSSSCT00000022531.3	protein_coding	ENSSSCP00000020898	7/8	-	5546	-	-	-	-	rs1109020516	-	HGNC	HGNC:26954	YES	P5	-	HeteroAlt
1:113174092	T	C	-	-0.179	4.23429e-05	downstream_gene_variant	MODIFIER	MINDY2	ENSSSCG00000024131	ENSSSCT00000025255.3	protein_coding	ENSSSCP00000019214	-	-	-	-	-	-	-	rs1109020516	3044	HGNC	HGNC:26954	-	A2	-	HeteroAlt
1:113258318	T	C	-	-0.336	4.94097e-05	synonymous_variant	LOW	MINDY2	ENSSSCG00000024131	ENSSSCT00000022531.3	protein_coding	ENSSSCP00000020898	1/8	-	436	249	83	P	ccA/ccG	rs335358061	-	HGNC	HGNC:26954	YES	P5	-	HeteroAlt
1:113258318	T	C	-	-0.336	4.94097e-05	synonymous_variant	LOW	MINDY2	ENSSSCG00000024131	ENSSSCT00000025255.3	protein_coding	ENSSSCP00000019214	1/7	-	326	249	83	P	ccA/ccG	rs335358061	-	HGNC	HGNC:26954	-	A2	-	HeteroAlt
1:114750694	A	G	-	0.328	1.1563e-05	intron_variant	MODIFIER	TCF12	ENSSSCG00000004600	ENSSSCT00000005081.4	protein_coding	ENSSSCP00000036234	-	9/20	-	-	-	-	-	rs322527621	-	HGNC	HGNC:11623	-	-	-	HeteroAlt
1:114750694	A	G	-	0.328	1.1563e-05	intron_variant	MODIFIER	TCF12	ENSSSCG00000004600	ENSSSCT00000034080.3	protein_coding	ENSSSCP00000051524	-	1/13	-	-	-	-	-	rs322527621	-	HGNC	HGNC:11623	-	-	-	HeteroAlt
1:114750694	A	G	-	0.328	1.1563e-05	intron_variant	MODIFIER	TCF12	ENSSSCG00000004600	ENSSSCT00000043785.2	protein_coding	ENSSSCP00000050607	-	8/20	-	-	-	-	-	rs322527621	-	HGNC	HGNC:11623	YES	P1	-	HeteroAlt
1:114750694	A	G	-	0.328	1.1563e-05	intron_variant	MODIFIER	TCF12	ENSSSCG00000004600	ENSSSCT00000061260.2	protein_coding	ENSSSCP00000035905	-	1/14	-	-	-	-	-	rs322527621	-	HGNC	HGNC:11623	-	-	-	HeteroAlt
1:114750694	A	G	-	0.328	1.1563e-05	intron_variant	MODIFIER	TCF12	ENSSSCG00000004600	ENSSSCT00000062025.2	protein_coding	ENSSSCP00000055260	-	1/11	-	-	-	-	-	rs322527621	-	HGNC	HGNC:11623	-	-	-	HeteroAlt
1:114750694	A	G	-	0.328	1.1563e-05	intron_variant	MODIFIER	TCF12	ENSSSCG00000004600	ENSSSCT00000064267.2	protein_coding	ENSSSCP00000050955	-	9/22	-	-	-	-	-	rs322527621	-	HGNC	HGNC:11623	-	-	-	HeteroAlt
1:114822491	C	T	-	0.36	1.1989e-05	intron_variant	MODIFIER	TCF12	ENSSSCG00000004600	ENSSSCT00000005081.4	protein_coding	ENSSSCP00000036234	-	6/20	-	-	-	-	-	rs322862213	-	HGNC	HGNC:11623	-	-	-	HeteroAlt
1:114822491	C	T	-	0.36	1.1989e-05	intron_variant	MODIFIER	TCF12	ENSSSCG00000004600	ENSSSCT00000043785.2	protein_coding	ENSSSCP00000050607	-	5/20	-	-	-	-	-	rs322862213	-	HGNC	HGNC:11623	YES	P1	-	HeteroAlt
1:114822491	C	T	-	0.36	1.1989e-05	intron_variant	MODIFIER	TCF12	ENSSSCG00000004600	ENSSSCT00000064267.2	protein_coding	ENSSSCP00000050955	-	6/22	-	-	-	-	-	rs322862213	-	HGNC	HGNC:11623	-	-	-	HeteroAlt
1:114822491	C	T	-	0.36	1.1989e-05	upstream_gene_variant	MODIFIER	-	ENSSSCG00000041181	ENSSSCT00000082764.1	protein_coding	ENSSSCP00000064072	-	-	-	-	-	-	-	rs322862213	885	-	-	YES	P1	-	HeteroAlt
1:114822491	C	T	-	0.36	1.1989e-05	intron_variant	MODIFIER	TCF12	ENSSSCG00000004600	ENSSSCT00000084102.1	protein_coding	ENSSSCP00000074416	-	5/5	-	-	-	-	-	rs322862213	-	HGNC	HGNC:11623	-	-	-	HeteroAlt
1:114875670	C	G	-	0.207	3.42343e-07	intron_variant	MODIFIER	TCF12	ENSSSCG00000004600	ENSSSCT00000005081.4	protein_coding	ENSSSCP00000036234	-	6/20	-	-	-	-	-	rs338255549	-	HGNC	HGNC:11623	-	-	-	HeteroAlt
1:114875670	C	G	-	0.207	3.42343e-07	intron_variant	MODIFIER	TCF12	ENSSSCG00000004600	ENSSSCT00000043785.2	protein_coding	ENSSSCP00000050607	-	5/20	-	-	-	-	-	rs338255549	-	HGNC	HGNC:11623	YES	P1	-	HeteroAlt
1:114875670	C	G	-	0.207	3.42343e-07	intron_variant	MODIFIER	TCF12	ENSSSCG00000004600	ENSSSCT00000064267.2	protein_coding	ENSSSCP00000050955	-	6/22	-	-	-	-	-	rs338255549	-	HGNC	HGNC:11623	-	-	-	HeteroAlt
1:114875670	C	G	-	0.207	3.42343e-07	intron_variant	MODIFIER	TCF12	ENSSSCG00000004600	ENSSSCT00000084102.1	protein_coding	ENSSSCP00000074416	-	5/5	-	-	-	-	-	rs338255549	-	HGNC	HGNC:11623	-	-	-	HeteroAlt
1:114979065	A	G	-	0.238	8.17908e-05	intron_variant	MODIFIER	TCF12	ENSSSCG00000004600	ENSSSCT00000005081.4	protein_coding	ENSSSCP00000036234	-	3/20	-	-	-	-	-	rs321593049	-	HGNC	HGNC:11623	-	-	-	HeteroAlt
1:114979065	A	G	-	0.238	8.17908e-05	intron_variant	MODIFIER	TCF12	ENSSSCG00000004600	ENSSSCT00000043785.2	protein_coding	ENSSSCP00000050607	-	3/20	-	-	-	-	-	rs321593049	-	HGNC	HGNC:11623	YES	P1	-	HeteroAlt
1:114979065	A	G	-	0.238	8.17908e-05	intron_variant	MODIFIER	TCF12	ENSSSCG00000004600	ENSSSCT00000064267.2	protein_coding	ENSSSCP00000050955	-	3/22	-	-	-	-	-	rs321593049	-	HGNC	HGNC:11623	-	-	-	HeteroAlt
1:114979065	A	G	-	0.238	8.17908e-05	intron_variant	MODIFIER	TCF12	ENSSSCG00000004600	ENSSSCT00000084102.1	protein_coding	ENSSSCP00000074416	-	3/5	-	-	-	-	-	rs321593049	-	HGNC	HGNC:11623	-	-	-	HeteroAlt
1:114991766	A	G	-	0.201	6.23361e-08	intron_variant	MODIFIER	TCF12	ENSSSCG00000004600	ENSSSCT00000005081.4	protein_coding	ENSSSCP00000036234	-	3/20	-	-	-	-	-	rs336786360	-	HGNC	HGNC:11623	-	-	-	HeteroAlt
1:114991766	A	G	-	0.201	6.23361e-08	intron_variant	MODIFIER	TCF12	ENSSSCG00000004600	ENSSSCT00000043785.2	protein_coding	ENSSSCP00000050607	-	3/20	-	-	-	-	-	rs336786360	-	HGNC	HGNC:11623	YES	P1	-	HeteroAlt
1:114991766	A	G	-	0.201	6.23361e-08	intron_variant	MODIFIER	TCF12	ENSSSCG00000004600	ENSSSCT00000064267.2	protein_coding	ENSSSCP00000050955	-	3/22	-	-	-	-	-	rs336786360	-	HGNC	HGNC:11623	-	-	-	HeteroAlt
1:114991766	A	G	-	0.201	6.23361e-08	intron_variant	MODIFIER	TCF12	ENSSSCG00000004600	ENSSSCT00000084102.1	protein_coding	ENSSSCP00000074416	-	3/5	-	-	-	-	-	rs336786360	-	HGNC	HGNC:11623	-	-	-	HeteroAlt
1:115013885	C	T	-	0.212	5.10907e-07	intron_variant	MODIFIER	TCF12	ENSSSCG00000004600	ENSSSCT00000005081.4	protein_coding	ENSSSCP00000036234	-	3/20	-	-	-	-	-	rs346130946	-	HGNC	HGNC:11623	-	-	-	HeteroAlt
1:115013885	C	T	-	0.212	5.10907e-07	intron_variant	MODIFIER	TCF12	ENSSSCG00000004600	ENSSSCT00000043785.2	protein_coding	ENSSSCP00000050607	-	3/20	-	-	-	-	-	rs346130946	-	HGNC	HGNC:11623	YES	P1	-	HeteroAlt
1:115013885	C	T	-	0.212	5.10907e-07	intron_variant	MODIFIER	TCF12	ENSSSCG00000004600	ENSSSCT00000064267.2	protein_coding	ENSSSCP00000050955	-	3/22	-	-	-	-	-	rs346130946	-	HGNC	HGNC:11623	-	-	-	HeteroAlt
1:115013885	C	T	-	0.212	5.10907e-07	upstream_gene_variant	MODIFIER	-	ENSSSCG00000050684	ENSSSCT00000079634.1	pseudogene	-	-	-	-	-	-	-	-	rs346130946	4025	-	-	YES	-	-	HeteroAlt
1:115013885	C	T	-	0.212	5.10907e-07	intron_variant	MODIFIER	TCF12	ENSSSCG00000004600	ENSSSCT00000084102.1	protein_coding	ENSSSCP00000074416	-	3/5	-	-	-	-	-	rs346130946	-	HGNC	HGNC:11623	-	-	-	HeteroAlt
1:115285356	T	C	+	0.237	3.63225e-07	synonymous_variant	LOW	-	ENSSSCG00000026960	ENSSSCT00000043281.2	protein_coding	ENSSSCP00000055750	13/20	-	1799	1629	543	N	aaT/aaC	rs80987250	-	-	-	YES	P1	-	HeteroAlt
1:115285356	T	C	+	0.237	3.63225e-07	5_prime_UTR_variant	MODIFIER	-	ENSSSCG00000026960	ENSSSCT00000054455.2	protein_coding	ENSSSCP00000046599	17/24	-	2870	-	-	-	-	rs80987250	-	-	-	-	-	-	HeteroAlt
1:116594890	G	A	+	0.303	0	missense_variant	MODERATE	RAB27A	ENSSSCG00000004612	ENSSSCT00000037937.2	protein_coding	ENSSSCP00000047735	6/7	-	660	397	133	V/I	Gta/Ata	rs326011388	-	HGNC	HGNC:9766	-	-	tolerated(0.16)	HeteroRef
1:116594890	G	A	+	0.303	0	missense_variant	MODERATE	RAB27A	ENSSSCG00000004612	ENSSSCT00000038357.2	protein_coding	ENSSSCP00000041641	8/9	-	1082	424	142	V/I	Gta/Ata	rs326011388	-	HGNC	HGNC:9766	YES	P1	tolerated(0.14)	HeteroRef
1:116604095	G	T	+	0.197	3.89632e-10	3_prime_UTR_variant	MODIFIER	RAB27A	ENSSSCG00000004612	ENSSSCT00000037937.2	protein_coding	ENSSSCP00000047735	7/7	-	1173	-	-	-	-	rs339104292	-	HGNC	HGNC:9766	-	-	-	HeteroRef
1:116604095	G	T	+	0.197	3.89632e-10	3_prime_UTR_variant	MODIFIER	RAB27A	ENSSSCG00000004612	ENSSSCT00000038357.2	protein_coding	ENSSSCP00000041641	9/9	-	1595	-	-	-	-	rs339104292	-	HGNC	HGNC:9766	YES	P1	-	HeteroRef
1:116605931	T	C	+	0.258	4.48774e-12	downstream_gene_variant	MODIFIER	RAB27A	ENSSSCG00000004612	ENSSSCT00000037937.2	protein_coding	ENSSSCP00000047735	-	-	-	-	-	-	-	rs324741388	732	HGNC	HGNC:9766	-	-	-	HeteroRef
1:116605931	T	C	+	0.258	4.48774e-12	downstream_gene_variant	MODIFIER	RAB27A	ENSSSCG00000004612	ENSSSCT00000038357.2	protein_coding	ENSSSCP00000041641	-	-	-	-	-	-	-	rs324741388	878	HGNC	HGNC:9766	YES	P1	-	HeteroRef
1:116606189	C	T	+	0.22	9.18037e-09	downstream_gene_variant	MODIFIER	RAB27A	ENSSSCG00000004612	ENSSSCT00000037937.2	protein_coding	ENSSSCP00000047735	-	-	-	-	-	-	-	rs327450371	990	HGNC	HGNC:9766	-	-	-	HeteroRef
1:116606189	C	T	+	0.22	9.18037e-09	downstream_gene_variant	MODIFIER	RAB27A	ENSSSCG00000004612	ENSSSCT00000038357.2	protein_coding	ENSSSCP00000041641	-	-	-	-	-	-	-	rs327450371	1136	HGNC	HGNC:9766	YES	P1	-	HeteroRef
1:116606357	A	G	+	0.197	5.99886e-05	downstream_gene_variant	MODIFIER	RAB27A	ENSSSCG00000004612	ENSSSCT00000037937.2	protein_coding	ENSSSCP00000047735	-	-	-	-	-	-	-	rs344832882	1158	HGNC	HGNC:9766	-	-	-	HeteroRef
1:116606357	A	G	+	0.197	5.99886e-05	downstream_gene_variant	MODIFIER	RAB27A	ENSSSCG00000004612	ENSSSCT00000038357.2	protein_coding	ENSSSCP00000041641	-	-	-	-	-	-	-	rs344832882	1304	HGNC	HGNC:9766	YES	P1	-	HeteroRef
1:119082757	G	A	+	0.11	2.12164e-13	missense_variant	MODERATE	FAM214A	ENSSSCG00000004617	ENSSSCT00000047929.2	protein_coding	ENSSSCP00000039392	6/13	-	1909	820	274	V/M	Gtg/Atg	rs339545236	-	HGNC	HGNC:25609	-	A2	tolerated_low_confidence(0.66)	HeteroAlt
1:119082757	G	A	+	0.11	2.12164e-13	missense_variant	MODERATE	FAM214A	ENSSSCG00000004617	ENSSSCT00000053294.2	protein_coding	ENSSSCP00000048088	5/12	-	975	841	281	V/M	Gtg/Atg	rs339545236	-	HGNC	HGNC:25609	YES	P5	tolerated_low_confidence(0.62)	HeteroAlt
1:119359848	A	G	+	0.218	1.88874e-05	intron_variant	MODIFIER	MYO5A	ENSSSCG00000004620	ENSSSCT00000005103.4	protein_coding	ENSSSCP00000004979	-	30/40	-	-	-	-	-	rs344493484	-	HGNC	HGNC:7602	YES	P5	-	HeteroAlt
1:119359848	A	G	+	0.218	1.88874e-05	intron_variant	MODIFIER	MYO5A	ENSSSCG00000004620	ENSSSCT00000038774.2	protein_coding	ENSSSCP00000059193	-	30/38	-	-	-	-	-	rs344493484	-	HGNC	HGNC:7602	-	-	-	HeteroAlt
1:119359848	A	G	+	0.218	1.88874e-05	intron_variant	MODIFIER	MYO5A	ENSSSCG00000004620	ENSSSCT00000061445.2	protein_coding	ENSSSCP00000045512	-	31/39	-	-	-	-	-	rs344493484	-	HGNC	HGNC:7602	-	-	-	HeteroAlt
1:119359848	A	G	+	0.218	1.88874e-05	intron_variant	MODIFIER	MYO5A	ENSSSCG00000004620	ENSSSCT00000064576.2	protein_coding	ENSSSCP00000049988	-	30/39	-	-	-	-	-	rs344493484	-	HGNC	HGNC:7602	-	A1	-	HeteroAlt
1:119359848	A	G	+	0.218	1.88874e-05	intron_variant	MODIFIER	MYO5A	ENSSSCG00000004620	ENSSSCT00000078944.1	protein_coding	ENSSSCP00000060145	-	30/40	-	-	-	-	-	rs344493484	-	HGNC	HGNC:7602	-	-	-	HeteroAlt
1:119587993	C	T	+	0.276	7.79999e-10	3_prime_UTR_variant	MODIFIER	GNB5	ENSSSCG00000004622	ENSSSCT00000005105.4	protein_coding	ENSSSCP00000004981	12/12	-	1661	-	-	-	-	rs338716071	-	HGNC	HGNC:4401	-	-	-	HeteroRef
1:119587993	C	T	+	0.276	7.79999e-10	3_prime_UTR_variant	MODIFIER	GNB5	ENSSSCG00000004622	ENSSSCT00000024996.3	protein_coding	ENSSSCP00000025022	9/9	-	1536	-	-	-	-	rs338716071	-	HGNC	HGNC:4401	-	-	-	HeteroRef
1:119587993	C	T	+	0.276	7.79999e-10	downstream_gene_variant	MODIFIER	GNB5	ENSSSCG00000004622	ENSSSCT00000050853.2	protein_coding	ENSSSCP00000031679	-	-	-	-	-	-	-	rs338716071	1911	HGNC	HGNC:4401	YES	-	-	HeteroRef
1:119587993	C	T	+	0.276	7.79999e-10	3_prime_UTR_variant	MODIFIER	GNB5	ENSSSCG00000004622	ENSSSCT00000085580.1	protein_coding	ENSSSCP00000071889	11/12	-	1603	-	-	-	-	rs338716071	-	HGNC	HGNC:4401	-	-	-	HeteroRef
1:119587993	C	T	+	0.276	7.79999e-10	3_prime_UTR_variant	MODIFIER	GNB5	ENSSSCG00000004622	ENSSSCT00000090532.1	protein_coding	ENSSSCP00000063427	13/13	-	2059	-	-	-	-	rs338716071	-	HGNC	HGNC:4401	-	P1	-	HeteroRef
1:119587993	C	T	+	0.276	7.79999e-10	3_prime_UTR_variant	MODIFIER	GNB5	ENSSSCG00000004622	ENSSSCT00000091000.1	protein_coding	ENSSSCP00000073105	12/13	-	2233	-	-	-	-	rs338716071	-	HGNC	HGNC:4401	-	-	-	HeteroRef
1:119588050	A	G	+	0.218	1.8953e-06	3_prime_UTR_variant	MODIFIER	GNB5	ENSSSCG00000004622	ENSSSCT00000005105.4	protein_coding	ENSSSCP00000004981	12/12	-	1718	-	-	-	-	rs319814354	-	HGNC	HGNC:4401	-	-	-	2 days, 2:50:00
1:119588050	A	G	+	0.218	1.8953e-06	3_prime_UTR_variant	MODIFIER	GNB5	ENSSSCG00000004622	ENSSSCT00000024996.3	protein_coding	ENSSSCP00000025022	9/9	-	1593	-	-	-	-	rs319814354	-	HGNC	HGNC:4401	-	-	-	2 days, 2:50:00
1:119588050	A	G	+	0.218	1.8953e-06	downstream_gene_variant	MODIFIER	GNB5	ENSSSCG00000004622	ENSSSCT00000050853.2	protein_coding	ENSSSCP00000031679	-	-	-	-	-	-	-	rs319814354	1968	HGNC	HGNC:4401	YES	-	-	2 days, 2:50:00
1:119588050	A	G	+	0.218	1.8953e-06	3_prime_UTR_variant	MODIFIER	GNB5	ENSSSCG00000004622	ENSSSCT00000085580.1	protein_coding	ENSSSCP00000071889	11/12	-	1660	-	-	-	-	rs319814354	-	HGNC	HGNC:4401	-	-	-	2 days, 2:50:00
1:119588050	A	G	+	0.218	1.8953e-06	3_prime_UTR_variant	MODIFIER	GNB5	ENSSSCG00000004622	ENSSSCT00000090532.1	protein_coding	ENSSSCP00000063427	13/13	-	2116	-	-	-	-	rs319814354	-	HGNC	HGNC:4401	-	P1	-	2 days, 2:50:00
1:119588050	A	G	+	0.218	1.8953e-06	3_prime_UTR_variant	MODIFIER	GNB5	ENSSSCG00000004622	ENSSSCT00000091000.1	protein_coding	ENSSSCP00000073105	12/13	-	2290	-	-	-	-	rs319814354	-	HGNC	HGNC:4401	-	-	-	2 days, 2:50:00
1:12029820	C	T	-	-0.329	9.28123e-07	intron_variant	MODIFIER	SCAF8	ENSSSCG00000004070	ENSSSCT00000004499.4	protein_coding	ENSSSCP00000004397	-	23/23	-	-	-	-	-	rs341604818	-	HGNC	HGNC:20959	-	A2	-	HeteroAlt
1:12029820	C	T	-	-0.329	9.28123e-07	intron_variant	MODIFIER	SCAF8	ENSSSCG00000004070	ENSSSCT00000062929.2	protein_coding	ENSSSCP00000040966	-	21/24	-	-	-	-	-	rs341604818	-	HGNC	HGNC:20959	YES	P5	-	HeteroAlt
1:12029901	A	G	-	-0.526	2.52528e-08	intron_variant	MODIFIER	SCAF8	ENSSSCG00000004070	ENSSSCT00000004499.4	protein_coding	ENSSSCP00000004397	-	23/23	-	-	-	-	-	rs323746987	-	HGNC	HGNC:20959	-	A2	-	HeteroRef
1:12029901	A	G	-	-0.526	2.52528e-08	intron_variant	MODIFIER	SCAF8	ENSSSCG00000004070	ENSSSCT00000062929.2	protein_coding	ENSSSCP00000040966	-	21/24	-	-	-	-	-	rs323746987	-	HGNC	HGNC:20959	YES	P5	-	HeteroRef
1:12030781	G	C	-	-0.519	3.53043e-08	intron_variant	MODIFIER	SCAF8	ENSSSCG00000004070	ENSSSCT00000004499.4	protein_coding	ENSSSCP00000004397	-	23/23	-	-	-	-	-	rs325247485	-	HGNC	HGNC:20959	-	A2	-	HeteroRef
1:12030781	G	C	-	-0.519	3.53043e-08	intron_variant	MODIFIER	SCAF8	ENSSSCG00000004070	ENSSSCT00000062929.2	protein_coding	ENSSSCP00000040966	-	21/24	-	-	-	-	-	rs325247485	-	HGNC	HGNC:20959	YES	P5	-	HeteroRef
1:12031083	G	A	-	-0.304	0.000100939	intron_variant	MODIFIER	SCAF8	ENSSSCG00000004070	ENSSSCT00000004499.4	protein_coding	ENSSSCP00000004397	-	23/23	-	-	-	-	-	rs334465625	-	HGNC	HGNC:20959	-	A2	-	HeteroRef
1:12031083	G	A	-	-0.304	0.000100939	intron_variant	MODIFIER	SCAF8	ENSSSCG00000004070	ENSSSCT00000062929.2	protein_coding	ENSSSCP00000040966	-	21/24	-	-	-	-	-	rs334465625	-	HGNC	HGNC:20959	YES	P5	-	HeteroRef
1:12034535	A	G	-	-0.302	8.23516e-08	intron_variant	MODIFIER	SCAF8	ENSSSCG00000004070	ENSSSCT00000004499.4	protein_coding	ENSSSCP00000004397	-	23/23	-	-	-	-	-	rs328416394	-	HGNC	HGNC:20959	-	A2	-	HeteroAlt
1:12034535	A	G	-	-0.302	8.23516e-08	intron_variant	MODIFIER	SCAF8	ENSSSCG00000004070	ENSSSCT00000062929.2	protein_coding	ENSSSCP00000040966	-	21/24	-	-	-	-	-	rs328416394	-	HGNC	HGNC:20959	YES	P5	-	HeteroAlt
1:12034751	C	T	-	-0.552	4.92499e-08	intron_variant	MODIFIER	SCAF8	ENSSSCG00000004070	ENSSSCT00000004499.4	protein_coding	ENSSSCP00000004397	-	23/23	-	-	-	-	-	rs345886942	-	HGNC	HGNC:20959	-	A2	-	HeteroRef
1:12034751	C	T	-	-0.552	4.92499e-08	intron_variant	MODIFIER	SCAF8	ENSSSCG00000004070	ENSSSCT00000062929.2	protein_coding	ENSSSCP00000040966	-	21/24	-	-	-	-	-	rs345886942	-	HGNC	HGNC:20959	YES	P5	-	HeteroRef
1:12035224	T	G	-	-0.334	7.42005e-05	intron_variant	MODIFIER	SCAF8	ENSSSCG00000004070	ENSSSCT00000004499.4	protein_coding	ENSSSCP00000004397	-	23/23	-	-	-	-	-	rs323768605	-	HGNC	HGNC:20959	-	A2	-	HeteroRef
1:12035224	T	G	-	-0.334	7.42005e-05	intron_variant	MODIFIER	SCAF8	ENSSSCG00000004070	ENSSSCT00000062929.2	protein_coding	ENSSSCP00000040966	-	21/24	-	-	-	-	-	rs323768605	-	HGNC	HGNC:20959	YES	P5	-	HeteroRef
1:12035420	A	G	-	-0.214	8.5942e-05	intron_variant	MODIFIER	SCAF8	ENSSSCG00000004070	ENSSSCT00000004499.4	protein_coding	ENSSSCP00000004397	-	23/23	-	-	-	-	-	rs345893091	-	HGNC	HGNC:20959	-	A2	-	HeteroAlt
1:12035420	A	G	-	-0.214	8.5942e-05	intron_variant	MODIFIER	SCAF8	ENSSSCG00000004070	ENSSSCT00000062929.2	protein_coding	ENSSSCP00000040966	-	21/24	-	-	-	-	-	rs345893091	-	HGNC	HGNC:20959	YES	P5	-	HeteroAlt
1:12036564	G	A	-	-0.47	7.79846e-06	intron_variant	MODIFIER	SCAF8	ENSSSCG00000004070	ENSSSCT00000004499.4	protein_coding	ENSSSCP00000004397	-	23/23	-	-	-	-	-	rs326492837	-	HGNC	HGNC:20959	-	A2	-	HeteroRef
1:12036564	G	A	-	-0.47	7.79846e-06	downstream_gene_variant	MODIFIER	SCAF8	ENSSSCG00000004070	ENSSSCT00000048023.2	protein_coding	ENSSSCP00000041034	-	-	-	-	-	-	-	rs326492837	3920	HGNC	HGNC:20959	-	A2	-	HeteroRef
1:12036564	G	A	-	-0.47	7.79846e-06	downstream_gene_variant	MODIFIER	SCAF8	ENSSSCG00000004070	ENSSSCT00000056077.2	protein_coding	ENSSSCP00000059093	-	-	-	-	-	-	-	rs326492837	4021	HGNC	HGNC:20959	-	-	-	HeteroRef
1:12036564	G	A	-	-0.47	7.79846e-06	intron_variant	MODIFIER	SCAF8	ENSSSCG00000004070	ENSSSCT00000062929.2	protein_coding	ENSSSCP00000040966	-	21/24	-	-	-	-	-	rs326492837	-	HGNC	HGNC:20959	YES	P5	-	HeteroRef
1:12037908	G	A	-	-0.183	1.48467e-05	intron_variant	MODIFIER	SCAF8	ENSSSCG00000004070	ENSSSCT00000004499.4	protein_coding	ENSSSCP00000004397	-	23/23	-	-	-	-	-	rs331861178	-	HGNC	HGNC:20959	-	A2	-	HeteroAlt
1:12037908	G	A	-	-0.183	1.48467e-05	downstream_gene_variant	MODIFIER	SCAF8	ENSSSCG00000004070	ENSSSCT00000048023.2	protein_coding	ENSSSCP00000041034	-	-	-	-	-	-	-	rs331861178	2576	HGNC	HGNC:20959	-	A2	-	HeteroAlt
1:12037908	G	A	-	-0.183	1.48467e-05	downstream_gene_variant	MODIFIER	SCAF8	ENSSSCG00000004070	ENSSSCT00000056077.2	protein_coding	ENSSSCP00000059093	-	-	-	-	-	-	-	rs331861178	2677	HGNC	HGNC:20959	-	-	-	HeteroAlt
1:12037908	G	A	-	-0.183	1.48467e-05	intron_variant	MODIFIER	SCAF8	ENSSSCG00000004070	ENSSSCT00000062929.2	protein_coding	ENSSSCP00000040966	-	21/24	-	-	-	-	-	rs331861178	-	HGNC	HGNC:20959	YES	P5	-	HeteroAlt
1:12039264	T	C	-	-0.327	3.97525e-05	intron_variant	MODIFIER	SCAF8	ENSSSCG00000004070	ENSSSCT00000004499.4	protein_coding	ENSSSCP00000004397	-	23/23	-	-	-	-	-	rs332009062	-	HGNC	HGNC:20959	-	A2	-	HeteroRef
1:12039264	T	C	-	-0.327	3.97525e-05	downstream_gene_variant	MODIFIER	SCAF8	ENSSSCG00000004070	ENSSSCT00000048023.2	protein_coding	ENSSSCP00000041034	-	-	-	-	-	-	-	rs332009062	1220	HGNC	HGNC:20959	-	A2	-	HeteroRef
1:12039264	T	C	-	-0.327	3.97525e-05	downstream_gene_variant	MODIFIER	SCAF8	ENSSSCG00000004070	ENSSSCT00000056077.2	protein_coding	ENSSSCP00000059093	-	-	-	-	-	-	-	rs332009062	1321	HGNC	HGNC:20959	-	-	-	HeteroRef
1:12039264	T	C	-	-0.327	3.97525e-05	intron_variant	MODIFIER	SCAF8	ENSSSCG00000004070	ENSSSCT00000062929.2	protein_coding	ENSSSCP00000040966	-	21/24	-	-	-	-	-	rs332009062	-	HGNC	HGNC:20959	YES	P5	-	HeteroRef
1:12041440	A	G	-	-0.209	0	synonymous_variant	LOW	SCAF8	ENSSSCG00000004070	ENSSSCT00000004499.4	protein_coding	ENSSSCP00000004397	23/24	-	3714	3714	1238	N	aaT/aaC	rs332387594	-	HGNC	HGNC:20959	-	A2	-	HeteroAlt
1:12041440	A	G	-	-0.209	0	synonymous_variant	LOW	SCAF8	ENSSSCG00000004070	ENSSSCT00000048023.2	protein_coding	ENSSSCP00000041034	21/21	-	3795	3564	1188	N	aaT/aaC	rs332387594	-	HGNC	HGNC:20959	-	A2	-	HeteroAlt
1:12041440	A	G	-	-0.209	0	synonymous_variant	LOW	SCAF8	ENSSSCG00000004070	ENSSSCT00000056077.2	protein_coding	ENSSSCP00000059093	18/18	-	3855	3387	1129	N	aaT/aaC	rs332387594	-	HGNC	HGNC:20959	-	-	-	HeteroAlt
1:12041440	A	G	-	-0.209	0	synonymous_variant	LOW	SCAF8	ENSSSCG00000004070	ENSSSCT00000062929.2	protein_coding	ENSSSCP00000040966	21/25	-	3750	3750	1250	N	aaT/aaC	rs332387594	-	HGNC	HGNC:20959	YES	P5	-	HeteroAlt
1:12046100	C	G	-	-0.274	9.53856e-05	intron_variant	MODIFIER	SCAF8	ENSSSCG00000004070	ENSSSCT00000004499.4	protein_coding	ENSSSCP00000004397	-	21/23	-	-	-	-	-	rs324308247	-	HGNC	HGNC:20959	-	A2	-	HeteroAlt
1:12046100	C	G	-	-0.274	9.53856e-05	intron_variant	MODIFIER	SCAF8	ENSSSCG00000004070	ENSSSCT00000048023.2	protein_coding	ENSSSCP00000041034	-	19/20	-	-	-	-	-	rs324308247	-	HGNC	HGNC:20959	-	A2	-	HeteroAlt
1:12046100	C	G	-	-0.274	9.53856e-05	intron_variant	MODIFIER	SCAF8	ENSSSCG00000004070	ENSSSCT00000056077.2	protein_coding	ENSSSCP00000059093	-	16/17	-	-	-	-	-	rs324308247	-	HGNC	HGNC:20959	-	-	-	HeteroAlt
1:12046100	C	G	-	-0.274	9.53856e-05	intron_variant	MODIFIER	SCAF8	ENSSSCG00000004070	ENSSSCT00000062929.2	protein_coding	ENSSSCP00000040966	-	19/24	-	-	-	-	-	rs324308247	-	HGNC	HGNC:20959	YES	P5	-	HeteroAlt
1:12055202	C	A	-	0.557	1.01062e-06	intron_variant	MODIFIER	SCAF8	ENSSSCG00000004070	ENSSSCT00000004499.4	protein_coding	ENSSSCP00000004397	-	16/23	-	-	-	-	-	rs339874658	-	HGNC	HGNC:20959	-	A2	-	HeteroAlt
1:12055202	C	A	-	0.557	1.01062e-06	intron_variant	MODIFIER	SCAF8	ENSSSCG00000004070	ENSSSCT00000048023.2	protein_coding	ENSSSCP00000041034	-	14/20	-	-	-	-	-	rs339874658	-	HGNC	HGNC:20959	-	A2	-	HeteroAlt
1:12055202	C	A	-	0.557	1.01062e-06	intron_variant	MODIFIER	SCAF8	ENSSSCG00000004070	ENSSSCT00000056077.2	protein_coding	ENSSSCP00000059093	-	11/17	-	-	-	-	-	rs339874658	-	HGNC	HGNC:20959	-	-	-	HeteroAlt
1:12055202	C	A	-	0.557	1.01062e-06	intron_variant	MODIFIER	SCAF8	ENSSSCG00000004070	ENSSSCT00000062929.2	protein_coding	ENSSSCP00000040966	-	14/24	-	-	-	-	-	rs339874658	-	HGNC	HGNC:20959	YES	P5	-	HeteroAlt
1:12059027	G	A	-	-0.365	6.44569e-07	intron_variant	MODIFIER	SCAF8	ENSSSCG00000004070	ENSSSCT00000004499.4	protein_coding	ENSSSCP00000004397	-	14/23	-	-	-	-	-	rs341125140	-	HGNC	HGNC:20959	-	A2	-	HeteroRef
1:12059027	G	A	-	-0.365	6.44569e-07	intron_variant	MODIFIER	SCAF8	ENSSSCG00000004070	ENSSSCT00000048023.2	protein_coding	ENSSSCP00000041034	-	12/20	-	-	-	-	-	rs341125140	-	HGNC	HGNC:20959	-	A2	-	HeteroRef
1:12059027	G	A	-	-0.365	6.44569e-07	intron_variant	MODIFIER	SCAF8	ENSSSCG00000004070	ENSSSCT00000056077.2	protein_coding	ENSSSCP00000059093	-	9/17	-	-	-	-	-	rs341125140	-	HGNC	HGNC:20959	-	-	-	HeteroRef
1:12059027	G	A	-	-0.365	6.44569e-07	intron_variant	MODIFIER	SCAF8	ENSSSCG00000004070	ENSSSCT00000062929.2	protein_coding	ENSSSCP00000040966	-	12/24	-	-	-	-	-	rs341125140	-	HGNC	HGNC:20959	YES	P5	-	HeteroRef
1:12068164	T	A	-	-0.505	7.84019e-05	intron_variant	MODIFIER	SCAF8	ENSSSCG00000004070	ENSSSCT00000004499.4	protein_coding	ENSSSCP00000004397	-	10/23	-	-	-	-	-	rs337500690	-	HGNC	HGNC:20959	-	A2	-	HeteroRef
1:12068164	T	A	-	-0.505	7.84019e-05	intron_variant	MODIFIER	SCAF8	ENSSSCG00000004070	ENSSSCT00000048023.2	protein_coding	ENSSSCP00000041034	-	8/20	-	-	-	-	-	rs337500690	-	HGNC	HGNC:20959	-	A2	-	HeteroRef
1:12068164	T	A	-	-0.505	7.84019e-05	intron_variant	MODIFIER	SCAF8	ENSSSCG00000004070	ENSSSCT00000056077.2	protein_coding	ENSSSCP00000059093	-	5/17	-	-	-	-	-	rs337500690	-	HGNC	HGNC:20959	-	-	-	HeteroRef
1:12068164	T	A	-	-0.505	7.84019e-05	intron_variant	MODIFIER	SCAF8	ENSSSCG00000004070	ENSSSCT00000062929.2	protein_coding	ENSSSCP00000040966	-	8/24	-	-	-	-	-	rs337500690	-	HGNC	HGNC:20959	YES	P5	-	HeteroRef
1:12068590	T	G	-	-0.393	5.23538e-11	synonymous_variant	LOW	SCAF8	ENSSSCG00000004070	ENSSSCT00000004499.4	protein_coding	ENSSSCP00000004397	10/24	-	834	834	278	I	atA/atC	rs338129398	-	HGNC	HGNC:20959	-	A2	-	HeteroRef
1:12068590	T	G	-	-0.393	5.23538e-11	synonymous_variant	LOW	SCAF8	ENSSSCG00000004070	ENSSSCT00000048023.2	protein_coding	ENSSSCP00000041034	8/21	-	915	684	228	I	atA/atC	rs338129398	-	HGNC	HGNC:20959	-	A2	-	HeteroRef
1:12068590	T	G	-	-0.393	5.23538e-11	synonymous_variant	LOW	SCAF8	ENSSSCG00000004070	ENSSSCT00000056077.2	protein_coding	ENSSSCP00000059093	5/18	-	975	507	169	I	atA/atC	rs338129398	-	HGNC	HGNC:20959	-	-	-	HeteroRef
1:12068590	T	G	-	-0.393	5.23538e-11	synonymous_variant	LOW	SCAF8	ENSSSCG00000004070	ENSSSCT00000062929.2	protein_coding	ENSSSCP00000040966	8/25	-	870	870	290	I	atA/atC	rs338129398	-	HGNC	HGNC:20959	YES	P5	-	HeteroRef
1:12074826	G	A	-	0.218	8.26139e-05	synonymous_variant	LOW	SCAF8	ENSSSCG00000004070	ENSSSCT00000004499.4	protein_coding	ENSSSCP00000004397	7/24	-	450	450	150	F	ttC/ttT	rs343953413	-	HGNC	HGNC:20959	-	A2	-	2 days, 2:50:00
1:12074826	G	A	-	0.218	8.26139e-05	synonymous_variant	LOW	SCAF8	ENSSSCG00000004070	ENSSSCT00000048023.2	protein_coding	ENSSSCP00000041034	5/21	-	531	300	100	F	ttC/ttT	rs343953413	-	HGNC	HGNC:20959	-	A2	-	2 days, 2:50:00
1:12074826	G	A	-	0.218	8.26139e-05	synonymous_variant	LOW	SCAF8	ENSSSCG00000004070	ENSSSCT00000056077.2	protein_coding	ENSSSCP00000059093	2/18	-	591	123	41	F	ttC/ttT	rs343953413	-	HGNC	HGNC:20959	-	-	-	2 days, 2:50:00
1:12074826	G	A	-	0.218	8.26139e-05	synonymous_variant	LOW	SCAF8	ENSSSCG00000004070	ENSSSCT00000062929.2	protein_coding	ENSSSCP00000040966	5/25	-	486	486	162	F	ttC/ttT	rs343953413	-	HGNC	HGNC:20959	YES	P5	-	2 days, 2:50:00
1:12088220	T	A	-	-0.263	2.84151e-05	intron_variant	MODIFIER	SCAF8	ENSSSCG00000004070	ENSSSCT00000004499.4	protein_coding	ENSSSCP00000004397	-	4/23	-	-	-	-	-	rs327632776	-	HGNC	HGNC:20959	-	A2	-	HeteroAlt
1:12088220	T	A	-	-0.263	2.84151e-05	intron_variant	MODIFIER	SCAF8	ENSSSCG00000004070	ENSSSCT00000048023.2	protein_coding	ENSSSCP00000041034	-	2/20	-	-	-	-	-	rs327632776	-	HGNC	HGNC:20959	-	A2	-	HeteroAlt
1:12088220	T	A	-	-0.263	2.84151e-05	intron_variant	MODIFIER	SCAF8	ENSSSCG00000004070	ENSSSCT00000056077.2	protein_coding	ENSSSCP00000059093	-	1/17	-	-	-	-	-	rs327632776	-	HGNC	HGNC:20959	-	-	-	HeteroAlt
1:12088220	T	A	-	-0.263	2.84151e-05	intron_variant	MODIFIER	SCAF8	ENSSSCG00000004070	ENSSSCT00000062929.2	protein_coding	ENSSSCP00000040966	-	2/24	-	-	-	-	-	rs327632776	-	HGNC	HGNC:20959	YES	P5	-	HeteroAlt
1:12088948	A	G	-	-0.571	2.24212e-06	intron_variant	MODIFIER	SCAF8	ENSSSCG00000004070	ENSSSCT00000004499.4	protein_coding	ENSSSCP00000004397	-	4/23	-	-	-	-	-	rs710045891	-	HGNC	HGNC:20959	-	A2	-	HeteroRef
1:12088948	A	G	-	-0.571	2.24212e-06	intron_variant	MODIFIER	SCAF8	ENSSSCG00000004070	ENSSSCT00000048023.2	protein_coding	ENSSSCP00000041034	-	2/20	-	-	-	-	-	rs710045891	-	HGNC	HGNC:20959	-	A2	-	HeteroRef
1:12088948	A	G	-	-0.571	2.24212e-06	intron_variant	MODIFIER	SCAF8	ENSSSCG00000004070	ENSSSCT00000056077.2	protein_coding	ENSSSCP00000059093	-	1/17	-	-	-	-	-	rs710045891	-	HGNC	HGNC:20959	-	-	-	HeteroRef
1:12088948	A	G	-	-0.571	2.24212e-06	intron_variant	MODIFIER	SCAF8	ENSSSCG00000004070	ENSSSCT00000062929.2	protein_coding	ENSSSCP00000040966	-	2/24	-	-	-	-	-	rs710045891	-	HGNC	HGNC:20959	YES	P5	-	HeteroRef
1:12117253	C	T	-	-0.279	3.55889e-05	intron_variant	MODIFIER	SCAF8	ENSSSCG00000004070	ENSSSCT00000004499.4	protein_coding	ENSSSCP00000004397	-	2/23	-	-	-	-	-	rs344330407	-	HGNC	HGNC:20959	-	A2	-	HeteroAlt
1:12117253	C	T	-	-0.279	3.55889e-05	intron_variant	MODIFIER	SCAF8	ENSSSCG00000004070	ENSSSCT00000048023.2	protein_coding	ENSSSCP00000041034	-	1/20	-	-	-	-	-	rs344330407	-	HGNC	HGNC:20959	-	A2	-	HeteroAlt
1:12117253	C	T	-	-0.279	3.55889e-05	intron_variant	MODIFIER	SCAF8	ENSSSCG00000004070	ENSSSCT00000056077.2	protein_coding	ENSSSCP00000059093	-	1/17	-	-	-	-	-	rs344330407	-	HGNC	HGNC:20959	-	-	-	HeteroAlt
1:12117253	C	T	-	-0.279	3.55889e-05	intron_variant	MODIFIER	SCAF8	ENSSSCG00000004070	ENSSSCT00000062929.2	protein_coding	ENSSSCP00000040966	-	2/24	-	-	-	-	-	rs344330407	-	HGNC	HGNC:20959	YES	P5	-	HeteroAlt
1:121342	T	C	-	-0.631	1.97065e-13	3_prime_UTR_variant	MODIFIER	FAM120B	ENSSSCG00000029697	ENSSSCT00000038814.2	protein_coding	ENSSSCP00000042085	11/11	-	7644	-	-	-	-	rs1112607597	-	HGNC	HGNC:21109	-	A2	-	HeteroRef
1:121342	T	C	-	-0.631	1.97065e-13	3_prime_UTR_variant	MODIFIER	FAM120B	ENSSSCG00000029697	ENSSSCT00000041397.2	protein_coding	ENSSSCP00000053010	12/12	-	3788	-	-	-	-	rs1112607597	-	HGNC	HGNC:21109	-	A2	-	HeteroRef
1:121342	T	C	-	-0.631	1.97065e-13	downstream_gene_variant	MODIFIER	FAM120B	ENSSSCG00000029697	ENSSSCT00000042748.2	protein_coding	ENSSSCP00000037891	-	-	-	-	-	-	-	rs1112607597	4547	HGNC	HGNC:21109	-	A2	-	HeteroRef
1:121342	T	C	-	-0.631	1.97065e-13	intron_variant	MODIFIER	FAM120B	ENSSSCG00000029697	ENSSSCT00000055371.2	protein_coding	ENSSSCP00000055155	-	8/8	-	-	-	-	-	rs1112607597	-	HGNC	HGNC:21109	YES	P5	-	HeteroRef
1:121342	T	C	-	-0.631	1.97065e-13	3_prime_UTR_variant	MODIFIER	FAM120B	ENSSSCG00000029697	ENSSSCT00000063290.2	protein_coding	ENSSSCP00000056548	10/10	-	3618	-	-	-	-	rs1112607597	-	HGNC	HGNC:21109	-	A2	-	HeteroRef
1:121929	G	C	-	-0.444	1.11022e-16	3_prime_UTR_variant	MODIFIER	FAM120B	ENSSSCG00000029697	ENSSSCT00000038814.2	protein_coding	ENSSSCP00000042085	11/11	-	7057	-	-	-	-	rs1112126843	-	HGNC	HGNC:21109	-	A2	-	HeteroRef
1:121929	G	C	-	-0.444	1.11022e-16	3_prime_UTR_variant	MODIFIER	FAM120B	ENSSSCG00000029697	ENSSSCT00000041397.2	protein_coding	ENSSSCP00000053010	12/12	-	3201	-	-	-	-	rs1112126843	-	HGNC	HGNC:21109	-	A2	-	HeteroRef
1:121929	G	C	-	-0.444	1.11022e-16	downstream_gene_variant	MODIFIER	FAM120B	ENSSSCG00000029697	ENSSSCT00000042748.2	protein_coding	ENSSSCP00000037891	-	-	-	-	-	-	-	rs1112126843	3960	HGNC	HGNC:21109	-	A2	-	HeteroRef
1:121929	G	C	-	-0.444	1.11022e-16	intron_variant	MODIFIER	FAM120B	ENSSSCG00000029697	ENSSSCT00000055371.2	protein_coding	ENSSSCP00000055155	-	8/8	-	-	-	-	-	rs1112126843	-	HGNC	HGNC:21109	YES	P5	-	HeteroRef
1:121929	G	C	-	-0.444	1.11022e-16	3_prime_UTR_variant	MODIFIER	FAM120B	ENSSSCG00000029697	ENSSSCT00000063290.2	protein_coding	ENSSSCP00000056548	10/10	-	3031	-	-	-	-	rs1112126843	-	HGNC	HGNC:21109	-	A2	-	HeteroRef
1:122008	T	C	-	-0.449	0	3_prime_UTR_variant	MODIFIER	FAM120B	ENSSSCG00000029697	ENSSSCT00000038814.2	protein_coding	ENSSSCP00000042085	11/11	-	6978	-	-	-	-	rs1113786826	-	HGNC	HGNC:21109	-	A2	-	HeteroRef
1:122008	T	C	-	-0.449	0	3_prime_UTR_variant	MODIFIER	FAM120B	ENSSSCG00000029697	ENSSSCT00000041397.2	protein_coding	ENSSSCP00000053010	12/12	-	3122	-	-	-	-	rs1113786826	-	HGNC	HGNC:21109	-	A2	-	HeteroRef
1:122008	T	C	-	-0.449	0	downstream_gene_variant	MODIFIER	FAM120B	ENSSSCG00000029697	ENSSSCT00000042748.2	protein_coding	ENSSSCP00000037891	-	-	-	-	-	-	-	rs1113786826	3881	HGNC	HGNC:21109	-	A2	-	HeteroRef
1:122008	T	C	-	-0.449	0	intron_variant	MODIFIER	FAM120B	ENSSSCG00000029697	ENSSSCT00000055371.2	protein_coding	ENSSSCP00000055155	-	8/8	-	-	-	-	-	rs1113786826	-	HGNC	HGNC:21109	YES	P5	-	HeteroRef
1:122008	T	C	-	-0.449	0	3_prime_UTR_variant	MODIFIER	FAM120B	ENSSSCG00000029697	ENSSSCT00000063290.2	protein_coding	ENSSSCP00000056548	10/10	-	2952	-	-	-	-	rs1113786826	-	HGNC	HGNC:21109	-	A2	-	HeteroRef
1:122573833	G	A	+	0.222	1.6509e-13	3_prime_UTR_variant	MODIFIER	COPS2	ENSSSCG00000004652	ENSSSCT00000005137.4	protein_coding	ENSSSCP00000005012	13/13	-	2519	-	-	-	-	rs338460914	-	HGNC	HGNC:30747	YES	P5	-	HeteroAlt
1:122573833	G	A	+	0.222	1.6509e-13	3_prime_UTR_variant	MODIFIER	COPS2	ENSSSCG00000004652	ENSSSCT00000049645.2	protein_coding	ENSSSCP00000033505	14/14	-	2530	-	-	-	-	rs338460914	-	HGNC	HGNC:30747	-	-	-	HeteroAlt
1:122573833	G	A	+	0.222	1.6509e-13	3_prime_UTR_variant	MODIFIER	COPS2	ENSSSCG00000004652	ENSSSCT00000067634.1	protein_coding	ENSSSCP00000067379	13/15	-	2491	-	-	-	-	rs338460914	-	HGNC	HGNC:30747	-	A1	-	HeteroAlt
1:122573833	G	A	+	0.222	1.6509e-13	3_prime_UTR_variant	MODIFIER	COPS2	ENSSSCG00000004652	ENSSSCT00000079932.1	protein_coding	ENSSSCP00000074256	11/13	-	2290	-	-	-	-	rs338460914	-	HGNC	HGNC:30747	-	-	-	HeteroAlt
1:122633758	C	G	+	0.227	7.25676e-05	5_prime_UTR_variant	MODIFIER	SECISBP2L	ENSSSCG00000004653	ENSSSCT00000005138.4	protein_coding	ENSSSCP00000005013	1/19	-	22	-	-	-	-	rs342779047	-	HGNC	HGNC:28997	YES	P5	-	HeteroAlt
1:122633758	C	G	+	0.227	7.25676e-05	5_prime_UTR_variant	MODIFIER	SECISBP2L	ENSSSCG00000004653	ENSSSCT00000042081.2	protein_coding	ENSSSCP00000056627	1/15	-	23	-	-	-	-	rs342779047	-	HGNC	HGNC:28997	-	A2	-	HeteroAlt
1:122633758	C	G	+	0.227	7.25676e-05	5_prime_UTR_variant	MODIFIER	SECISBP2L	ENSSSCG00000004653	ENSSSCT00000046882.2	protein_coding	ENSSSCP00000038073	1/16	-	23	-	-	-	-	rs342779047	-	HGNC	HGNC:28997	-	A2	-	HeteroAlt
1:123451317	T	C	-	0.118	1.32286e-10	missense_variant	MODERATE	DUT	ENSSSCG00000032141	ENSSSCT00000040068.2	protein_coding	ENSSSCP00000036706	7/7	-	703	634	212	K/E	Aaa/Gaa	rs81216481	-	HGNC	HGNC:3078	YES	P5	tolerated(1)	HeteroAlt
1:123451317	T	C	-	0.118	1.32286e-10	missense_variant	MODERATE	DUT	ENSSSCG00000032141	ENSSSCT00000063339.2	protein_coding	ENSSSCP00000048425	7/7	-	531	463	155	K/E	Aaa/Gaa	rs81216481	-	HGNC	HGNC:3078	-	A2	tolerated(1)	HeteroAlt
1:123451317	T	C	-	0.118	1.32286e-10	downstream_gene_variant	MODIFIER	DUT	ENSSSCG00000032141	ENSSSCT00000086993.1	protein_coding	ENSSSCP00000066520	-	-	-	-	-	-	-	rs81216481	1052	HGNC	HGNC:3078	-	-	-	HeteroAlt
1:123451317	T	C	-	0.118	1.32286e-10	downstream_gene_variant	MODIFIER	DUT	ENSSSCG00000032141	ENSSSCT00000087219.1	protein_coding	ENSSSCP00000068990	-	-	-	-	-	-	-	rs81216481	1109	HGNC	HGNC:3078	-	-	-	HeteroAlt
1:123461705	A	C	-	0.548	1.59694e-12	synonymous_variant	LOW	DUT	ENSSSCG00000032141	ENSSSCT00000040068.2	protein_coding	ENSSSCP00000036706	1/7	-	198	129	43	S	tcT/tcG	rs334266245	-	HGNC	HGNC:3078	YES	P5	-	2 days, 2:50:00
1:123461705	A	C	-	0.548	1.59694e-12	intron_variant	MODIFIER	DUT	ENSSSCG00000032141	ENSSSCT00000063339.2	protein_coding	ENSSSCP00000048425	-	1/6	-	-	-	-	-	rs334266245	-	HGNC	HGNC:3078	-	A2	-	2 days, 2:50:00
1:123461705	A	C	-	0.548	1.59694e-12	intron_variant	MODIFIER	DUT	ENSSSCG00000032141	ENSSSCT00000086993.1	protein_coding	ENSSSCP00000066520	-	1/7	-	-	-	-	-	rs334266245	-	HGNC	HGNC:3078	-	-	-	2 days, 2:50:00
1:123461705	A	C	-	0.548	1.59694e-12	upstream_gene_variant	MODIFIER	DUT	ENSSSCG00000032141	ENSSSCT00000087219.1	protein_coding	ENSSSCP00000068990	-	-	-	-	-	-	-	rs334266245	432	HGNC	HGNC:3078	-	-	-	2 days, 2:50:00
1:123461782	A	G	+	0.702	1.4185e-10	missense_variant	MODERATE	DUT	ENSSSCG00000032141	ENSSSCT00000040068.2	protein_coding	ENSSSCP00000036706	1/7	-	121	52	18	W/R	Tgg/Cgg	rs325287219	-	HGNC	HGNC:3078	YES	P5	tolerated_low_confidence(0.16)	HeteroRef
1:123461782	A	G	+	0.702	1.4185e-10	intron_variant	MODIFIER	DUT	ENSSSCG00000032141	ENSSSCT00000063339.2	protein_coding	ENSSSCP00000048425	-	1/6	-	-	-	-	-	rs325287219	-	HGNC	HGNC:3078	-	A2	-	HeteroRef
1:123461782	A	G	+	0.702	1.4185e-10	intron_variant	MODIFIER	DUT	ENSSSCG00000032141	ENSSSCT00000086993.1	protein_coding	ENSSSCP00000066520	-	1/7	-	-	-	-	-	rs325287219	-	HGNC	HGNC:3078	-	-	-	HeteroRef
1:123461782	A	G	+	0.702	1.4185e-10	upstream_gene_variant	MODIFIER	DUT	ENSSSCG00000032141	ENSSSCT00000087219.1	protein_coding	ENSSSCP00000068990	-	-	-	-	-	-	-	rs325287219	509	HGNC	HGNC:3078	-	-	-	HeteroRef
1:123481876	G	A	-	0.537	0	3_prime_UTR_variant	MODIFIER	SLC12A1	ENSSSCG00000004659	ENSSSCT00000005145.4	protein_coding	ENSSSCP00000005019	28/28	-	4327	-	-	-	-	rs335693473	-	HGNC	HGNC:10910	-	-	-	HeteroRef
1:123481876	G	A	-	0.537	0	3_prime_UTR_variant	MODIFIER	SLC12A1	ENSSSCG00000004659	ENSSSCT00000046526.2	protein_coding	ENSSSCP00000052263	28/28	-	4392	-	-	-	-	rs335693473	-	HGNC	HGNC:10910	YES	-	-	HeteroRef
1:123481876	G	A	-	0.537	0	3_prime_UTR_variant	MODIFIER	SLC12A1	ENSSSCG00000004659	ENSSSCT00000059650.1	protein_coding	ENSSSCP00000056300	27/27	-	4252	-	-	-	-	rs335693473	-	HGNC	HGNC:10910	-	P1	-	HeteroRef
1:123481876	G	A	-	0.537	0	upstream_gene_variant	MODIFIER	-	ENSSSCG00000046685	ENSSSCT00000067513.1	lncRNA	-	-	-	-	-	-	-	-	rs335693473	3873	-	-	YES	-	-	HeteroRef
1:123482450	G	T	-	0.575	0	3_prime_UTR_variant	MODIFIER	SLC12A1	ENSSSCG00000004659	ENSSSCT00000005145.4	protein_coding	ENSSSCP00000005019	28/28	-	3753	-	-	-	-	rs338867514	-	HGNC	HGNC:10910	-	-	-	HeteroRef
1:123482450	G	T	-	0.575	0	3_prime_UTR_variant	MODIFIER	SLC12A1	ENSSSCG00000004659	ENSSSCT00000046526.2	protein_coding	ENSSSCP00000052263	28/28	-	3818	-	-	-	-	rs338867514	-	HGNC	HGNC:10910	YES	-	-	HeteroRef
1:123482450	G	T	-	0.575	0	3_prime_UTR_variant	MODIFIER	SLC12A1	ENSSSCG00000004659	ENSSSCT00000059650.1	protein_coding	ENSSSCP00000056300	27/27	-	3678	-	-	-	-	rs338867514	-	HGNC	HGNC:10910	-	P1	-	HeteroRef
1:123482450	G	T	-	0.575	0	upstream_gene_variant	MODIFIER	-	ENSSSCG00000046685	ENSSSCT00000067513.1	lncRNA	-	-	-	-	-	-	-	-	rs338867514	4447	-	-	YES	-	-	HeteroRef
1:123482510	A	G	-	0.603	0	3_prime_UTR_variant	MODIFIER	SLC12A1	ENSSSCG00000004659	ENSSSCT00000005145.4	protein_coding	ENSSSCP00000005019	28/28	-	3693	-	-	-	-	rs318502233	-	HGNC	HGNC:10910	-	-	-	2 days, 2:50:00
1:123482510	A	G	-	0.603	0	3_prime_UTR_variant	MODIFIER	SLC12A1	ENSSSCG00000004659	ENSSSCT00000046526.2	protein_coding	ENSSSCP00000052263	28/28	-	3758	-	-	-	-	rs318502233	-	HGNC	HGNC:10910	YES	-	-	2 days, 2:50:00
1:123482510	A	G	-	0.603	0	3_prime_UTR_variant	MODIFIER	SLC12A1	ENSSSCG00000004659	ENSSSCT00000059650.1	protein_coding	ENSSSCP00000056300	27/27	-	3618	-	-	-	-	rs318502233	-	HGNC	HGNC:10910	-	P1	-	2 days, 2:50:00
1:123482510	A	G	-	0.603	0	upstream_gene_variant	MODIFIER	-	ENSSSCG00000046685	ENSSSCT00000067513.1	lncRNA	-	-	-	-	-	-	-	-	rs318502233	4507	-	-	YES	-	-	2 days, 2:50:00
1:12362731	T	C	+	-0.276	5.54496e-06	synonymous_variant	LOW	CNKSR3	ENSSSCG00000004071	ENSSSCT00000004500.4	protein_coding	ENSSSCP00000004398	4/13	-	945	444	148	D	gaT/gaC	rs343895671	-	HGNC	HGNC:23034	YES	P1	-	HeteroRef
1:12362731	T	C	+	-0.276	5.54496e-06	synonymous_variant	LOW	CNKSR3	ENSSSCG00000004071	ENSSSCT00000076392.1	protein_coding	ENSSSCP00000064575	4/12	-	945	444	148	D	gaT/gaC	rs343895671	-	HGNC	HGNC:23034	-	-	-	HeteroRef
1:12379339	A	G	+	-0.487	2.95268e-05	intron_variant	MODIFIER	CNKSR3	ENSSSCG00000004071	ENSSSCT00000004500.4	protein_coding	ENSSSCP00000004398	-	7/12	-	-	-	-	-	rs1107938296	-	HGNC	HGNC:23034	YES	P1	-	HeteroAlt
1:12379339	A	G	+	-0.487	2.95268e-05	intron_variant	MODIFIER	CNKSR3	ENSSSCG00000004071	ENSSSCT00000076392.1	protein_coding	ENSSSCP00000064575	-	6/11	-	-	-	-	-	rs1107938296	-	HGNC	HGNC:23034	-	-	-	HeteroAlt
1:127791513	T	G	-	0.184	0	downstream_gene_variant	MODIFIER	U6	ENSSSCG00000018230	ENSSSCT00000019825.3	snRNA	-	-	-	-	-	-	-	-	rs80875248	4770	RFAM	-	YES	-	-	HeteroRef
1:127921531	C	T	-	-0.298	8.10463e-15	synonymous_variant	LOW	MAP1A	ENSSSCG00000004705	ENSSSCT00000005196.4	protein_coding	ENSSSCP00000005070	4/7	-	5865	5865	1955	Q	caG/caA	rs342439310	-	HGNC	HGNC:6835	-	A2	-	HeteroRef
1:127921531	C	T	-	-0.298	8.10463e-15	synonymous_variant	LOW	MAP1A	ENSSSCG00000004705	ENSSSCT00000027386.3	protein_coding	ENSSSCP00000022216	3/6	-	5623	5571	1857	Q	caG/caA	rs342439310	-	HGNC	HGNC:6835	-	A2	-	HeteroRef
1:127921531	C	T	-	-0.298	8.10463e-15	synonymous_variant	LOW	MAP1A	ENSSSCG00000004705	ENSSSCT00000040803.2	protein_coding	ENSSSCP00000048899	5/8	-	5998	5967	1989	Q	caG/caA	rs342439310	-	HGNC	HGNC:6835	YES	P5	-	HeteroRef
1:127921531	C	T	-	-0.298	8.10463e-15	synonymous_variant	LOW	MAP1A	ENSSSCG00000004705	ENSSSCT00000088439.1	protein_coding	ENSSSCP00000073118	3/6	-	5574	5574	1858	Q	caG/caA	rs342439310	-	HGNC	HGNC:6835	-	-	-	HeteroRef
1:127921633	G	A	-	-0.299	3.33067e-15	synonymous_variant	LOW	MAP1A	ENSSSCG00000004705	ENSSSCT00000005196.4	protein_coding	ENSSSCP00000005070	4/7	-	5763	5763	1921	L	ctC/ctT	rs328085751	-	HGNC	HGNC:6835	-	A2	-	2 days, 2:50:00
1:127921633	G	A	-	-0.299	3.33067e-15	synonymous_variant	LOW	MAP1A	ENSSSCG00000004705	ENSSSCT00000027386.3	protein_coding	ENSSSCP00000022216	3/6	-	5521	5469	1823	L	ctC/ctT	rs328085751	-	HGNC	HGNC:6835	-	A2	-	2 days, 2:50:00
1:127921633	G	A	-	-0.299	3.33067e-15	synonymous_variant	LOW	MAP1A	ENSSSCG00000004705	ENSSSCT00000040803.2	protein_coding	ENSSSCP00000048899	5/8	-	5896	5865	1955	L	ctC/ctT	rs328085751	-	HGNC	HGNC:6835	YES	P5	-	2 days, 2:50:00
1:127921633	G	A	-	-0.299	3.33067e-15	synonymous_variant	LOW	MAP1A	ENSSSCG00000004705	ENSSSCT00000088439.1	protein_coding	ENSSSCP00000073118	3/6	-	5472	5472	1824	L	ctC/ctT	rs328085751	-	HGNC	HGNC:6835	-	-	-	2 days, 2:50:00
1:127921686	C	T	-	-0.228	4.84324e-12	missense_variant	MODERATE	MAP1A	ENSSSCG00000004705	ENSSSCT00000005196.4	protein_coding	ENSSSCP00000005070	4/7	-	5710	5710	1904	G/S	Ggt/Agt	rs334191466	-	HGNC	HGNC:6835	-	A2	deleterious_low_confidence(0.01)	HeteroRef
1:127921686	C	T	-	-0.228	4.84324e-12	missense_variant	MODERATE	MAP1A	ENSSSCG00000004705	ENSSSCT00000027386.3	protein_coding	ENSSSCP00000022216	3/6	-	5468	5416	1806	G/S	Ggt/Agt	rs334191466	-	HGNC	HGNC:6835	-	A2	deleterious_low_confidence(0.01)	HeteroRef
1:127921686	C	T	-	-0.228	4.84324e-12	missense_variant	MODERATE	MAP1A	ENSSSCG00000004705	ENSSSCT00000040803.2	protein_coding	ENSSSCP00000048899	5/8	-	5843	5812	1938	G/S	Ggt/Agt	rs334191466	-	HGNC	HGNC:6835	YES	P5	deleterious_low_confidence(0.01)	HeteroRef
1:127921686	C	T	-	-0.228	4.84324e-12	missense_variant	MODERATE	MAP1A	ENSSSCG00000004705	ENSSSCT00000088439.1	protein_coding	ENSSSCP00000073118	3/6	-	5419	5419	1807	G/S	Ggt/Agt	rs334191466	-	HGNC	HGNC:6835	-	-	deleterious_low_confidence(0.01)	HeteroRef
1:127922463	A	G	-	-0.28	3.54858e-11	missense_variant	MODERATE	MAP1A	ENSSSCG00000004705	ENSSSCT00000005196.4	protein_coding	ENSSSCP00000005070	4/7	-	4933	4933	1645	S/P	Tca/Cca	rs346108217	-	HGNC	HGNC:6835	-	A2	tolerated_low_confidence(0.31)	HeteroRef
1:127922463	A	G	-	-0.28	3.54858e-11	missense_variant	MODERATE	MAP1A	ENSSSCG00000004705	ENSSSCT00000027386.3	protein_coding	ENSSSCP00000022216	3/6	-	4691	4639	1547	S/P	Tca/Cca	rs346108217	-	HGNC	HGNC:6835	-	A2	tolerated_low_confidence(0.33)	HeteroRef
1:127922463	A	G	-	-0.28	3.54858e-11	missense_variant	MODERATE	MAP1A	ENSSSCG00000004705	ENSSSCT00000040803.2	protein_coding	ENSSSCP00000048899	5/8	-	5066	5035	1679	S/P	Tca/Cca	rs346108217	-	HGNC	HGNC:6835	YES	P5	tolerated_low_confidence(0.31)	HeteroRef
1:127922463	A	G	-	-0.28	3.54858e-11	missense_variant	MODERATE	MAP1A	ENSSSCG00000004705	ENSSSCT00000088439.1	protein_coding	ENSSSCP00000073118	3/6	-	4642	4642	1548	S/P	Tca/Cca	rs346108217	-	HGNC	HGNC:6835	-	-	tolerated_low_confidence(0.32)	HeteroRef
1:127923593	G	A	-	-0.283	0	missense_variant	MODERATE	MAP1A	ENSSSCG00000004705	ENSSSCT00000005196.4	protein_coding	ENSSSCP00000005070	4/7	-	3803	3803	1268	T/M	aCg/aTg	rs323762523	-	HGNC	HGNC:6835	-	A2	deleterious_low_confidence(0.01)	HeteroRef
1:127923593	G	A	-	-0.283	0	missense_variant	MODERATE	MAP1A	ENSSSCG00000004705	ENSSSCT00000027386.3	protein_coding	ENSSSCP00000022216	3/6	-	3561	3509	1170	T/M	aCg/aTg	rs323762523	-	HGNC	HGNC:6835	-	A2	deleterious_low_confidence(0.01)	HeteroRef
1:127923593	G	A	-	-0.283	0	missense_variant	MODERATE	MAP1A	ENSSSCG00000004705	ENSSSCT00000040803.2	protein_coding	ENSSSCP00000048899	5/8	-	3936	3905	1302	T/M	aCg/aTg	rs323762523	-	HGNC	HGNC:6835	YES	P5	deleterious_low_confidence(0.01)	HeteroRef
1:127923593	G	A	-	-0.283	0	missense_variant	MODERATE	MAP1A	ENSSSCG00000004705	ENSSSCT00000088439.1	protein_coding	ENSSSCP00000073118	3/6	-	3512	3512	1171	T/M	aCg/aTg	rs323762523	-	HGNC	HGNC:6835	-	-	deleterious_low_confidence(0.01)	HeteroRef
1:127925326	T	C	-	-0.265	3.19078e-13	synonymous_variant	LOW	MAP1A	ENSSSCG00000004705	ENSSSCT00000005196.4	protein_coding	ENSSSCP00000005070	4/7	-	2070	2070	690	T	acA/acG	rs1114069790	-	HGNC	HGNC:6835	-	A2	-	2 days, 2:50:00
1:127925326	T	C	-	-0.265	3.19078e-13	synonymous_variant	LOW	MAP1A	ENSSSCG00000004705	ENSSSCT00000027386.3	protein_coding	ENSSSCP00000022216	3/6	-	1828	1776	592	T	acA/acG	rs1114069790	-	HGNC	HGNC:6835	-	A2	-	2 days, 2:50:00
1:127925326	T	C	-	-0.265	3.19078e-13	synonymous_variant	LOW	MAP1A	ENSSSCG00000004705	ENSSSCT00000040803.2	protein_coding	ENSSSCP00000048899	5/8	-	2203	2172	724	T	acA/acG	rs1114069790	-	HGNC	HGNC:6835	YES	P5	-	2 days, 2:50:00
1:127925326	T	C	-	-0.265	3.19078e-13	downstream_gene_variant	MODIFIER	ssc-mir-2366-1	ENSSSCG00000040358	ENSSSCT00000046222.1	miRNA	-	-	-	-	-	-	-	-	rs1114069790	3465	miRBase	-	YES	-	-	2 days, 2:50:00
1:127925326	T	C	-	-0.265	3.19078e-13	synonymous_variant	LOW	MAP1A	ENSSSCG00000004705	ENSSSCT00000088439.1	protein_coding	ENSSSCP00000073118	3/6	-	1779	1779	593	T	acA/acG	rs1114069790	-	HGNC	HGNC:6835	-	-	-	2 days, 2:50:00
1:127926007	A	G	-	-0.299	5.55112e-16	synonymous_variant	LOW	MAP1A	ENSSSCG00000004705	ENSSSCT00000005196.4	protein_coding	ENSSSCP00000005070	4/7	-	1389	1389	463	T	acT/acC	rs1109022960	-	HGNC	HGNC:6835	-	A2	-	HeteroRef
1:127926007	A	G	-	-0.299	5.55112e-16	synonymous_variant	LOW	MAP1A	ENSSSCG00000004705	ENSSSCT00000027386.3	protein_coding	ENSSSCP00000022216	3/6	-	1147	1095	365	T	acT/acC	rs1109022960	-	HGNC	HGNC:6835	-	A2	-	HeteroRef
1:127926007	A	G	-	-0.299	5.55112e-16	synonymous_variant	LOW	MAP1A	ENSSSCG00000004705	ENSSSCT00000040803.2	protein_coding	ENSSSCP00000048899	5/8	-	1522	1491	497	T	acT/acC	rs1109022960	-	HGNC	HGNC:6835	YES	P5	-	HeteroRef
1:127926007	A	G	-	-0.299	5.55112e-16	downstream_gene_variant	MODIFIER	ssc-mir-2366-1	ENSSSCG00000040358	ENSSSCT00000046222.1	miRNA	-	-	-	-	-	-	-	-	rs1109022960	2784	miRBase	-	YES	-	-	HeteroRef
1:127926007	A	G	-	-0.299	5.55112e-16	synonymous_variant	LOW	MAP1A	ENSSSCG00000004705	ENSSSCT00000088439.1	protein_coding	ENSSSCP00000073118	3/6	-	1098	1098	366	T	acT/acC	rs1109022960	-	HGNC	HGNC:6835	-	-	-	HeteroRef
1:129596123	T	C	-	0.375	1.25433e-05	missense_variant	MODERATE	MGA	ENSSSCG00000004739	ENSSSCT00000005235.4	protein_coding	ENSSSCP00000005109	24/24	-	7585	7402	2468	R/G	Agg/Ggg	rs335188079	-	HGNC	HGNC:14010	-	-	tolerated_low_confidence(0.13)	HeteroRef
1:129596123	T	C	-	0.375	1.25433e-05	missense_variant	MODERATE	MGA	ENSSSCG00000004739	ENSSSCT00000005236.4	protein_coding	ENSSSCP00000005110	25/25	-	8212	8029	2677	R/G	Agg/Ggg	rs335188079	-	HGNC	HGNC:14010	YES	P5	tolerated_low_confidence(0.15)	HeteroRef
1:129596123	T	C	-	0.375	1.25433e-05	missense_variant	MODERATE	MGA	ENSSSCG00000004739	ENSSSCT00000042707.2	protein_coding	ENSSSCP00000032373	24/24	-	7651	7468	2490	R/G	Agg/Ggg	rs335188079	-	HGNC	HGNC:14010	-	A2	tolerated_low_confidence(0.15)	HeteroRef
1:129596123	T	C	-	0.375	1.25433e-05	missense_variant	MODERATE	MGA	ENSSSCG00000004739	ENSSSCT00000050299.2	protein_coding	ENSSSCP00000038842	25/25	-	7556	7489	2497	R/G	Agg/Ggg	rs335188079	-	HGNC	HGNC:14010	-	-	tolerated_low_confidence(0.14)	HeteroRef
1:129596123	T	C	-	0.375	1.25433e-05	missense_variant	MODERATE	MGA	ENSSSCG00000004739	ENSSSCT00000056991.2	protein_coding	ENSSSCP00000055434	24/24	-	7741	7558	2520	R/G	Agg/Ggg	rs335188079	-	HGNC	HGNC:14010	-	-	deleterious_low_confidence(0.02)	HeteroRef
1:130409864	A	G	-	0.536	5.44009e-15	missense_variant	MODERATE	VPS18	ENSSSCG00000004757	ENSSSCT00000005256.4	protein_coding	ENSSSCP00000005129	7/7	-	4664	2765	922	V/A	gTg/gCg	rs335489363	-	HGNC	HGNC:15972	YES	P1	tolerated(0.94)	HeteroAlt
1:130464159	A	G	-	-0.358	6.25367e-05	synonymous_variant	LOW	SPINT1	ENSSSCG00000004759	ENSSSCT00000005258.4	protein_coding	ENSSSCP00000005131	3/10	-	826	567	189	D	gaT/gaC	rs81002148	-	HGNC	HGNC:11246	-	P1	-	HeteroAlt
1:130464159	A	G	-	-0.358	6.25367e-05	synonymous_variant	LOW	SPINT1	ENSSSCG00000004759	ENSSSCT00000052253.2	protein_coding	ENSSSCP00000054184	3/11	-	794	585	195	D	gaT/gaC	rs81002148	-	HGNC	HGNC:11246	YES	-	-	HeteroAlt
1:130850037	G	A	-	-0.444	3.71112e-10	upstream_gene_variant	MODIFIER	-	ENSSSCG00000004771	ENSSSCT00000005270.3	pseudogene	-	-	-	-	-	-	-	-	rs323085756	3072	-	-	YES	-	-	HeteroRef
1:130850037	G	A	-	-0.444	3.71112e-10	3_prime_UTR_variant	MODIFIER	BAHD1	ENSSSCG00000004772	ENSSSCT00000005271.4	protein_coding	ENSSSCP00000005143	11/11	-	5155	-	-	-	-	rs323085756	-	HGNC	HGNC:29153	YES	P5	-	HeteroRef
1:130850037	G	A	-	-0.444	3.71112e-10	3_prime_UTR_variant	MODIFIER	BAHD1	ENSSSCG00000004772	ENSSSCT00000066319.2	protein_coding	ENSSSCP00000040801	7/7	-	4392	-	-	-	-	rs323085756	-	HGNC	HGNC:29153	-	A1	-	HeteroRef
1:130850037	G	A	-	-0.444	3.71112e-10	downstream_gene_variant	MODIFIER	-	ENSSSCG00000041906	ENSSSCT00000075833.1	lncRNA	-	-	-	-	-	-	-	-	rs323085756	2846	-	-	YES	-	-	HeteroRef
1:130850386	G	A	-	-0.319	3.55793e-06	upstream_gene_variant	MODIFIER	-	ENSSSCG00000004771	ENSSSCT00000005270.3	pseudogene	-	-	-	-	-	-	-	-	rs324284325	3421	-	-	YES	-	-	HeteroRef
1:130850386	G	A	-	-0.319	3.55793e-06	3_prime_UTR_variant	MODIFIER	BAHD1	ENSSSCG00000004772	ENSSSCT00000005271.4	protein_coding	ENSSSCP00000005143	11/11	-	4806	-	-	-	-	rs324284325	-	HGNC	HGNC:29153	YES	P5	-	HeteroRef
1:130850386	G	A	-	-0.319	3.55793e-06	3_prime_UTR_variant	MODIFIER	BAHD1	ENSSSCG00000004772	ENSSSCT00000066319.2	protein_coding	ENSSSCP00000040801	7/7	-	4043	-	-	-	-	rs324284325	-	HGNC	HGNC:29153	-	A1	-	HeteroRef
1:130850386	G	A	-	-0.319	3.55793e-06	downstream_gene_variant	MODIFIER	-	ENSSSCG00000041906	ENSSSCT00000075833.1	lncRNA	-	-	-	-	-	-	-	-	rs324284325	3195	-	-	YES	-	-	HeteroRef
1:130850511	T	G	-	-0.375	1.11179e-07	upstream_gene_variant	MODIFIER	-	ENSSSCG00000004771	ENSSSCT00000005270.3	pseudogene	-	-	-	-	-	-	-	-	rs334593349	3546	-	-	YES	-	-	HeteroRef
1:130850511	T	G	-	-0.375	1.11179e-07	3_prime_UTR_variant	MODIFIER	BAHD1	ENSSSCG00000004772	ENSSSCT00000005271.4	protein_coding	ENSSSCP00000005143	11/11	-	4681	-	-	-	-	rs334593349	-	HGNC	HGNC:29153	YES	P5	-	HeteroRef
1:130850511	T	G	-	-0.375	1.11179e-07	3_prime_UTR_variant	MODIFIER	BAHD1	ENSSSCG00000004772	ENSSSCT00000066319.2	protein_coding	ENSSSCP00000040801	7/7	-	3918	-	-	-	-	rs334593349	-	HGNC	HGNC:29153	-	A1	-	HeteroRef
1:130850511	T	G	-	-0.375	1.11179e-07	downstream_gene_variant	MODIFIER	-	ENSSSCG00000041906	ENSSSCT00000075833.1	lncRNA	-	-	-	-	-	-	-	-	rs334593349	3320	-	-	YES	-	-	HeteroRef
1:13653395	A	G	-	0.315	0.000106276	synonymous_variant	LOW	MYCT1	ENSSSCG00000031536	ENSSSCT00000044896.2	protein_coding	ENSSSCP00000046641	2/3	-	637	621	207	N	aaT/aaC	rs332622298	-	HGNC	HGNC:23172	YES	P5	-	HeteroAlt
1:13653395	A	G	-	0.315	0.000106276	synonymous_variant	LOW	MYCT1	ENSSSCG00000031536	ENSSSCT00000084232.1	protein_coding	ENSSSCP00000068923	2/2	-	760	585	195	N	aaT/aaC	rs332622298	-	HGNC	HGNC:23172	-	A2	-	HeteroAlt
1:13971968	A	G	+	0.462	1.77961e-05	upstream_gene_variant	MODIFIER	-	ENSSSCG00000049158	ENSSSCT00000073986.1	protein_coding	ENSSSCP00000066714	-	-	-	-	-	-	-	rs329672682	647	-	-	-	A2	-	HeteroAlt
1:14002294	C	T	+	0.483	0	upstream_gene_variant	MODIFIER	-	ENSSSCG00000049158	ENSSSCT00000067578.1	protein_coding	ENSSSCP00000066319	-	-	-	-	-	-	-	rs325830630	2470	-	-	YES	P5	-	HeteroRef
1:14002294	C	T	+	0.483	0	5_prime_UTR_variant	MODIFIER	-	ENSSSCG00000049158	ENSSSCT00000073986.1	protein_coding	ENSSSCP00000066714	16/26	-	2840	-	-	-	-	rs325830630	-	-	-	-	A2	-	HeteroRef
1:14004694	C	T	+	0.598	0	upstream_gene_variant	MODIFIER	-	ENSSSCG00000049158	ENSSSCT00000067578.1	protein_coding	ENSSSCP00000066319	-	-	-	-	-	-	-	rs343853970	70	-	-	YES	P5	-	2 days, 2:50:00
1:14004694	C	T	+	0.598	0	5_prime_UTR_variant	MODIFIER	-	ENSSSCG00000049158	ENSSSCT00000073986.1	protein_coding	ENSSSCP00000066714	17/26	-	2975	-	-	-	-	rs343853970	-	-	-	-	A2	-	2 days, 2:50:00
1:14004809	C	T	+	0.549	0	5_prime_UTR_variant	MODIFIER	-	ENSSSCG00000049158	ENSSSCT00000067578.1	protein_coding	ENSSSCP00000066319	1/14	-	46	-	-	-	-	rs324820435	-	-	-	YES	P5	-	HeteroRef
1:14004809	C	T	+	0.549	0	5_prime_UTR_variant	MODIFIER	-	ENSSSCG00000049158	ENSSSCT00000073986.1	protein_coding	ENSSSCP00000066714	17/26	-	3090	-	-	-	-	rs324820435	-	-	-	-	A2	-	HeteroRef
1:14005719	T	C	+	-0.686	0	5_prime_UTR_variant	MODIFIER	-	ENSSSCG00000049158	ENSSSCT00000067578.1	protein_coding	ENSSSCP00000066319	1/14	-	956	-	-	-	-	rs325704905	-	-	-	YES	P5	-	HeteroRef
1:14005719	T	C	+	-0.686	0	5_prime_UTR_variant	MODIFIER	-	ENSSSCG00000049158	ENSSSCT00000073986.1	protein_coding	ENSSSCP00000066714	17/26	-	4000	-	-	-	-	rs325704905	-	-	-	-	A2	-	HeteroRef
1:14005929	G	A	+	-0.625	0	5_prime_UTR_variant	MODIFIER	-	ENSSSCG00000049158	ENSSSCT00000067578.1	protein_coding	ENSSSCP00000066319	1/14	-	1166	-	-	-	-	rs328570488	-	-	-	YES	P5	-	2 days, 2:50:00
1:14005929	G	A	+	-0.625	0	5_prime_UTR_variant	MODIFIER	-	ENSSSCG00000049158	ENSSSCT00000073986.1	protein_coding	ENSSSCP00000066714	17/26	-	4210	-	-	-	-	rs328570488	-	-	-	-	A2	-	2 days, 2:50:00
1:14006330	A	G	+	-0.389	5.44919e-07	5_prime_UTR_variant	MODIFIER	-	ENSSSCG00000049158	ENSSSCT00000067578.1	protein_coding	ENSSSCP00000066319	1/14	-	1567	-	-	-	-	rs320239663	-	-	-	YES	P5	-	HeteroAlt
1:14006330	A	G	+	-0.389	5.44919e-07	5_prime_UTR_variant	MODIFIER	-	ENSSSCG00000049158	ENSSSCT00000073986.1	protein_coding	ENSSSCP00000066714	17/26	-	4611	-	-	-	-	rs320239663	-	-	-	-	A2	-	HeteroAlt
1:14006695	A	G	+	-0.373	7.36234e-07	5_prime_UTR_variant	MODIFIER	-	ENSSSCG00000049158	ENSSSCT00000067578.1	protein_coding	ENSSSCP00000066319	1/14	-	1932	-	-	-	-	rs80950726	-	-	-	YES	P5	-	HeteroAlt
1:14006695	A	G	+	-0.373	7.36234e-07	5_prime_UTR_variant	MODIFIER	-	ENSSSCG00000049158	ENSSSCT00000073986.1	protein_coding	ENSSSCP00000066714	17/26	-	4976	-	-	-	-	rs80950726	-	-	-	-	A2	-	HeteroAlt
1:14090136	T	C	+	-0.536	0	synonymous_variant	LOW	-	ENSSSCG00000031744	ENSSSCT00000050808.1	protein_coding	ENSSSCP00000035989	9/10	-	1272	1272	424	Y	taT/taC	rs338000848	-	-	-	YES	P1	-	HeteroAlt
1:14090136	T	C	+	-0.536	0	5_prime_UTR_variant	MODIFIER	-	ENSSSCG00000004082	ENSSSCT00000082300.1	protein_coding	ENSSSCP00000070694	16/52	-	2409	-	-	-	-	rs338000848	-	-	-	YES	P5	-	HeteroAlt
1:14091365	G	C	+	-0.689	0	intron_variant	MODIFIER	-	ENSSSCG00000031744	ENSSSCT00000050808.1	protein_coding	ENSSSCP00000035989	-	9/9	-	-	-	-	-	rs321513499	-	-	-	YES	P1	-	2 days, 2:50:00
1:14091365	G	C	+	-0.689	0	5_prime_UTR_variant	MODIFIER	-	ENSSSCG00000004082	ENSSSCT00000082300.1	protein_coding	ENSSSCP00000070694	17/52	-	2679	-	-	-	-	rs321513499	-	-	-	YES	P5	-	2 days, 2:50:00
1:14092126	A	G	+	-0.584	2.45994e-05	downstream_gene_variant	MODIFIER	-	ENSSSCG00000031744	ENSSSCT00000050808.1	protein_coding	ENSSSCP00000035989	-	-	-	-	-	-	-	rs338888680	218	-	-	YES	P1	-	HeteroRef
1:14092126	A	G	+	-0.584	2.45994e-05	intron_variant	MODIFIER	-	ENSSSCG00000004082	ENSSSCT00000082300.1	protein_coding	ENSSSCP00000070694	-	18/51	-	-	-	-	-	rs338888680	-	-	-	YES	P5	-	HeteroRef
1:14092627	G	A	+	-0.657	8.13233e-08	downstream_gene_variant	MODIFIER	-	ENSSSCG00000031744	ENSSSCT00000050808.1	protein_coding	ENSSSCP00000035989	-	-	-	-	-	-	-	rs332345598	719	-	-	YES	P1	-	HeteroRef
1:14092627	G	A	+	-0.657	8.13233e-08	intron_variant	MODIFIER	-	ENSSSCG00000004082	ENSSSCT00000082300.1	protein_coding	ENSSSCP00000070694	-	18/51	-	-	-	-	-	rs332345598	-	-	-	YES	P5	-	HeteroRef
1:14092743	A	G	+	-0.487	3.3613e-07	downstream_gene_variant	MODIFIER	-	ENSSSCG00000031744	ENSSSCT00000050808.1	protein_coding	ENSSSCP00000035989	-	-	-	-	-	-	-	rs339396521	835	-	-	YES	P1	-	HeteroAlt
1:14092743	A	G	+	-0.487	3.3613e-07	intron_variant	MODIFIER	-	ENSSSCG00000004082	ENSSSCT00000082300.1	protein_coding	ENSSSCP00000070694	-	18/51	-	-	-	-	-	rs339396521	-	-	-	YES	P5	-	HeteroAlt
1:14109071	C	T	+	-0.453	0	5_prime_UTR_variant	MODIFIER	-	ENSSSCG00000004082	ENSSSCT00000082300.1	protein_coding	ENSSSCP00000070694	25/52	-	3924	-	-	-	-	rs81209191	-	-	-	YES	P5	-	HeteroRef
1:14127259	C	A	+	-0.666	0	5_prime_UTR_variant	MODIFIER	-	ENSSSCG00000004082	ENSSSCT00000082300.1	protein_coding	ENSSSCP00000070694	33/52	-	5302	-	-	-	-	rs341247105	-	-	-	YES	P5	-	HeteroRef
1:14139854	G	A	+	0.274	0	5_prime_UTR_variant	MODIFIER	-	ENSSSCG00000004082	ENSSSCT00000082300.1	protein_coding	ENSSSCP00000070694	35/52	-	5499	-	-	-	-	rs337974605	-	-	-	YES	P5	-	HeteroRef
1:14218384	T	A	-	-0.312	1.20646e-06	downstream_gene_variant	MODIFIER	ESR1	ENSSSCG00000025777	ENSSSCT00000004517.5	protein_coding	ENSSSCP00000004415	-	-	-	-	-	-	-	rs320392348	1116	HGNC	HGNC:3467	-	-	-	2 days, 2:50:00
1:14218384	T	A	-	-0.312	1.20646e-06	downstream_gene_variant	MODIFIER	ESR1	ENSSSCG00000025777	ENSSSCT00000024477.3	protein_coding	ENSSSCP00000026750	-	-	-	-	-	-	-	rs320392348	1332	HGNC	HGNC:3467	-	-	-	2 days, 2:50:00
1:14218384	T	A	-	-0.312	1.20646e-06	3_prime_UTR_variant	MODIFIER	ESR1	ENSSSCG00000025777	ENSSSCT00000035147.2	protein_coding	ENSSSCP00000030835	9/9	-	4871	-	-	-	-	rs320392348	-	HGNC	HGNC:3467	YES	P1	-	2 days, 2:50:00
1:14218384	T	A	-	-0.312	1.20646e-06	3_prime_UTR_variant	MODIFIER	ESR1	ENSSSCG00000025777	ENSSSCT00000063430.2	protein_coding	ENSSSCP00000039928	9/9	-	4847	-	-	-	-	rs320392348	-	HGNC	HGNC:3467	-	-	-	2 days, 2:50:00
1:14218384	T	A	-	-0.312	1.20646e-06	3_prime_UTR_variant	MODIFIER	ESR1	ENSSSCG00000025777	ENSSSCT00000079800.1	protein_coding	ENSSSCP00000074152	4/4	-	3955	-	-	-	-	rs320392348	-	HGNC	HGNC:3467	-	-	-	2 days, 2:50:00
1:14220060	C	T	-	-0.425	2.56624e-09	3_prime_UTR_variant	MODIFIER	ESR1	ENSSSCG00000025777	ENSSSCT00000004517.5	protein_coding	ENSSSCP00000004415	7/7	-	3088	-	-	-	-	rs342293666	-	HGNC	HGNC:3467	-	-	-	HeteroRef
1:14220060	C	T	-	-0.425	2.56624e-09	3_prime_UTR_variant	MODIFIER	ESR1	ENSSSCG00000025777	ENSSSCT00000024477.3	protein_coding	ENSSSCP00000026750	10/10	-	3189	-	-	-	-	rs342293666	-	HGNC	HGNC:3467	-	-	-	HeteroRef
1:14220060	C	T	-	-0.425	2.56624e-09	3_prime_UTR_variant	MODIFIER	ESR1	ENSSSCG00000025777	ENSSSCT00000035147.2	protein_coding	ENSSSCP00000030835	9/9	-	3195	-	-	-	-	rs342293666	-	HGNC	HGNC:3467	YES	P1	-	HeteroRef
1:14220060	C	T	-	-0.425	2.56624e-09	3_prime_UTR_variant	MODIFIER	ESR1	ENSSSCG00000025777	ENSSSCT00000063430.2	protein_coding	ENSSSCP00000039928	9/9	-	3171	-	-	-	-	rs342293666	-	HGNC	HGNC:3467	-	-	-	HeteroRef
1:14220060	C	T	-	-0.425	2.56624e-09	3_prime_UTR_variant	MODIFIER	ESR1	ENSSSCG00000025777	ENSSSCT00000079800.1	protein_coding	ENSSSCP00000074152	4/4	-	2279	-	-	-	-	rs342293666	-	HGNC	HGNC:3467	-	-	-	HeteroRef
1:14221081	C	T	-	-0.48	2.78135e-09	3_prime_UTR_variant	MODIFIER	ESR1	ENSSSCG00000025777	ENSSSCT00000004517.5	protein_coding	ENSSSCP00000004415	7/7	-	2067	-	-	-	-	rs323433332	-	HGNC	HGNC:3467	-	-	-	HeteroRef
1:14221081	C	T	-	-0.48	2.78135e-09	3_prime_UTR_variant	MODIFIER	ESR1	ENSSSCG00000025777	ENSSSCT00000024477.3	protein_coding	ENSSSCP00000026750	10/10	-	2168	-	-	-	-	rs323433332	-	HGNC	HGNC:3467	-	-	-	HeteroRef
1:14221081	C	T	-	-0.48	2.78135e-09	3_prime_UTR_variant	MODIFIER	ESR1	ENSSSCG00000025777	ENSSSCT00000035147.2	protein_coding	ENSSSCP00000030835	9/9	-	2174	-	-	-	-	rs323433332	-	HGNC	HGNC:3467	YES	P1	-	HeteroRef
1:14221081	C	T	-	-0.48	2.78135e-09	3_prime_UTR_variant	MODIFIER	ESR1	ENSSSCG00000025777	ENSSSCT00000063430.2	protein_coding	ENSSSCP00000039928	9/9	-	2150	-	-	-	-	rs323433332	-	HGNC	HGNC:3467	-	-	-	HeteroRef
1:14221081	C	T	-	-0.48	2.78135e-09	3_prime_UTR_variant	MODIFIER	ESR1	ENSSSCG00000025777	ENSSSCT00000079800.1	protein_coding	ENSSSCP00000074152	4/4	-	1258	-	-	-	-	rs323433332	-	HGNC	HGNC:3467	-	-	-	HeteroRef
1:144977746	T	C	-	0.205	1.74857e-06	synonymous_variant	LOW	TJP1	ENSSSCG00000004854	ENSSSCT00000005359.4	protein_coding	ENSSSCP00000005227	10/28	-	1236	1236	412	G	ggA/ggG	rs319722253	-	HGNC	HGNC:11827	-	A2	-	HeteroRef
1:144977746	T	C	-	0.205	1.74857e-06	synonymous_variant	LOW	TJP1	ENSSSCG00000004854	ENSSSCT00000024292.3	protein_coding	ENSSSCP00000019275	7/25	-	1031	561	187	G	ggA/ggG	rs319722253	-	HGNC	HGNC:11827	-	-	-	HeteroRef
1:144977746	T	C	-	0.205	1.74857e-06	synonymous_variant	LOW	TJP1	ENSSSCG00000004854	ENSSSCT00000051548.2	protein_coding	ENSSSCP00000054972	11/29	-	1573	1527	509	G	ggA/ggG	rs319722253	-	HGNC	HGNC:11827	YES	P5	-	HeteroRef
1:144977746	T	C	-	0.205	1.74857e-06	synonymous_variant	LOW	TJP1	ENSSSCG00000004854	ENSSSCT00000057241.2	protein_coding	ENSSSCP00000043392	10/28	-	1697	1248	416	G	ggA/ggG	rs319722253	-	HGNC	HGNC:11827	-	A2	-	HeteroRef
1:144977746	T	C	-	0.205	1.74857e-06	synonymous_variant	LOW	TJP1	ENSSSCG00000004854	ENSSSCT00000063278.2	protein_coding	ENSSSCP00000034183	13/30	-	1720	1212	404	G	ggA/ggG	rs319722253	-	HGNC	HGNC:11827	-	A2	-	HeteroRef
1:144977746	T	C	-	0.205	1.74857e-06	synonymous_variant	LOW	TJP1	ENSSSCG00000004854	ENSSSCT00000079939.1	protein_coding	ENSSSCP00000067296	7/26	-	2116	1140	380	G	ggA/ggG	rs319722253	-	HGNC	HGNC:11827	-	-	-	HeteroRef
1:144977746	T	C	-	0.205	1.74857e-06	upstream_gene_variant	MODIFIER	-	ENSSSCG00000050965	ENSSSCT00000088605.1	pseudogene	-	-	-	-	-	-	-	-	rs319722253	358	-	-	YES	-	-	HeteroRef
1:144999994	T	C	-	-0.223	3.55271e-15	missense_variant	MODERATE	TJP1	ENSSSCG00000004854	ENSSSCT00000005359.4	protein_coding	ENSSSCP00000005227	5/28	-	482	482	161	K/R	aAg/aGg	rs338012588	-	HGNC	HGNC:11827	-	A2	tolerated(1)	HeteroAlt
1:144999994	T	C	-	-0.223	3.55271e-15	5_prime_UTR_variant	MODIFIER	TJP1	ENSSSCG00000004854	ENSSSCT00000024292.3	protein_coding	ENSSSCP00000019275	3/25	-	381	-	-	-	-	rs338012588	-	HGNC	HGNC:11827	-	-	-	HeteroAlt
1:144999994	T	C	-	-0.223	3.55271e-15	missense_variant	MODERATE	TJP1	ENSSSCG00000004854	ENSSSCT00000051548.2	protein_coding	ENSSSCP00000054972	6/29	-	819	773	258	K/R	aAg/aGg	rs338012588	-	HGNC	HGNC:11827	YES	P5	tolerated(1)	HeteroAlt
1:144999994	T	C	-	-0.223	3.55271e-15	missense_variant	MODERATE	TJP1	ENSSSCG00000004854	ENSSSCT00000057241.2	protein_coding	ENSSSCP00000043392	5/28	-	943	494	165	K/R	aAg/aGg	rs338012588	-	HGNC	HGNC:11827	-	A2	tolerated(1)	HeteroAlt
1:144999994	T	C	-	-0.223	3.55271e-15	missense_variant	MODERATE	TJP1	ENSSSCG00000004854	ENSSSCT00000063278.2	protein_coding	ENSSSCP00000034183	8/30	-	966	458	153	K/R	aAg/aGg	rs338012588	-	HGNC	HGNC:11827	-	A2	tolerated(1)	HeteroAlt
1:144999994	T	C	-	-0.223	3.55271e-15	missense_variant	MODERATE	TJP1	ENSSSCG00000004854	ENSSSCT00000079939.1	protein_coding	ENSSSCP00000067296	2/26	-	1362	386	129	K/R	aAg/aGg	rs338012588	-	HGNC	HGNC:11827	-	-	tolerated(1)	HeteroAlt
1:145000092	A	G	-	-0.22	0	synonymous_variant	LOW	TJP1	ENSSSCG00000004854	ENSSSCT00000005359.4	protein_coding	ENSSSCP00000005227	5/28	-	384	384	128	Y	taT/taC	rs343072201	-	HGNC	HGNC:11827	-	A2	-	HeteroAlt
1:145000092	A	G	-	-0.22	0	5_prime_UTR_variant	MODIFIER	TJP1	ENSSSCG00000004854	ENSSSCT00000024292.3	protein_coding	ENSSSCP00000019275	3/25	-	283	-	-	-	-	rs343072201	-	HGNC	HGNC:11827	-	-	-	HeteroAlt
1:145000092	A	G	-	-0.22	0	synonymous_variant	LOW	TJP1	ENSSSCG00000004854	ENSSSCT00000051548.2	protein_coding	ENSSSCP00000054972	6/29	-	721	675	225	Y	taT/taC	rs343072201	-	HGNC	HGNC:11827	YES	P5	-	HeteroAlt
1:145000092	A	G	-	-0.22	0	synonymous_variant	LOW	TJP1	ENSSSCG00000004854	ENSSSCT00000057241.2	protein_coding	ENSSSCP00000043392	5/28	-	845	396	132	Y	taT/taC	rs343072201	-	HGNC	HGNC:11827	-	A2	-	HeteroAlt
1:145000092	A	G	-	-0.22	0	synonymous_variant	LOW	TJP1	ENSSSCG00000004854	ENSSSCT00000063278.2	protein_coding	ENSSSCP00000034183	8/30	-	868	360	120	Y	taT/taC	rs343072201	-	HGNC	HGNC:11827	-	A2	-	HeteroAlt
1:145000092	A	G	-	-0.22	0	synonymous_variant	LOW	TJP1	ENSSSCG00000004854	ENSSSCT00000079939.1	protein_coding	ENSSSCP00000067296	2/26	-	1264	288	96	Y	taT/taC	rs343072201	-	HGNC	HGNC:11827	-	-	-	HeteroAlt
1:14817605	T	C	+	-0.3	1.11022e-16	synonymous_variant	LOW	RMND1	ENSSSCG00000004089	ENSSSCT00000004520.4	protein_coding	ENSSSCP00000004418	7/12	-	1112	760	254	L	Ttg/Ctg	rs80899585	-	HGNC	HGNC:21176	YES	P5	-	HeteroAlt
1:14817605	T	C	+	-0.3	1.11022e-16	synonymous_variant	LOW	RMND1	ENSSSCG00000004089	ENSSSCT00000066077.2	protein_coding	ENSSSCP00000048265	6/12	-	969	760	254	L	Ttg/Ctg	rs80899585	-	HGNC	HGNC:21176	-	A2	-	HeteroAlt
1:14817605	T	C	+	-0.3	1.11022e-16	synonymous_variant	LOW	RMND1	ENSSSCG00000004089	ENSSSCT00000072823.1	protein_coding	ENSSSCP00000062247	6/13	-	841	760	254	L	Ttg/Ctg	rs80899585	-	HGNC	HGNC:21176	-	A2	-	HeteroAlt
1:14820267	A	G	+	0.376	4.86723e-10	missense_variant	MODERATE	RMND1	ENSSSCG00000004089	ENSSSCT00000004520.4	protein_coding	ENSSSCP00000004418	8/12	-	1220	868	290	I/V	Atc/Gtc	rs327796588	-	HGNC	HGNC:21176	YES	P5	tolerated(0.52)	HeteroRef
1:14820267	A	G	+	0.376	4.86723e-10	missense_variant	MODERATE	RMND1	ENSSSCG00000004089	ENSSSCT00000066077.2	protein_coding	ENSSSCP00000048265	7/12	-	1077	868	290	I/V	Atc/Gtc	rs327796588	-	HGNC	HGNC:21176	-	A2	tolerated(0.65)	HeteroRef
1:14820267	A	G	+	0.376	4.86723e-10	missense_variant	MODERATE	RMND1	ENSSSCG00000004089	ENSSSCT00000072823.1	protein_coding	ENSSSCP00000062247	7/13	-	949	868	290	I/V	Atc/Gtc	rs327796588	-	HGNC	HGNC:21176	-	A2	tolerated(0.65)	HeteroRef
1:14851142	A	G	+	0.441	1.88483e-08	synonymous_variant	LOW	RMND1	ENSSSCG00000004089	ENSSSCT00000004520.4	protein_coding	ENSSSCP00000004418	12/12	-	1609	1257	419	L	ctA/ctG	rs80908732	-	HGNC	HGNC:21176	YES	P5	-	HeteroRef
1:14851142	A	G	+	0.441	1.88483e-08	synonymous_variant	LOW	RMND1	ENSSSCG00000004089	ENSSSCT00000066077.2	protein_coding	ENSSSCP00000048265	11/12	-	1466	1257	419	L	ctA/ctG	rs80908732	-	HGNC	HGNC:21176	-	A2	-	HeteroRef
1:14851142	A	G	+	0.441	1.88483e-08	synonymous_variant	LOW	RMND1	ENSSSCG00000004089	ENSSSCT00000072823.1	protein_coding	ENSSSCP00000062247	11/13	-	1338	1257	419	L	ctA/ctG	rs80908732	-	HGNC	HGNC:21176	-	A2	-	HeteroRef
1:14851142	A	G	+	0.441	1.88483e-08	downstream_gene_variant	MODIFIER	-	ENSSSCG00000042025	ENSSSCT00000078832.1	lncRNA	-	-	-	-	-	-	-	-	rs80908732	4820	-	-	YES	-	-	HeteroRef
1:14851142	A	G	+	0.441	1.88483e-08	upstream_gene_variant	MODIFIER	-	ENSSSCG00000050987	ENSSSCT00000085007.1	lncRNA	-	-	-	-	-	-	-	-	rs80908732	3995	-	-	YES	-	-	HeteroRef
1:152996721	T	C	-	0.357	2.32066e-05	downstream_gene_variant	MODIFIER	DOK6	ENSSSCG00000028977	ENSSSCT00000065685.2	protein_coding	ENSSSCP00000042228	-	-	-	-	-	-	-	rs325760259	598	HGNC	HGNC:28301	YES	P1	-	HeteroRef
1:152996868	A	G	-	0.361	2.58259e-07	downstream_gene_variant	MODIFIER	DOK6	ENSSSCG00000028977	ENSSSCT00000065685.2	protein_coding	ENSSSCP00000042228	-	-	-	-	-	-	-	rs338458587	451	HGNC	HGNC:28301	YES	P1	-	HeteroRef
1:154022180	A	C	+	0.423	6.25242e-07	intron_variant	MODIFIER	TMX3	ENSSSCG00000004884	ENSSSCT00000005390.4	protein_coding	ENSSSCP00000005255	-	12/14	-	-	-	-	-	rs329693882	-	HGNC	HGNC:24718	-	-	-	HeteroAlt
1:154022180	A	C	+	0.423	6.25242e-07	intron_variant	MODIFIER	TMX3	ENSSSCG00000004884	ENSSSCT00000077178.1	protein_coding	ENSSSCP00000059657	-	12/16	-	-	-	-	-	rs329693882	-	HGNC	HGNC:24718	-	-	-	HeteroAlt
1:154022180	A	C	+	0.423	6.25242e-07	intron_variant	MODIFIER	TMX3	ENSSSCG00000004884	ENSSSCT00000078697.1	protein_coding	ENSSSCP00000070070	-	13/17	-	-	-	-	-	rs329693882	-	HGNC	HGNC:24718	YES	P1	-	HeteroAlt
1:154022180	A	C	+	0.423	6.25242e-07	intron_variant	MODIFIER	TMX3	ENSSSCG00000004884	ENSSSCT00000086383.1	protein_coding	ENSSSCP00000060305	-	12/14	-	-	-	-	-	rs329693882	-	HGNC	HGNC:24718	-	-	-	HeteroAlt
1:154029362	T	C	+	0.114	6.42758e-11	3_prime_UTR_variant	MODIFIER	TMX3	ENSSSCG00000004884	ENSSSCT00000005390.4	protein_coding	ENSSSCP00000005255	15/15	-	2956	-	-	-	-	rs334245451	-	HGNC	HGNC:24718	-	-	-	HeteroAlt
1:154029362	T	C	+	0.114	6.42758e-11	3_prime_UTR_variant	MODIFIER	TMX3	ENSSSCG00000004884	ENSSSCT00000077178.1	protein_coding	ENSSSCP00000059657	15/17	-	2886	-	-	-	-	rs334245451	-	HGNC	HGNC:24718	-	-	-	HeteroAlt
1:154029362	T	C	+	0.114	6.42758e-11	3_prime_UTR_variant	MODIFIER	TMX3	ENSSSCG00000004884	ENSSSCT00000078697.1	protein_coding	ENSSSCP00000070070	16/18	-	3000	-	-	-	-	rs334245451	-	HGNC	HGNC:24718	YES	P1	-	HeteroAlt
1:154029362	T	C	+	0.114	6.42758e-11	downstream_gene_variant	MODIFIER	TMX3	ENSSSCG00000004884	ENSSSCT00000086383.1	protein_coding	ENSSSCP00000060305	-	-	-	-	-	-	-	rs334245451	808	HGNC	HGNC:24718	-	-	-	HeteroAlt
1:1570287	C	T	-	-0.323	1.33306e-05	3_prime_UTR_variant	MODIFIER	AFDN	ENSSSCG00000004018	ENSSSCT00000039396.2	protein_coding	ENSSSCP00000032558	35/35	-	6762	-	-	-	-	rs325345098	-	HGNC	HGNC:7137	YES	P5	-	HeteroAlt
1:1570287	C	T	-	-0.323	1.33306e-05	3_prime_UTR_variant	MODIFIER	AFDN	ENSSSCG00000004018	ENSSSCT00000043070.2	protein_coding	ENSSSCP00000041054	34/34	-	6717	-	-	-	-	rs325345098	-	HGNC	HGNC:7137	-	A2	-	HeteroAlt
1:1570287	C	T	-	-0.323	1.33306e-05	3_prime_UTR_variant	MODIFIER	AFDN	ENSSSCG00000004018	ENSSSCT00000083946.1	protein_coding	ENSSSCP00000071486	34/34	-	6726	-	-	-	-	rs325345098	-	HGNC	HGNC:7137	-	A2	-	HeteroAlt
1:1570287	C	T	-	-0.323	1.33306e-05	3_prime_UTR_variant	MODIFIER	AFDN	ENSSSCG00000004018	ENSSSCT00000085884.1	protein_coding	ENSSSCP00000070698	34/34	-	6741	-	-	-	-	rs325345098	-	HGNC	HGNC:7137	-	A2	-	HeteroAlt
1:1571149	T	C	-	0.625	2.45912e-09	3_prime_UTR_variant	MODIFIER	AFDN	ENSSSCG00000004018	ENSSSCT00000039396.2	protein_coding	ENSSSCP00000032558	35/35	-	5900	-	-	-	-	rs341894926	-	HGNC	HGNC:7137	YES	P5	-	HeteroRef
1:1571149	T	C	-	0.625	2.45912e-09	3_prime_UTR_variant	MODIFIER	AFDN	ENSSSCG00000004018	ENSSSCT00000043070.2	protein_coding	ENSSSCP00000041054	34/34	-	5855	-	-	-	-	rs341894926	-	HGNC	HGNC:7137	-	A2	-	HeteroRef
1:1571149	T	C	-	0.625	2.45912e-09	3_prime_UTR_variant	MODIFIER	AFDN	ENSSSCG00000004018	ENSSSCT00000083946.1	protein_coding	ENSSSCP00000071486	34/34	-	5864	-	-	-	-	rs341894926	-	HGNC	HGNC:7137	-	A2	-	HeteroRef
1:1571149	T	C	-	0.625	2.45912e-09	3_prime_UTR_variant	MODIFIER	AFDN	ENSSSCG00000004018	ENSSSCT00000085884.1	protein_coding	ENSSSCP00000070698	34/34	-	5879	-	-	-	-	rs341894926	-	HGNC	HGNC:7137	-	A2	-	HeteroRef
1:1588242	T	C	-	0.221	1.30691e-06	synonymous_variant	LOW	AFDN	ENSSSCG00000004018	ENSSSCT00000004443.4	protein_coding	ENSSSCP00000004342	25/29	-	3123	3123	1041	T	acA/acG	rs337872502	-	HGNC	HGNC:7137	-	-	-	HeteroAlt
1:1588242	T	C	-	0.221	1.30691e-06	synonymous_variant	LOW	AFDN	ENSSSCG00000004018	ENSSSCT00000039396.2	protein_coding	ENSSSCP00000032558	26/35	-	3595	3267	1089	T	acA/acG	rs337872502	-	HGNC	HGNC:7137	YES	P5	-	HeteroAlt
1:1588242	T	C	-	0.221	1.30691e-06	synonymous_variant	LOW	AFDN	ENSSSCG00000004018	ENSSSCT00000043070.2	protein_coding	ENSSSCP00000041054	25/34	-	3550	3222	1074	T	acA/acG	rs337872502	-	HGNC	HGNC:7137	-	A2	-	HeteroAlt
1:1588242	T	C	-	0.221	1.30691e-06	synonymous_variant	LOW	AFDN	ENSSSCG00000004018	ENSSSCT00000051253.2	protein_coding	ENSSSCP00000057912	25/29	-	3129	3129	1043	T	acA/acG	rs337872502	-	HGNC	HGNC:7137	-	A2	-	HeteroAlt
1:1588242	T	C	-	0.221	1.30691e-06	synonymous_variant	LOW	AFDN	ENSSSCG00000004018	ENSSSCT00000073335.1	protein_coding	ENSSSCP00000072458	27/32	-	6884	3225	1075	T	acA/acG	rs337872502	-	HGNC	HGNC:7137	-	A2	-	HeteroAlt
1:1588242	T	C	-	0.221	1.30691e-06	synonymous_variant	LOW	AFDN	ENSSSCG00000004018	ENSSSCT00000083946.1	protein_coding	ENSSSCP00000071486	26/34	-	3595	3267	1089	T	acA/acG	rs337872502	-	HGNC	HGNC:7137	-	A2	-	HeteroAlt
1:1588242	T	C	-	0.221	1.30691e-06	synonymous_variant	LOW	AFDN	ENSSSCG00000004018	ENSSSCT00000085884.1	protein_coding	ENSSSCP00000070698	25/34	-	3574	3246	1082	T	acA/acG	rs337872502	-	HGNC	HGNC:7137	-	A2	-	HeteroAlt
1:1588705	C	A	-	0.236	5.9145e-11	synonymous_variant	LOW	AFDN	ENSSSCG00000004018	ENSSSCT00000004443.4	protein_coding	ENSSSCP00000004342	24/29	-	3039	3039	1013	A	gcG/gcT	rs330639040	-	HGNC	HGNC:7137	-	-	-	HeteroAlt
1:1588705	C	A	-	0.236	5.9145e-11	synonymous_variant	LOW	AFDN	ENSSSCG00000004018	ENSSSCT00000039396.2	protein_coding	ENSSSCP00000032558	25/35	-	3511	3183	1061	A	gcG/gcT	rs330639040	-	HGNC	HGNC:7137	YES	P5	-	HeteroAlt
1:1588705	C	A	-	0.236	5.9145e-11	synonymous_variant	LOW	AFDN	ENSSSCG00000004018	ENSSSCT00000043070.2	protein_coding	ENSSSCP00000041054	24/34	-	3466	3138	1046	A	gcG/gcT	rs330639040	-	HGNC	HGNC:7137	-	A2	-	HeteroAlt
1:1588705	C	A	-	0.236	5.9145e-11	synonymous_variant	LOW	AFDN	ENSSSCG00000004018	ENSSSCT00000051253.2	protein_coding	ENSSSCP00000057912	24/29	-	3045	3045	1015	A	gcG/gcT	rs330639040	-	HGNC	HGNC:7137	-	A2	-	HeteroAlt
1:1588705	C	A	-	0.236	5.9145e-11	synonymous_variant	LOW	AFDN	ENSSSCG00000004018	ENSSSCT00000073335.1	protein_coding	ENSSSCP00000072458	26/32	-	6800	3141	1047	A	gcG/gcT	rs330639040	-	HGNC	HGNC:7137	-	A2	-	HeteroAlt
1:1588705	C	A	-	0.236	5.9145e-11	synonymous_variant	LOW	AFDN	ENSSSCG00000004018	ENSSSCT00000083946.1	protein_coding	ENSSSCP00000071486	25/34	-	3511	3183	1061	A	gcG/gcT	rs330639040	-	HGNC	HGNC:7137	-	A2	-	HeteroAlt
1:1588705	C	A	-	0.236	5.9145e-11	synonymous_variant	LOW	AFDN	ENSSSCG00000004018	ENSSSCT00000085884.1	protein_coding	ENSSSCP00000070698	24/34	-	3490	3162	1054	A	gcG/gcT	rs330639040	-	HGNC	HGNC:7137	-	A2	-	HeteroAlt
1:163406475	A	G	-	-0.138	6.57016e-06	synonymous_variant	LOW	IGDCC4	ENSSSCG00000004931	ENSSSCT00000005441.4	protein_coding	ENSSSCP00000005306	12/22	-	2223	2154	718	L	ctT/ctC	rs80913574	-	HGNC	HGNC:13770	-	-	-	HeteroRef
1:163406475	A	G	-	-0.138	6.57016e-06	synonymous_variant	LOW	IGDCC4	ENSSSCG00000004931	ENSSSCT00000025179.3	protein_coding	ENSSSCP00000027596	13/19	-	2226	2154	718	L	ctT/ctC	rs80913574	-	HGNC	HGNC:13770	-	-	-	HeteroRef
1:163406475	A	G	-	-0.138	6.57016e-06	synonymous_variant	LOW	IGDCC4	ENSSSCG00000004931	ENSSSCT00000052504.2	protein_coding	ENSSSCP00000033419	13/21	-	2226	2154	718	L	ctT/ctC	rs80913574	-	HGNC	HGNC:13770	-	-	-	HeteroRef
1:163406475	A	G	-	-0.138	6.57016e-06	synonymous_variant	LOW	IGDCC4	ENSSSCG00000004931	ENSSSCT00000057855.2	protein_coding	ENSSSCP00000056801	12/33	-	2223	2154	718	L	ctT/ctC	rs80913574	-	HGNC	HGNC:13770	YES	P1	-	HeteroRef
1:163406475	A	G	-	-0.138	6.57016e-06	synonymous_variant	LOW	IGDCC4	ENSSSCG00000004931	ENSSSCT00000070323.1	protein_coding	ENSSSCP00000073680	12/20	-	2988	2133	711	L	ctT/ctC	rs80913574	-	HGNC	HGNC:13770	-	-	-	HeteroRef
1:163692210	T	C	-	-0.334	3.51006e-09	missense_variant	MODERATE	DENND4A	ENSSSCG00000004938	ENSSSCT00000005449.4	protein_coding	ENSSSCP00000005314	22/33	-	3133	2908	970	S/G	Agt/Ggt	rs80910134	-	HGNC	HGNC:24321	-	A2	tolerated(0.37)	HeteroRef
1:163692210	T	C	-	-0.334	3.51006e-09	missense_variant	MODERATE	DENND4A	ENSSSCG00000004938	ENSSSCT00000039194.2	protein_coding	ENSSSCP00000041049	23/35	-	3236	3040	1014	S/G	Agt/Ggt	rs80910134	-	HGNC	HGNC:24321	YES	P5	tolerated(0.2)	HeteroRef
1:163692210	T	C	-	-0.334	3.51006e-09	missense_variant	MODERATE	DENND4A	ENSSSCG00000004938	ENSSSCT00000044216.2	protein_coding	ENSSSCP00000034150	23/34	-	3284	3037	1013	S/G	Agt/Ggt	rs80910134	-	HGNC	HGNC:24321	-	A2	tolerated(0.19)	HeteroRef
1:163720554	G	A	-	-0.329	0	synonymous_variant	LOW	DENND4A	ENSSSCG00000004938	ENSSSCT00000005449.4	protein_coding	ENSSSCP00000005314	11/33	-	1506	1281	427	S	tcC/tcT	rs329260644	-	HGNC	HGNC:24321	-	A2	-	HeteroRef
1:163720554	G	A	-	-0.329	0	synonymous_variant	LOW	DENND4A	ENSSSCG00000004938	ENSSSCT00000039194.2	protein_coding	ENSSSCP00000041049	11/35	-	1477	1281	427	S	tcC/tcT	rs329260644	-	HGNC	HGNC:24321	YES	P5	-	HeteroRef
1:163720554	G	A	-	-0.329	0	synonymous_variant	LOW	DENND4A	ENSSSCG00000004938	ENSSSCT00000044216.2	protein_coding	ENSSSCP00000034150	11/34	-	1528	1281	427	S	tcC/tcT	rs329260644	-	HGNC	HGNC:24321	-	A2	-	HeteroRef
1:16442886	C	T	+	-0.231	0	synonymous_variant	LOW	PPIL4	ENSSSCG00000028867	ENSSSCT00000024741.3	protein_coding	ENSSSCP00000023314	13/13	-	1299	1266	422	H	caC/caT	rs80799880	-	HGNC	HGNC:15702	YES	P1	-	HeteroAlt
1:164752006	G	A	+	0.525	8.74233e-05	non_coding_transcript_exon_variant	MODIFIER	-	ENSSSCG00000050768	ENSSSCT00000076341.1	lncRNA	-	1/3	-	72	-	-	-	-	rs333994812	-	-	-	-	-	-	HeteroAlt
1:164752006	G	A	+	0.525	8.74233e-05	splice_region_variant,non_coding_transcript_exon_variant	LOW	-	ENSSSCG00000050768	ENSSSCT00000082631.1	lncRNA	-	2/2	-	28	-	-	-	-	rs333994812	-	-	-	YES	-	-	HeteroAlt
1:168647329	C	G	+	-0.267	0	missense_variant	MODERATE	LRRC49	ENSSSCG00000004976	ENSSSCT00000005488.4	protein_coding	ENSSSCP00000005351	10/17	-	1079	999	333	D/E	gaC/gaG	rs80833293	-	HGNC	HGNC:25965	YES	P5	tolerated(0.44)	HeteroRef
1:168647329	C	G	+	-0.267	0	missense_variant	MODERATE	LRRC49	ENSSSCG00000004976	ENSSSCT00000070795.1	protein_coding	ENSSSCP00000064426	9/21	-	853	816	272	D/E	gaC/gaG	rs80833293	-	HGNC	HGNC:25965	-	A2	tolerated(0.44)	HeteroRef
1:168647329	C	G	+	-0.267	0	missense_variant	MODERATE	LRRC49	ENSSSCG00000004976	ENSSSCT00000079826.1	protein_coding	ENSSSCP00000069532	9/21	-	771	771	257	D/E	gaC/gaG	rs80833293	-	HGNC	HGNC:25965	-	-	tolerated(0.43)	HeteroRef
1:169372366	G	A	-	-0.37	7.03877e-06	downstream_gene_variant	MODIFIER	MYO9A	ENSSSCG00000004979	ENSSSCT00000005491.4	protein_coding	ENSSSCP00000005354	-	-	-	-	-	-	-	rs339839997	1522	HGNC	HGNC:7608	-	A2	-	HeteroRef
1:169372366	G	A	-	-0.37	7.03877e-06	downstream_gene_variant	MODIFIER	MYO9A	ENSSSCG00000004979	ENSSSCT00000036741.2	protein_coding	ENSSSCP00000038105	-	-	-	-	-	-	-	rs339839997	1522	HGNC	HGNC:7608	YES	P5	-	HeteroRef
1:169372366	G	A	-	-0.37	7.03877e-06	downstream_gene_variant	MODIFIER	MYO9A	ENSSSCG00000004979	ENSSSCT00000038413.2	protein_coding	ENSSSCP00000040037	-	-	-	-	-	-	-	rs339839997	1522	HGNC	HGNC:7608	-	A2	-	HeteroRef
1:169372366	G	A	-	-0.37	7.03877e-06	intron_variant	MODIFIER	-	ENSSSCG00000037781	ENSSSCT00000046985.2	protein_coding	ENSSSCP00000056082	-	1/1	-	-	-	-	-	rs339839997	-	-	-	YES	P1	-	HeteroRef
1:169372366	G	A	-	-0.37	7.03877e-06	downstream_gene_variant	MODIFIER	MYO9A	ENSSSCG00000004979	ENSSSCT00000050576.2	protein_coding	ENSSSCP00000047951	-	-	-	-	-	-	-	rs339839997	1945	HGNC	HGNC:7608	-	A2	-	HeteroRef
1:169372366	G	A	-	-0.37	7.03877e-06	downstream_gene_variant	MODIFIER	MYO9A	ENSSSCG00000004979	ENSSSCT00000057674.2	protein_coding	ENSSSCP00000050855	-	-	-	-	-	-	-	rs339839997	1522	HGNC	HGNC:7608	-	A2	-	HeteroRef
1:169711198	G	A	-	-0.221	5.93212e-11	3_prime_UTR_variant	MODIFIER	TRAPPC6B	ENSSSCG00000004986	ENSSSCT00000005500.4	protein_coding	ENSSSCP00000005363	5/5	-	1576	-	-	-	-	rs321969294	-	HGNC	HGNC:23066	-	-	-	HeteroRef
1:169711198	G	A	-	-0.221	5.93212e-11	3_prime_UTR_variant	MODIFIER	TRAPPC6B	ENSSSCG00000004986	ENSSSCT00000060435.2	protein_coding	ENSSSCP00000048534	6/7	-	1618	-	-	-	-	rs321969294	-	HGNC	HGNC:23066	YES	P1	-	HeteroRef
1:169711198	G	A	-	-0.221	5.93212e-11	3_prime_UTR_variant	MODIFIER	TRAPPC6B	ENSSSCG00000004986	ENSSSCT00000062611.2	protein_coding	ENSSSCP00000058491	4/4	-	1401	-	-	-	-	rs321969294	-	HGNC	HGNC:23066	-	-	-	HeteroRef
1:169711198	G	A	-	-0.221	5.93212e-11	3_prime_UTR_variant	MODIFIER	TRAPPC6B	ENSSSCG00000004986	ENSSSCT00000086134.1	protein_coding	ENSSSCP00000062601	5/6	-	1534	-	-	-	-	rs321969294	-	HGNC	HGNC:23066	-	-	-	HeteroRef
1:169711911	T	C	-	-0.324	0	3_prime_UTR_variant	MODIFIER	TRAPPC6B	ENSSSCG00000004986	ENSSSCT00000005500.4	protein_coding	ENSSSCP00000005363	5/5	-	863	-	-	-	-	rs332239157	-	HGNC	HGNC:23066	-	-	-	HeteroRef
1:169711911	T	C	-	-0.324	0	3_prime_UTR_variant	MODIFIER	TRAPPC6B	ENSSSCG00000004986	ENSSSCT00000060435.2	protein_coding	ENSSSCP00000048534	6/7	-	905	-	-	-	-	rs332239157	-	HGNC	HGNC:23066	YES	P1	-	HeteroRef
1:169711911	T	C	-	-0.324	0	3_prime_UTR_variant	MODIFIER	TRAPPC6B	ENSSSCG00000004986	ENSSSCT00000062611.2	protein_coding	ENSSSCP00000058491	4/4	-	688	-	-	-	-	rs332239157	-	HGNC	HGNC:23066	-	-	-	HeteroRef
1:169711911	T	C	-	-0.324	0	3_prime_UTR_variant	MODIFIER	TRAPPC6B	ENSSSCG00000004986	ENSSSCT00000086134.1	protein_coding	ENSSSCP00000062601	5/6	-	821	-	-	-	-	rs332239157	-	HGNC	HGNC:23066	-	-	-	HeteroRef
1:17306967	A	T	-	-0.496	0	downstream_gene_variant	MODIFIER	SASH1	ENSSSCG00000033175	ENSSSCT00000031199.3	protein_coding	ENSSSCP00000020723	-	-	-	-	-	-	-	rs692357318	1205	HGNC	HGNC:19182	-	A2	-	HeteroAlt
1:17306967	A	T	-	-0.496	0	3_prime_UTR_variant	MODIFIER	SASH1	ENSSSCG00000033175	ENSSSCT00000042353.2	protein_coding	ENSSSCP00000035665	20/20	-	6519	-	-	-	-	rs692357318	-	HGNC	HGNC:19182	YES	P5	-	HeteroAlt
1:17306967	A	T	-	-0.496	0	3_prime_UTR_variant	MODIFIER	SASH1	ENSSSCG00000033175	ENSSSCT00000049782.2	protein_coding	ENSSSCP00000038509	20/20	-	6511	-	-	-	-	rs692357318	-	HGNC	HGNC:19182	-	A2	-	HeteroAlt
1:17306967	A	T	-	-0.496	0	downstream_gene_variant	MODIFIER	SASH1	ENSSSCG00000033175	ENSSSCT00000055101.2	protein_coding	ENSSSCP00000054822	-	-	-	-	-	-	-	rs692357318	1205	HGNC	HGNC:19182	-	A2	-	HeteroAlt
1:17306967	A	T	-	-0.496	0	3_prime_UTR_variant	MODIFIER	SASH1	ENSSSCG00000033175	ENSSSCT00000059607.2	protein_coding	ENSSSCP00000038772	19/19	-	6460	-	-	-	-	rs692357318	-	HGNC	HGNC:19182	-	A2	-	HeteroAlt
1:17306967	A	T	-	-0.496	0	3_prime_UTR_variant	MODIFIER	SASH1	ENSSSCG00000033175	ENSSSCT00000062342.2	protein_coding	ENSSSCP00000053013	20/20	-	6413	-	-	-	-	rs692357318	-	HGNC	HGNC:19182	-	A2	-	HeteroAlt
1:175279	T	C	-	-0.516	0	synonymous_variant	LOW	FAM120B	ENSSSCG00000029697	ENSSSCT00000026580.3	protein_coding	ENSSSCP00000027903	3/5	-	602	456	152	T	acA/acG	rs327465271	-	HGNC	HGNC:21109	-	A2	-	HeteroAlt
1:175279	T	C	-	-0.516	0	synonymous_variant	LOW	FAM120B	ENSSSCG00000029697	ENSSSCT00000038814.2	protein_coding	ENSSSCP00000042085	2/11	-	501	456	152	T	acA/acG	rs327465271	-	HGNC	HGNC:21109	-	A2	-	HeteroAlt
1:175279	T	C	-	-0.516	0	synonymous_variant	LOW	FAM120B	ENSSSCG00000029697	ENSSSCT00000041397.2	protein_coding	ENSSSCP00000053010	3/12	-	602	456	152	T	acA/acG	rs327465271	-	HGNC	HGNC:21109	-	A2	-	HeteroAlt
1:175279	T	C	-	-0.516	0	synonymous_variant	LOW	FAM120B	ENSSSCG00000029697	ENSSSCT00000042748.2	protein_coding	ENSSSCP00000037891	1/11	-	456	456	152	T	acA/acG	rs327465271	-	HGNC	HGNC:21109	-	A2	-	HeteroAlt
1:175279	T	C	-	-0.516	0	synonymous_variant	LOW	FAM120B	ENSSSCG00000029697	ENSSSCT00000047788.2	protein_coding	ENSSSCP00000031903	3/5	-	602	456	152	T	acA/acG	rs327465271	-	HGNC	HGNC:21109	-	A2	-	HeteroAlt
1:175279	T	C	-	-0.516	0	synonymous_variant	LOW	FAM120B	ENSSSCG00000029697	ENSSSCT00000055371.2	protein_coding	ENSSSCP00000055155	1/9	-	479	456	152	T	acA/acG	rs327465271	-	HGNC	HGNC:21109	YES	P5	-	HeteroAlt
1:175279	T	C	-	-0.516	0	synonymous_variant	LOW	FAM120B	ENSSSCG00000029697	ENSSSCT00000063290.2	protein_coding	ENSSSCP00000056548	2/10	-	534	456	152	T	acA/acG	rs327465271	-	HGNC	HGNC:21109	-	A2	-	HeteroAlt
1:180829871	T	C	-	0.217	2.50999e-12	synonymous_variant	LOW	TRIM9	ENSSSCG00000005025	ENSSSCT00000005541.3	protein_coding	ENSSSCP00000005403	1/10	-	373	189	63	L	ctA/ctG	rs329328455	-	HGNC	HGNC:16288	YES	P1	-	HeteroAlt
1:181566241	T	C	+	-0.208	8.63203e-07	intron_variant	MODIFIER	-	ENSSSCG00000028092	ENSSSCT00000029733.3	protein_coding	ENSSSCP00000024099	-	1/2	-	-	-	-	-	rs337311101	-	-	-	YES	-	-	HeteroAlt
1:181566241	T	C	+	-0.208	8.63203e-07	intron_variant	MODIFIER	-	ENSSSCG00000028092	ENSSSCT00000040747.2	protein_coding	ENSSSCP00000049230	-	1/3	-	-	-	-	-	rs337311101	-	-	-	-	-	-	HeteroAlt
1:181566241	T	C	+	-0.208	8.63203e-07	intron_variant	MODIFIER	-	ENSSSCG00000028092	ENSSSCT00000068142.1	protein_coding	ENSSSCP00000061527	-	3/4	-	-	-	-	-	rs337311101	-	-	-	-	-	-	HeteroAlt
1:181566241	T	C	+	-0.208	8.63203e-07	intron_variant	MODIFIER	-	ENSSSCG00000028092	ENSSSCT00000069457.1	protein_coding	ENSSSCP00000063251	-	2/4	-	-	-	-	-	rs337311101	-	-	-	-	-	-	HeteroAlt
1:181566241	T	C	+	-0.208	8.63203e-07	intron_variant	MODIFIER	-	ENSSSCG00000028092	ENSSSCT00000071045.1	protein_coding	ENSSSCP00000070684	-	4/5	-	-	-	-	-	rs337311101	-	-	-	-	P1	-	HeteroAlt
1:181648737	C	T	+	0.26	0	synonymous_variant	LOW	-	ENSSSCG00000028092	ENSSSCT00000029733.3	protein_coding	ENSSSCP00000024099	3/3	-	712	678	226	P	ccC/ccT	rs80962176	-	-	-	YES	-	-	2 days, 2:50:00
1:181648737	C	T	+	0.26	0	synonymous_variant	LOW	-	ENSSSCG00000028092	ENSSSCT00000040747.2	protein_coding	ENSSSCP00000049230	3/4	-	240	240	80	P	ccC/ccT	rs80962176	-	-	-	-	-	-	2 days, 2:50:00
1:181648737	C	T	+	0.26	0	synonymous_variant	LOW	-	ENSSSCG00000028092	ENSSSCT00000068142.1	protein_coding	ENSSSCP00000061527	5/5	-	441	237	79	P	ccC/ccT	rs80962176	-	-	-	-	-	-	2 days, 2:50:00
1:181648737	C	T	+	0.26	0	synonymous_variant	LOW	-	ENSSSCG00000028092	ENSSSCT00000069457.1	protein_coding	ENSSSCP00000063251	5/5	-	471	288	96	P	ccC/ccT	rs80962176	-	-	-	-	-	-	2 days, 2:50:00
1:181648737	C	T	+	0.26	0	synonymous_variant	LOW	-	ENSSSCG00000028092	ENSSSCT00000071045.1	protein_coding	ENSSSCP00000070684	6/6	-	693	147	49	P	ccC/ccT	rs80962176	-	-	-	-	P1	-	2 days, 2:50:00
1:182262925	C	T	+	0.242	4.0147e-07	downstream_gene_variant	MODIFIER	GPR137C	ENSSSCG00000005036	ENSSSCT00000005552.4	protein_coding	ENSSSCP00000005414	-	-	-	-	-	-	-	rs338542290	1408	HGNC	HGNC:25445	YES	P1	-	HeteroRef
1:18233046	A	G	-	0.326	2.99732e-05	upstream_gene_variant	MODIFIER	-	ENSSSCG00000045381	ENSSSCT00000071743.1	lncRNA	-	-	-	-	-	-	-	-	rs342118927	2809	-	-	YES	-	-	HeteroRef
1:18233046	A	G	-	0.326	2.99732e-05	3_prime_UTR_variant	MODIFIER	SAMD5	ENSSSCG00000048240	ENSSSCT00000076355.1	protein_coding	ENSSSCP00000059737	2/2	-	3877	-	-	-	-	rs342118927	-	HGNC	HGNC:21180	YES	P1	-	HeteroRef
1:18344073	C	T	-	0.33	1.15835e-06	downstream_gene_variant	MODIFIER	STXBP5	ENSSSCG00000004113	ENSSSCT00000047188.2	protein_coding	ENSSSCP00000053382	-	-	-	-	-	-	-	rs338410856	2064	HGNC	HGNC:19665	YES	-	-	HeteroRef
1:18344073	C	T	-	0.33	1.15835e-06	downstream_gene_variant	MODIFIER	STXBP5	ENSSSCG00000004113	ENSSSCT00000059358.2	protein_coding	ENSSSCP00000053731	-	-	-	-	-	-	-	rs338410856	1290	HGNC	HGNC:19665	-	-	-	HeteroRef
1:18344073	C	T	-	0.33	1.15835e-06	downstream_gene_variant	MODIFIER	STXBP5	ENSSSCG00000004113	ENSSSCT00000061868.2	protein_coding	ENSSSCP00000038368	-	-	-	-	-	-	-	rs338410856	1290	HGNC	HGNC:19665	-	P1	-	HeteroRef
1:18344073	C	T	-	0.33	1.15835e-06	downstream_gene_variant	MODIFIER	STXBP5	ENSSSCG00000004113	ENSSSCT00000079584.1	protein_coding	ENSSSCP00000068689	-	-	-	-	-	-	-	rs338410856	1299	HGNC	HGNC:19665	-	-	-	HeteroRef
1:18344073	C	T	-	0.33	1.15835e-06	downstream_gene_variant	MODIFIER	STXBP5	ENSSSCG00000004113	ENSSSCT00000079679.1	protein_coding	ENSSSCP00000071304	-	-	-	-	-	-	-	rs338410856	1290	HGNC	HGNC:19665	-	-	-	HeteroRef
1:18344329	A	T	-	0.295	7.20848e-07	downstream_gene_variant	MODIFIER	STXBP5	ENSSSCG00000004113	ENSSSCT00000047188.2	protein_coding	ENSSSCP00000053382	-	-	-	-	-	-	-	rs336171746	1808	HGNC	HGNC:19665	YES	-	-	HeteroRef
1:18344329	A	T	-	0.295	7.20848e-07	downstream_gene_variant	MODIFIER	STXBP5	ENSSSCG00000004113	ENSSSCT00000059358.2	protein_coding	ENSSSCP00000053731	-	-	-	-	-	-	-	rs336171746	1034	HGNC	HGNC:19665	-	-	-	HeteroRef
1:18344329	A	T	-	0.295	7.20848e-07	downstream_gene_variant	MODIFIER	STXBP5	ENSSSCG00000004113	ENSSSCT00000061868.2	protein_coding	ENSSSCP00000038368	-	-	-	-	-	-	-	rs336171746	1034	HGNC	HGNC:19665	-	P1	-	HeteroRef
1:18344329	A	T	-	0.295	7.20848e-07	downstream_gene_variant	MODIFIER	STXBP5	ENSSSCG00000004113	ENSSSCT00000079584.1	protein_coding	ENSSSCP00000068689	-	-	-	-	-	-	-	rs336171746	1043	HGNC	HGNC:19665	-	-	-	HeteroRef
1:18344329	A	T	-	0.295	7.20848e-07	downstream_gene_variant	MODIFIER	STXBP5	ENSSSCG00000004113	ENSSSCT00000079679.1	protein_coding	ENSSSCP00000071304	-	-	-	-	-	-	-	rs336171746	1034	HGNC	HGNC:19665	-	-	-	HeteroRef
1:18344789	T	C	-	0.374	0	downstream_gene_variant	MODIFIER	STXBP5	ENSSSCG00000004113	ENSSSCT00000047188.2	protein_coding	ENSSSCP00000053382	-	-	-	-	-	-	-	rs341350545	1348	HGNC	HGNC:19665	YES	-	-	HeteroRef
1:18344789	T	C	-	0.374	0	downstream_gene_variant	MODIFIER	STXBP5	ENSSSCG00000004113	ENSSSCT00000059358.2	protein_coding	ENSSSCP00000053731	-	-	-	-	-	-	-	rs341350545	574	HGNC	HGNC:19665	-	-	-	HeteroRef
1:18344789	T	C	-	0.374	0	downstream_gene_variant	MODIFIER	STXBP5	ENSSSCG00000004113	ENSSSCT00000061868.2	protein_coding	ENSSSCP00000038368	-	-	-	-	-	-	-	rs341350545	574	HGNC	HGNC:19665	-	P1	-	HeteroRef
1:18344789	T	C	-	0.374	0	downstream_gene_variant	MODIFIER	STXBP5	ENSSSCG00000004113	ENSSSCT00000079584.1	protein_coding	ENSSSCP00000068689	-	-	-	-	-	-	-	rs341350545	583	HGNC	HGNC:19665	-	-	-	HeteroRef
1:18344789	T	C	-	0.374	0	downstream_gene_variant	MODIFIER	STXBP5	ENSSSCG00000004113	ENSSSCT00000079679.1	protein_coding	ENSSSCP00000071304	-	-	-	-	-	-	-	rs341350545	574	HGNC	HGNC:19665	-	-	-	HeteroRef
1:18344873	T	C	-	0.403	0	downstream_gene_variant	MODIFIER	STXBP5	ENSSSCG00000004113	ENSSSCT00000047188.2	protein_coding	ENSSSCP00000053382	-	-	-	-	-	-	-	rs324308331	1264	HGNC	HGNC:19665	YES	-	-	HeteroRef
1:18344873	T	C	-	0.403	0	downstream_gene_variant	MODIFIER	STXBP5	ENSSSCG00000004113	ENSSSCT00000059358.2	protein_coding	ENSSSCP00000053731	-	-	-	-	-	-	-	rs324308331	490	HGNC	HGNC:19665	-	-	-	HeteroRef
1:18344873	T	C	-	0.403	0	downstream_gene_variant	MODIFIER	STXBP5	ENSSSCG00000004113	ENSSSCT00000061868.2	protein_coding	ENSSSCP00000038368	-	-	-	-	-	-	-	rs324308331	490	HGNC	HGNC:19665	-	P1	-	HeteroRef
1:18344873	T	C	-	0.403	0	downstream_gene_variant	MODIFIER	STXBP5	ENSSSCG00000004113	ENSSSCT00000079584.1	protein_coding	ENSSSCP00000068689	-	-	-	-	-	-	-	rs324308331	499	HGNC	HGNC:19665	-	-	-	HeteroRef
1:18344873	T	C	-	0.403	0	downstream_gene_variant	MODIFIER	STXBP5	ENSSSCG00000004113	ENSSSCT00000079679.1	protein_coding	ENSSSCP00000071304	-	-	-	-	-	-	-	rs324308331	490	HGNC	HGNC:19665	-	-	-	HeteroRef
1:18345002	G	A	-	0.344	2.33147e-15	downstream_gene_variant	MODIFIER	STXBP5	ENSSSCG00000004113	ENSSSCT00000047188.2	protein_coding	ENSSSCP00000053382	-	-	-	-	-	-	-	rs333801701	1135	HGNC	HGNC:19665	YES	-	-	HeteroRef
1:18345002	G	A	-	0.344	2.33147e-15	downstream_gene_variant	MODIFIER	STXBP5	ENSSSCG00000004113	ENSSSCT00000059358.2	protein_coding	ENSSSCP00000053731	-	-	-	-	-	-	-	rs333801701	361	HGNC	HGNC:19665	-	-	-	HeteroRef
1:18345002	G	A	-	0.344	2.33147e-15	downstream_gene_variant	MODIFIER	STXBP5	ENSSSCG00000004113	ENSSSCT00000061868.2	protein_coding	ENSSSCP00000038368	-	-	-	-	-	-	-	rs333801701	361	HGNC	HGNC:19665	-	P1	-	HeteroRef
1:18345002	G	A	-	0.344	2.33147e-15	downstream_gene_variant	MODIFIER	STXBP5	ENSSSCG00000004113	ENSSSCT00000079584.1	protein_coding	ENSSSCP00000068689	-	-	-	-	-	-	-	rs333801701	370	HGNC	HGNC:19665	-	-	-	HeteroRef
1:18345002	G	A	-	0.344	2.33147e-15	downstream_gene_variant	MODIFIER	STXBP5	ENSSSCG00000004113	ENSSSCT00000079679.1	protein_coding	ENSSSCP00000071304	-	-	-	-	-	-	-	rs333801701	361	HGNC	HGNC:19665	-	-	-	HeteroRef
1:18346552	A	G	-	0.411	2.1172e-13	downstream_gene_variant	MODIFIER	STXBP5	ENSSSCG00000004113	ENSSSCT00000004548.4	protein_coding	ENSSSCP00000004446	-	-	-	-	-	-	-	rs705753302	4336	HGNC	HGNC:19665	-	-	-	HeteroRef
1:18346552	A	G	-	0.411	2.1172e-13	3_prime_UTR_variant	MODIFIER	STXBP5	ENSSSCG00000004113	ENSSSCT00000047188.2	protein_coding	ENSSSCP00000053382	30/30	-	6653	-	-	-	-	rs705753302	-	HGNC	HGNC:19665	YES	-	-	HeteroRef
1:18346552	A	G	-	0.411	2.1172e-13	downstream_gene_variant	MODIFIER	STXBP5	ENSSSCG00000004113	ENSSSCT00000052624.2	protein_coding	ENSSSCP00000058176	-	-	-	-	-	-	-	rs705753302	4336	HGNC	HGNC:19665	-	-	-	HeteroRef
1:18346552	A	G	-	0.411	2.1172e-13	3_prime_UTR_variant	MODIFIER	STXBP5	ENSSSCG00000004113	ENSSSCT00000059358.2	protein_coding	ENSSSCP00000053731	25/26	-	6249	-	-	-	-	rs705753302	-	HGNC	HGNC:19665	-	-	-	HeteroRef
1:18346552	A	G	-	0.411	2.1172e-13	3_prime_UTR_variant	MODIFIER	STXBP5	ENSSSCG00000004113	ENSSSCT00000061868.2	protein_coding	ENSSSCP00000038368	27/28	-	6360	-	-	-	-	rs705753302	-	HGNC	HGNC:19665	-	P1	-	HeteroRef
1:18346552	A	G	-	0.411	2.1172e-13	3_prime_UTR_variant	MODIFIER	STXBP5	ENSSSCG00000004113	ENSSSCT00000079584.1	protein_coding	ENSSSCP00000068689	26/27	-	6413	-	-	-	-	rs705753302	-	HGNC	HGNC:19665	-	-	-	HeteroRef
1:18346552	A	G	-	0.411	2.1172e-13	3_prime_UTR_variant	MODIFIER	STXBP5	ENSSSCG00000004113	ENSSSCT00000079679.1	protein_coding	ENSSSCP00000071304	27/28	-	6384	-	-	-	-	rs705753302	-	HGNC	HGNC:19665	-	-	-	HeteroRef
1:18346552	A	G	-	0.411	2.1172e-13	downstream_gene_variant	MODIFIER	STXBP5	ENSSSCG00000004113	ENSSSCT00000090598.1	protein_coding	ENSSSCP00000060484	-	-	-	-	-	-	-	rs705753302	4336	HGNC	HGNC:19665	-	-	-	HeteroRef
1:18346713	T	G	-	0.41	2.52128e-08	downstream_gene_variant	MODIFIER	STXBP5	ENSSSCG00000004113	ENSSSCT00000004548.4	protein_coding	ENSSSCP00000004446	-	-	-	-	-	-	-	rs702083880	4175	HGNC	HGNC:19665	-	-	-	HeteroRef
1:18346713	T	G	-	0.41	2.52128e-08	3_prime_UTR_variant	MODIFIER	STXBP5	ENSSSCG00000004113	ENSSSCT00000047188.2	protein_coding	ENSSSCP00000053382	30/30	-	6492	-	-	-	-	rs702083880	-	HGNC	HGNC:19665	YES	-	-	HeteroRef
1:18346713	T	G	-	0.41	2.52128e-08	downstream_gene_variant	MODIFIER	STXBP5	ENSSSCG00000004113	ENSSSCT00000052624.2	protein_coding	ENSSSCP00000058176	-	-	-	-	-	-	-	rs702083880	4175	HGNC	HGNC:19665	-	-	-	HeteroRef
1:18346713	T	G	-	0.41	2.52128e-08	3_prime_UTR_variant	MODIFIER	STXBP5	ENSSSCG00000004113	ENSSSCT00000059358.2	protein_coding	ENSSSCP00000053731	25/26	-	6088	-	-	-	-	rs702083880	-	HGNC	HGNC:19665	-	-	-	HeteroRef
1:18346713	T	G	-	0.41	2.52128e-08	3_prime_UTR_variant	MODIFIER	STXBP5	ENSSSCG00000004113	ENSSSCT00000061868.2	protein_coding	ENSSSCP00000038368	27/28	-	6199	-	-	-	-	rs702083880	-	HGNC	HGNC:19665	-	P1	-	HeteroRef
1:18346713	T	G	-	0.41	2.52128e-08	3_prime_UTR_variant	MODIFIER	STXBP5	ENSSSCG00000004113	ENSSSCT00000079584.1	protein_coding	ENSSSCP00000068689	26/27	-	6252	-	-	-	-	rs702083880	-	HGNC	HGNC:19665	-	-	-	HeteroRef
1:18346713	T	G	-	0.41	2.52128e-08	3_prime_UTR_variant	MODIFIER	STXBP5	ENSSSCG00000004113	ENSSSCT00000079679.1	protein_coding	ENSSSCP00000071304	27/28	-	6223	-	-	-	-	rs702083880	-	HGNC	HGNC:19665	-	-	-	HeteroRef
1:18346713	T	G	-	0.41	2.52128e-08	downstream_gene_variant	MODIFIER	STXBP5	ENSSSCG00000004113	ENSSSCT00000090598.1	protein_coding	ENSSSCP00000060484	-	-	-	-	-	-	-	rs702083880	4175	HGNC	HGNC:19665	-	-	-	HeteroRef
1:18346925	T	C	-	0.361	2.84972e-11	downstream_gene_variant	MODIFIER	STXBP5	ENSSSCG00000004113	ENSSSCT00000004548.4	protein_coding	ENSSSCP00000004446	-	-	-	-	-	-	-	rs705832264	3963	HGNC	HGNC:19665	-	-	-	HeteroRef
1:18346925	T	C	-	0.361	2.84972e-11	3_prime_UTR_variant	MODIFIER	STXBP5	ENSSSCG00000004113	ENSSSCT00000047188.2	protein_coding	ENSSSCP00000053382	30/30	-	6280	-	-	-	-	rs705832264	-	HGNC	HGNC:19665	YES	-	-	HeteroRef
1:18346925	T	C	-	0.361	2.84972e-11	downstream_gene_variant	MODIFIER	STXBP5	ENSSSCG00000004113	ENSSSCT00000052624.2	protein_coding	ENSSSCP00000058176	-	-	-	-	-	-	-	rs705832264	3963	HGNC	HGNC:19665	-	-	-	HeteroRef
1:18346925	T	C	-	0.361	2.84972e-11	3_prime_UTR_variant	MODIFIER	STXBP5	ENSSSCG00000004113	ENSSSCT00000059358.2	protein_coding	ENSSSCP00000053731	25/26	-	5876	-	-	-	-	rs705832264	-	HGNC	HGNC:19665	-	-	-	HeteroRef
1:18346925	T	C	-	0.361	2.84972e-11	3_prime_UTR_variant	MODIFIER	STXBP5	ENSSSCG00000004113	ENSSSCT00000061868.2	protein_coding	ENSSSCP00000038368	27/28	-	5987	-	-	-	-	rs705832264	-	HGNC	HGNC:19665	-	P1	-	HeteroRef
1:18346925	T	C	-	0.361	2.84972e-11	3_prime_UTR_variant	MODIFIER	STXBP5	ENSSSCG00000004113	ENSSSCT00000079584.1	protein_coding	ENSSSCP00000068689	26/27	-	6040	-	-	-	-	rs705832264	-	HGNC	HGNC:19665	-	-	-	HeteroRef
1:18346925	T	C	-	0.361	2.84972e-11	3_prime_UTR_variant	MODIFIER	STXBP5	ENSSSCG00000004113	ENSSSCT00000079679.1	protein_coding	ENSSSCP00000071304	27/28	-	6011	-	-	-	-	rs705832264	-	HGNC	HGNC:19665	-	-	-	HeteroRef
1:18346925	T	C	-	0.361	2.84972e-11	downstream_gene_variant	MODIFIER	STXBP5	ENSSSCG00000004113	ENSSSCT00000090598.1	protein_coding	ENSSSCP00000060484	-	-	-	-	-	-	-	rs705832264	3963	HGNC	HGNC:19665	-	-	-	HeteroRef
1:18349455	G	A	-	0.328	3.33067e-16	downstream_gene_variant	MODIFIER	STXBP5	ENSSSCG00000004113	ENSSSCT00000004548.4	protein_coding	ENSSSCP00000004446	-	-	-	-	-	-	-	rs318582434	1433	HGNC	HGNC:19665	-	-	-	HeteroRef
1:18349455	G	A	-	0.328	3.33067e-16	synonymous_variant	LOW	STXBP5	ENSSSCG00000004113	ENSSSCT00000047188.2	protein_coding	ENSSSCP00000053382	30/30	-	3750	3531	1177	Y	taC/taT	rs318582434	-	HGNC	HGNC:19665	YES	-	-	HeteroRef
1:18349455	G	A	-	0.328	3.33067e-16	downstream_gene_variant	MODIFIER	STXBP5	ENSSSCG00000004113	ENSSSCT00000052624.2	protein_coding	ENSSSCP00000058176	-	-	-	-	-	-	-	rs318582434	1433	HGNC	HGNC:19665	-	-	-	HeteroRef
1:18349455	G	A	-	0.328	3.33067e-16	synonymous_variant	LOW	STXBP5	ENSSSCG00000004113	ENSSSCT00000059358.2	protein_coding	ENSSSCP00000053731	25/26	-	3346	3288	1096	Y	taC/taT	rs318582434	-	HGNC	HGNC:19665	-	-	-	HeteroRef
1:18349455	G	A	-	0.328	3.33067e-16	synonymous_variant	LOW	STXBP5	ENSSSCG00000004113	ENSSSCT00000061868.2	protein_coding	ENSSSCP00000038368	27/28	-	3457	3399	1133	Y	taC/taT	rs318582434	-	HGNC	HGNC:19665	-	P1	-	HeteroRef
1:18349455	G	A	-	0.328	3.33067e-16	synonymous_variant	LOW	STXBP5	ENSSSCG00000004113	ENSSSCT00000079584.1	protein_coding	ENSSSCP00000068689	26/27	-	3510	3273	1091	Y	taC/taT	rs318582434	-	HGNC	HGNC:19665	-	-	-	HeteroRef
1:18349455	G	A	-	0.328	3.33067e-16	synonymous_variant	LOW	STXBP5	ENSSSCG00000004113	ENSSSCT00000079679.1	protein_coding	ENSSSCP00000071304	27/28	-	3481	3423	1141	Y	taC/taT	rs318582434	-	HGNC	HGNC:19665	-	-	-	HeteroRef
1:18349455	G	A	-	0.328	3.33067e-16	downstream_gene_variant	MODIFIER	STXBP5	ENSSSCG00000004113	ENSSSCT00000090598.1	protein_coding	ENSSSCP00000060484	-	-	-	-	-	-	-	rs318582434	1433	HGNC	HGNC:19665	-	-	-	HeteroRef
1:18351615	T	C	-	0.189	0	synonymous_variant	LOW	STXBP5	ENSSSCG00000004113	ENSSSCT00000004548.4	protein_coding	ENSSSCP00000004446	28/29	-	3447	3210	1070	S	tcA/tcG	rs332045342	-	HGNC	HGNC:19665	-	-	-	HeteroAlt
1:18351615	T	C	-	0.189	0	synonymous_variant	LOW	STXBP5	ENSSSCG00000004113	ENSSSCT00000047188.2	protein_coding	ENSSSCP00000053382	29/30	-	3513	3294	1098	S	tcA/tcG	rs332045342	-	HGNC	HGNC:19665	YES	-	-	HeteroAlt
1:18351615	T	C	-	0.189	0	synonymous_variant	LOW	STXBP5	ENSSSCG00000004113	ENSSSCT00000052624.2	protein_coding	ENSSSCP00000058176	25/26	-	3385	3036	1012	S	tcA/tcG	rs332045342	-	HGNC	HGNC:19665	-	-	-	HeteroAlt
1:18351615	T	C	-	0.189	0	synonymous_variant	LOW	STXBP5	ENSSSCG00000004113	ENSSSCT00000059358.2	protein_coding	ENSSSCP00000053731	24/26	-	3109	3051	1017	S	tcA/tcG	rs332045342	-	HGNC	HGNC:19665	-	-	-	HeteroAlt
1:18351615	T	C	-	0.189	0	synonymous_variant	LOW	STXBP5	ENSSSCG00000004113	ENSSSCT00000061868.2	protein_coding	ENSSSCP00000038368	26/28	-	3220	3162	1054	S	tcA/tcG	rs332045342	-	HGNC	HGNC:19665	-	P1	-	HeteroAlt
1:18351615	T	C	-	0.189	0	synonymous_variant	LOW	STXBP5	ENSSSCG00000004113	ENSSSCT00000079584.1	protein_coding	ENSSSCP00000068689	25/27	-	3273	3036	1012	S	tcA/tcG	rs332045342	-	HGNC	HGNC:19665	-	-	-	HeteroAlt
1:18351615	T	C	-	0.189	0	synonymous_variant	LOW	STXBP5	ENSSSCG00000004113	ENSSSCT00000079679.1	protein_coding	ENSSSCP00000071304	26/28	-	3244	3186	1062	S	tcA/tcG	rs332045342	-	HGNC	HGNC:19665	-	-	-	HeteroAlt
1:18351615	T	C	-	0.189	0	synonymous_variant	LOW	STXBP5	ENSSSCG00000004113	ENSSSCT00000090598.1	protein_coding	ENSSSCP00000060484	26/27	-	3366	3129	1043	S	tcA/tcG	rs332045342	-	HGNC	HGNC:19665	-	-	-	HeteroAlt
1:183811416	G	C	-	0.17	6.49392e-06	downstream_gene_variant	MODIFIER	CDKN3	ENSSSCG00000005047	ENSSSCT00000005564.4	protein_coding	ENSSSCP00000005426	-	-	-	-	-	-	-	rs345366384	2413	HGNC	HGNC:1791	-	-	-	HeteroRef
1:183811416	G	C	-	0.17	6.49392e-06	3_prime_UTR_variant	MODIFIER	CNIH1	ENSSSCG00000027256	ENSSSCT00000022519.3	protein_coding	ENSSSCP00000019464	6/6	-	6429	-	-	-	-	rs345366384	-	HGNC	HGNC:19431	-	A2	-	HeteroRef
1:183811416	G	C	-	0.17	6.49392e-06	3_prime_UTR_variant	MODIFIER	CNIH1	ENSSSCG00000027256	ENSSSCT00000050324.2	protein_coding	ENSSSCP00000039570	6/6	-	4972	-	-	-	-	rs345366384	-	HGNC	HGNC:19431	YES	P5	-	HeteroRef
1:183811416	G	C	-	0.17	6.49392e-06	downstream_gene_variant	MODIFIER	CDKN3	ENSSSCG00000005047	ENSSSCT00000057404.2	protein_coding	ENSSSCP00000044843	-	-	-	-	-	-	-	rs345366384	2242	HGNC	HGNC:1791	-	P1	-	HeteroRef
1:183811416	G	C	-	0.17	6.49392e-06	downstream_gene_variant	MODIFIER	CDKN3	ENSSSCG00000005047	ENSSSCT00000061284.2	protein_coding	ENSSSCP00000051520	-	-	-	-	-	-	-	rs345366384	4151	HGNC	HGNC:1791	-	-	-	HeteroRef
1:183811416	G	C	-	0.17	6.49392e-06	downstream_gene_variant	MODIFIER	CNIH1	ENSSSCG00000027256	ENSSSCT00000070276.1	protein_coding	ENSSSCP00000064939	-	-	-	-	-	-	-	rs345366384	4272	HGNC	HGNC:19431	-	-	-	HeteroRef
1:183811416	G	C	-	0.17	6.49392e-06	3_prime_UTR_variant	MODIFIER	CNIH1	ENSSSCG00000027256	ENSSSCT00000087760.1	protein_coding	ENSSSCP00000062844	7/7	-	6477	-	-	-	-	rs345366384	-	HGNC	HGNC:19431	-	-	-	HeteroRef
1:183811416	G	C	-	0.17	6.49392e-06	downstream_gene_variant	MODIFIER	CDKN3	ENSSSCG00000005047	ENSSSCT00000089132.1	protein_coding	ENSSSCP00000060429	-	-	-	-	-	-	-	rs345366384	2403	HGNC	HGNC:1791	YES	-	-	HeteroRef
1:183813061	A	C	-	-0.404	0	downstream_gene_variant	MODIFIER	CDKN3	ENSSSCG00000005047	ENSSSCT00000005564.4	protein_coding	ENSSSCP00000005426	-	-	-	-	-	-	-	rs318959648	4058	HGNC	HGNC:1791	-	-	-	HeteroAlt
1:183813061	A	C	-	-0.404	0	3_prime_UTR_variant	MODIFIER	CNIH1	ENSSSCG00000027256	ENSSSCT00000022519.3	protein_coding	ENSSSCP00000019464	5/6	-	5088	-	-	-	-	rs318959648	-	HGNC	HGNC:19431	-	A2	-	HeteroAlt
1:183813061	A	C	-	-0.404	0	3_prime_UTR_variant	MODIFIER	CNIH1	ENSSSCG00000027256	ENSSSCT00000050324.2	protein_coding	ENSSSCP00000039570	6/6	-	3327	-	-	-	-	rs318959648	-	HGNC	HGNC:19431	YES	P5	-	HeteroAlt
1:183813061	A	C	-	-0.404	0	downstream_gene_variant	MODIFIER	CDKN3	ENSSSCG00000005047	ENSSSCT00000057404.2	protein_coding	ENSSSCP00000044843	-	-	-	-	-	-	-	rs318959648	3887	HGNC	HGNC:1791	-	P1	-	HeteroAlt
1:183813061	A	C	-	-0.404	0	downstream_gene_variant	MODIFIER	CNIH1	ENSSSCG00000027256	ENSSSCT00000070276.1	protein_coding	ENSSSCP00000064939	-	-	-	-	-	-	-	rs318959648	2627	HGNC	HGNC:19431	-	-	-	HeteroAlt
1:183813061	A	C	-	-0.404	0	3_prime_UTR_variant	MODIFIER	CNIH1	ENSSSCG00000027256	ENSSSCT00000087760.1	protein_coding	ENSSSCP00000062844	6/7	-	5136	-	-	-	-	rs318959648	-	HGNC	HGNC:19431	-	-	-	HeteroAlt
1:183813061	A	C	-	-0.404	0	downstream_gene_variant	MODIFIER	CDKN3	ENSSSCG00000005047	ENSSSCT00000089132.1	protein_coding	ENSSSCP00000060429	-	-	-	-	-	-	-	rs318959648	4048	HGNC	HGNC:1791	YES	-	-	HeteroAlt
1:184394894	G	A	+	0.189	1.61376e-06	3_prime_UTR_variant	MODIFIER	SOCS4	ENSSSCG00000032332	ENSSSCT00000064961.2	protein_coding	ENSSSCP00000041930	3/3	-	2362	-	-	-	-	rs336880902	-	HGNC	HGNC:19392	-	P1	-	HeteroRef
1:184394894	G	A	+	0.189	1.61376e-06	3_prime_UTR_variant	MODIFIER	SOCS4	ENSSSCG00000032332	ENSSSCT00000071918.1	protein_coding	ENSSSCP00000071777	2/2	-	3035	-	-	-	-	rs336880902	-	HGNC	HGNC:19392	YES	P1	-	HeteroRef
1:184394894	G	A	+	0.189	1.61376e-06	3_prime_UTR_variant	MODIFIER	SOCS4	ENSSSCG00000032332	ENSSSCT00000084286.1	protein_coding	ENSSSCP00000067897	4/4	-	2590	-	-	-	-	rs336880902	-	HGNC	HGNC:19392	-	P1	-	HeteroRef
1:184394894	G	A	+	0.189	1.61376e-06	downstream_gene_variant	MODIFIER	SOCS4	ENSSSCG00000032332	ENSSSCT00000085738.1	protein_coding	ENSSSCP00000068590	-	-	-	-	-	-	-	rs336880902	263	HGNC	HGNC:19392	-	P1	-	HeteroRef
1:184394894	G	A	+	0.189	1.61376e-06	3_prime_UTR_variant	MODIFIER	SOCS4	ENSSSCG00000032332	ENSSSCT00000086042.1	protein_coding	ENSSSCP00000068266	3/3	-	2532	-	-	-	-	rs336880902	-	HGNC	HGNC:19392	-	P1	-	HeteroRef
1:18629158	T	C	+	-0.773	1.11022e-16	downstream_gene_variant	MODIFIER	-	ENSSSCG00000047924	ENSSSCT00000068390.1	lncRNA	-	-	-	-	-	-	-	-	rs318377555	494	-	-	YES	-	-	HeteroRef
1:186457002	A	G	+	-0.196	4.98169e-05	downstream_gene_variant	MODIFIER	AP5M1	ENSSSCG00000005065	ENSSSCT00000005582.4	protein_coding	ENSSSCP00000005444	-	-	-	-	-	-	-	rs336795211	2361	HGNC	HGNC:20192	-	-	-	HeteroAlt
1:186457002	A	G	+	-0.196	4.98169e-05	3_prime_UTR_variant	MODIFIER	AP5M1	ENSSSCG00000005065	ENSSSCT00000037259.2	protein_coding	ENSSSCP00000051330	8/9	-	4730	-	-	-	-	rs336795211	-	HGNC	HGNC:20192	-	P1	-	HeteroAlt
1:186457002	A	G	+	-0.196	4.98169e-05	downstream_gene_variant	MODIFIER	AP5M1	ENSSSCG00000005065	ENSSSCT00000052868.2	protein_coding	ENSSSCP00000059622	-	-	-	-	-	-	-	rs336795211	2365	HGNC	HGNC:20192	YES	-	-	HeteroAlt
1:186531394	T	G	+	-0.475	1.79515e-10	intron_variant	MODIFIER	NAA30	ENSSSCG00000031332	ENSSSCT00000049471.2	protein_coding	ENSSSCP00000043410	-	2/4	-	-	-	-	-	rs329063819	-	HGNC	HGNC:19844	YES	P1	-	HeteroAlt
1:187202384	G	A	-	-0.269	1.39676e-08	intron_variant	MODIFIER	ARMH4	ENSSSCG00000005071	ENSSSCT00000005588.4	protein_coding	ENSSSCP00000005448	-	4/7	-	-	-	-	-	rs339382482	-	HGNC	HGNC:19846	-	A2	-	HeteroRef
1:187202384	G	A	-	-0.269	1.39676e-08	synonymous_variant	LOW	ARMH4	ENSSSCG00000005071	ENSSSCT00000066827.1	protein_coding	ENSSSCP00000072474	5/10	-	2067	1911	637	P	ccC/ccT	rs339382482	-	HGNC	HGNC:19846	YES	-	-	HeteroRef
1:187202384	G	A	-	-0.269	1.39676e-08	synonymous_variant	LOW	ARMH4	ENSSSCG00000005071	ENSSSCT00000069857.1	protein_coding	ENSSSCP00000063096	6/11	-	1899	1899	633	P	ccC/ccT	rs339382482	-	HGNC	HGNC:19846	-	P5	-	HeteroRef
1:187202384	G	A	-	-0.269	1.39676e-08	upstream_gene_variant	MODIFIER	-	ENSSSCG00000049460	ENSSSCT00000084887.1	pseudogene	-	-	-	-	-	-	-	-	rs339382482	2071	-	-	YES	-	-	HeteroRef
1:188735044	C	G	-	-0.481	1.58181e-05	downstream_gene_variant	MODIFIER	-	ENSSSCG00000039172	ENSSSCT00000038158.2	pseudogene	-	-	-	-	-	-	-	-	rs343325429	2721	-	-	YES	-	-	HeteroRef
1:189275419	C	T	+	0.479	2.10474e-05	intron_variant	MODIFIER	PPM1A	ENSSSCG00000005084	ENSSSCT00000005604.4	protein_coding	ENSSSCP00000005464	-	1/4	-	-	-	-	-	rs320940488	-	HGNC	HGNC:9275	YES	-	-	HeteroAlt
1:189275419	C	T	+	0.479	2.10474e-05	intron_variant	MODIFIER	PPM1A	ENSSSCG00000005084	ENSSSCT00000038102.2	protein_coding	ENSSSCP00000041830	-	2/7	-	-	-	-	-	rs320940488	-	HGNC	HGNC:9275	-	-	-	HeteroAlt
1:189275419	C	T	+	0.479	2.10474e-05	intron_variant	MODIFIER	PPM1A	ENSSSCG00000005084	ENSSSCT00000039624.2	protein_coding	ENSSSCP00000034980	-	1/2	-	-	-	-	-	rs320940488	-	HGNC	HGNC:9275	-	-	-	HeteroAlt
1:189275419	C	T	+	0.479	2.10474e-05	5_prime_UTR_variant	MODIFIER	PPM1A	ENSSSCG00000005084	ENSSSCT00000043628.2	protein_coding	ENSSSCP00000033173	1/5	-	1761	-	-	-	-	rs320940488	-	HGNC	HGNC:9275	-	-	-	HeteroAlt
1:189275419	C	T	+	0.479	2.10474e-05	intron_variant	MODIFIER	PPM1A	ENSSSCG00000005084	ENSSSCT00000055210.2	protein_coding	ENSSSCP00000048916	-	5/9	-	-	-	-	-	rs320940488	-	HGNC	HGNC:9275	-	P1	-	HeteroAlt
1:189275419	C	T	+	0.479	2.10474e-05	intron_variant	MODIFIER	PPM1A	ENSSSCG00000005084	ENSSSCT00000064146.2	protein_coding	ENSSSCP00000050416	-	2/6	-	-	-	-	-	rs320940488	-	HGNC	HGNC:9275	-	-	-	HeteroAlt
1:189497881	G	C	+	0.346	9.54978e-07	5_prime_UTR_variant	MODIFIER	SIX6	ENSSSCG00000005086	ENSSSCT00000005606.4	protein_coding	ENSSSCP00000005466	1/2	-	67	-	-	-	-	rs319119370	-	HGNC	HGNC:10892	YES	P1	-	HeteroAlt
1:189504438	A	G	+	0.318	8.68946e-08	downstream_gene_variant	MODIFIER	SIX6	ENSSSCG00000005086	ENSSSCT00000005606.4	protein_coding	ENSSSCP00000005466	-	-	-	-	-	-	-	rs81349907	938	HGNC	HGNC:10892	YES	P1	-	2 days, 2:50:00
1:193929371	G	A	-	-0.402	1.60593e-08	intron_variant	MODIFIER	SYNE2	ENSSSCG00000005110	ENSSSCT00000005633.4	protein_coding	ENSSSCP00000005492	-	102/113	-	-	-	-	-	rs334934958	-	HGNC	HGNC:17084	-	A2	-	HeteroRef
1:193929371	G	A	-	-0.402	1.60593e-08	intron_variant	MODIFIER	SYNE2	ENSSSCG00000005110	ENSSSCT00000029685.3	protein_coding	ENSSSCP00000027469	-	103/114	-	-	-	-	-	rs334934958	-	HGNC	HGNC:17084	-	A2	-	HeteroRef
1:193929371	G	A	-	-0.402	1.60593e-08	intron_variant	MODIFIER	SYNE2	ENSSSCG00000005110	ENSSSCT00000047352.2	protein_coding	ENSSSCP00000038860	-	103/108	-	-	-	-	-	rs334934958	-	HGNC	HGNC:17084	-	-	-	HeteroRef
1:193929371	G	A	-	-0.402	1.60593e-08	intron_variant	MODIFIER	SYNE2	ENSSSCG00000005110	ENSSSCT00000054162.2	protein_coding	ENSSSCP00000055128	-	103/115	-	-	-	-	-	rs334934958	-	HGNC	HGNC:17084	YES	P5	-	HeteroRef
1:193929371	G	A	-	-0.402	1.60593e-08	intron_variant	MODIFIER	SYNE2	ENSSSCG00000005110	ENSSSCT00000089621.1	protein_coding	ENSSSCP00000069128	-	103/115	-	-	-	-	-	rs334934958	-	HGNC	HGNC:17084	-	A2	-	HeteroRef
1:194073532	C	T	-	0.207	3.92353e-06	missense_variant	MODERATE	SYNE2	ENSSSCG00000005110	ENSSSCT00000005633.4	protein_coding	ENSSSCP00000005492	46/114	-	7522	7295	2432	G/E	gGa/gAa	rs343882779	-	HGNC	HGNC:17084	-	A2	tolerated(1)	HeteroRef
1:194073532	C	T	-	0.207	3.92353e-06	missense_variant	MODERATE	SYNE2	ENSSSCG00000005110	ENSSSCT00000029685.3	protein_coding	ENSSSCP00000027469	47/115	-	7681	7454	2485	G/E	gGa/gAa	rs343882779	-	HGNC	HGNC:17084	-	A2	tolerated(1)	HeteroRef
1:194073532	C	T	-	0.207	3.92353e-06	missense_variant	MODERATE	SYNE2	ENSSSCG00000005110	ENSSSCT00000047352.2	protein_coding	ENSSSCP00000038860	47/109	-	7681	7454	2485	G/E	gGa/gAa	rs343882779	-	HGNC	HGNC:17084	-	-	tolerated(1)	HeteroRef
1:194073532	C	T	-	0.207	3.92353e-06	missense_variant	MODERATE	SYNE2	ENSSSCG00000005110	ENSSSCT00000054162.2	protein_coding	ENSSSCP00000055128	47/116	-	7681	7454	2485	G/E	gGa/gAa	rs343882779	-	HGNC	HGNC:17084	YES	P5	tolerated(1)	HeteroRef
1:194073532	C	T	-	0.207	3.92353e-06	missense_variant	MODERATE	SYNE2	ENSSSCG00000005110	ENSSSCT00000089621.1	protein_coding	ENSSSCP00000069128	47/116	-	7654	7427	2476	G/E	gGa/gAa	rs343882779	-	HGNC	HGNC:17084	-	A2	tolerated(1)	HeteroRef
1:194137031	T	C	-	0.572	0	missense_variant	MODERATE	SYNE2	ENSSSCG00000005110	ENSSSCT00000005633.4	protein_coding	ENSSSCP00000005492	19/114	-	2463	2236	746	K/E	Aaa/Gaa	rs337275924	-	HGNC	HGNC:17084	-	A2	tolerated(1)	2 days, 2:50:00
1:194137031	T	C	-	0.572	0	missense_variant	MODERATE	SYNE2	ENSSSCG00000005110	ENSSSCT00000029685.3	protein_coding	ENSSSCP00000027469	19/115	-	2463	2236	746	K/E	Aaa/Gaa	rs337275924	-	HGNC	HGNC:17084	-	A2	tolerated(1)	2 days, 2:50:00
1:194137031	T	C	-	0.572	0	missense_variant	MODERATE	SYNE2	ENSSSCG00000005110	ENSSSCT00000047352.2	protein_coding	ENSSSCP00000038860	19/109	-	2463	2236	746	K/E	Aaa/Gaa	rs337275924	-	HGNC	HGNC:17084	-	-	tolerated(1)	2 days, 2:50:00
1:194137031	T	C	-	0.572	0	missense_variant	MODERATE	SYNE2	ENSSSCG00000005110	ENSSSCT00000054162.2	protein_coding	ENSSSCP00000055128	19/116	-	2463	2236	746	K/E	Aaa/Gaa	rs337275924	-	HGNC	HGNC:17084	YES	P5	tolerated(1)	2 days, 2:50:00
1:194137031	T	C	-	0.572	0	missense_variant	MODERATE	SYNE2	ENSSSCG00000005110	ENSSSCT00000089621.1	protein_coding	ENSSSCP00000069128	19/116	-	2463	2236	746	K/E	Aaa/Gaa	rs337275924	-	HGNC	HGNC:17084	-	A2	tolerated(1)	2 days, 2:50:00
1:194352214	G	C	+	0.632	3.9202e-13	missense_variant	MODERATE	SGPP1	ENSSSCG00000028558	ENSSSCT00000023144.3	protein_coding	ENSSSCP00000019381	1/3	-	212	25	9	G/R	Ggg/Cgg	rs339950879	-	HGNC	HGNC:17720	YES	P1	tolerated(0.55)	HeteroRef
1:194352214	G	C	+	0.632	3.9202e-13	missense_variant	MODERATE	SGPP1	ENSSSCG00000028558	ENSSSCT00000039849.2	protein_coding	ENSSSCP00000049759	1/2	-	202	25	9	G/R	Ggg/Cgg	rs339950879	-	HGNC	HGNC:17720	-	-	tolerated(0.6)	HeteroRef
1:194352214	G	C	+	0.632	3.9202e-13	upstream_gene_variant	MODIFIER	-	ENSSSCG00000041457	ENSSSCT00000073241.1	lncRNA	-	-	-	-	-	-	-	-	rs339950879	1505	-	-	-	-	-	HeteroRef
1:194352214	G	C	+	0.632	3.9202e-13	upstream_gene_variant	MODIFIER	-	ENSSSCG00000041457	ENSSSCT00000089451.1	lncRNA	-	-	-	-	-	-	-	-	rs339950879	339	-	-	YES	-	-	HeteroRef
1:19638520	C	T	+	-0.463	1.33136e-08	intron_variant	MODIFIER	SHPRH	ENSSSCG00000004120	ENSSSCT00000004555.4	protein_coding	ENSSSCP00000004452	-	11/28	-	-	-	-	-	rs337859602	-	HGNC	HGNC:19336	-	A2	-	HeteroAlt
1:19638520	C	T	+	-0.463	1.33136e-08	intron_variant	MODIFIER	SHPRH	ENSSSCG00000004120	ENSSSCT00000044986.2	protein_coding	ENSSSCP00000050724	-	12/30	-	-	-	-	-	rs337859602	-	HGNC	HGNC:19336	-	A2	-	HeteroAlt
1:19638520	C	T	+	-0.463	1.33136e-08	intron_variant	MODIFIER	SHPRH	ENSSSCG00000004120	ENSSSCT00000060565.2	protein_coding	ENSSSCP00000035785	-	11/29	-	-	-	-	-	rs337859602	-	HGNC	HGNC:19336	YES	P5	-	HeteroAlt
1:19642946	A	G	+	-0.481	3.05895e-08	intron_variant	MODIFIER	SHPRH	ENSSSCG00000004120	ENSSSCT00000004555.4	protein_coding	ENSSSCP00000004452	-	13/28	-	-	-	-	-	rs327646719	-	HGNC	HGNC:19336	-	A2	-	HeteroRef
1:19642946	A	G	+	-0.481	3.05895e-08	intron_variant	MODIFIER	SHPRH	ENSSSCG00000004120	ENSSSCT00000044986.2	protein_coding	ENSSSCP00000050724	-	14/30	-	-	-	-	-	rs327646719	-	HGNC	HGNC:19336	-	A2	-	HeteroRef
1:19642946	A	G	+	-0.481	3.05895e-08	intron_variant	MODIFIER	SHPRH	ENSSSCG00000004120	ENSSSCT00000060565.2	protein_coding	ENSSSCP00000035785	-	13/29	-	-	-	-	-	rs327646719	-	HGNC	HGNC:19336	YES	P5	-	HeteroRef
1:19644647	T	G	+	-0.54	4.44211e-10	intron_variant	MODIFIER	SHPRH	ENSSSCG00000004120	ENSSSCT00000004555.4	protein_coding	ENSSSCP00000004452	-	14/28	-	-	-	-	-	rs345689971	-	HGNC	HGNC:19336	-	A2	-	HeteroRef
1:19644647	T	G	+	-0.54	4.44211e-10	intron_variant	MODIFIER	SHPRH	ENSSSCG00000004120	ENSSSCT00000044986.2	protein_coding	ENSSSCP00000050724	-	15/30	-	-	-	-	-	rs345689971	-	HGNC	HGNC:19336	-	A2	-	HeteroRef
1:19644647	T	G	+	-0.54	4.44211e-10	intron_variant	MODIFIER	SHPRH	ENSSSCG00000004120	ENSSSCT00000060565.2	protein_coding	ENSSSCP00000035785	-	14/29	-	-	-	-	-	rs345689971	-	HGNC	HGNC:19336	YES	P5	-	HeteroRef
1:19654194	A	C	+	-0.351	1.67644e-14	synonymous_variant	LOW	SHPRH	ENSSSCG00000004120	ENSSSCT00000004555.4	protein_coding	ENSSSCP00000004452	16/29	-	3508	3222	1074	T	acA/acC	rs319711245	-	HGNC	HGNC:19336	-	A2	-	2 days, 2:50:00
1:19654194	A	C	+	-0.351	1.67644e-14	synonymous_variant	LOW	SHPRH	ENSSSCG00000004120	ENSSSCT00000044986.2	protein_coding	ENSSSCP00000050724	17/31	-	3271	2892	964	T	acA/acC	rs319711245	-	HGNC	HGNC:19336	-	A2	-	2 days, 2:50:00
1:19654194	A	C	+	-0.351	1.67644e-14	synonymous_variant	LOW	SHPRH	ENSSSCG00000004120	ENSSSCT00000060565.2	protein_coding	ENSSSCP00000035785	16/30	-	3535	3249	1083	T	acA/acC	rs319711245	-	HGNC	HGNC:19336	YES	P5	-	2 days, 2:50:00
1:19665989	G	A	+	-0.402	2.04226e-07	synonymous_variant	LOW	SHPRH	ENSSSCG00000004120	ENSSSCT00000004555.4	protein_coding	ENSSSCP00000004452	21/29	-	4090	3804	1268	T	acG/acA	rs325415182	-	HGNC	HGNC:19336	-	A2	-	HeteroAlt
1:19665989	G	A	+	-0.402	2.04226e-07	synonymous_variant	LOW	SHPRH	ENSSSCG00000004120	ENSSSCT00000044986.2	protein_coding	ENSSSCP00000050724	22/31	-	3853	3474	1158	T	acG/acA	rs325415182	-	HGNC	HGNC:19336	-	A2	-	HeteroAlt
1:19665989	G	A	+	-0.402	2.04226e-07	synonymous_variant	LOW	SHPRH	ENSSSCG00000004120	ENSSSCT00000060565.2	protein_coding	ENSSSCP00000035785	21/30	-	4102	3816	1272	T	acG/acA	rs325415182	-	HGNC	HGNC:19336	YES	P5	-	HeteroAlt
1:19774950	A	T	+	-0.507	0	3_prime_UTR_variant	MODIFIER	FBXO30	ENSSSCG00000004121	ENSSSCT00000004556.4	protein_coding	ENSSSCP00000004453	3/3	-	6670	-	-	-	-	rs336632821	-	HGNC	HGNC:15600	-	-	-	HeteroRef
1:19774950	A	T	+	-0.507	0	3_prime_UTR_variant	MODIFIER	FBXO30	ENSSSCG00000004121	ENSSSCT00000041085.1	protein_coding	ENSSSCP00000046839	3/3	-	6573	-	-	-	-	rs336632821	-	HGNC	HGNC:15600	-	-	-	HeteroRef
1:19774950	A	T	+	-0.507	0	intron_variant	MODIFIER	FBXO30	ENSSSCG00000004121	ENSSSCT00000047736.2	protein_coding	ENSSSCP00000034278	-	2/4	-	-	-	-	-	rs336632821	-	HGNC	HGNC:15600	-	-	-	HeteroRef
1:19774950	A	T	+	-0.507	0	intron_variant	MODIFIER	FBXO30	ENSSSCG00000004121	ENSSSCT00000059678.2	protein_coding	ENSSSCP00000053368	-	3/5	-	-	-	-	-	rs336632821	-	HGNC	HGNC:15600	YES	P1	-	HeteroRef
1:19774950	A	T	+	-0.507	0	intron_variant	MODIFIER	FBXO30	ENSSSCG00000004121	ENSSSCT00000064623.2	protein_coding	ENSSSCP00000038917	-	3/5	-	-	-	-	-	rs336632821	-	HGNC	HGNC:15600	-	-	-	HeteroRef
1:200770708	A	C	-	0.485	4.4067e-08	downstream_gene_variant	MODIFIER	CDKN2B	ENSSSCG00000034120	ENSSSCT00000005658.2	protein_coding	ENSSSCP00000005517	-	-	-	-	-	-	-	rs81267708	4652	HGNC	HGNC:1788	YES	P1	-	2 days, 2:50:00
1:201587927	G	A	-	-0.316	7.31637e-14	3_prime_UTR_variant	MODIFIER	KLHL9	ENSSSCG00000005150	ENSSSCT00000005678.4	protein_coding	ENSSSCP00000005537	1/1	-	3904	-	-	-	-	rs81350184	-	HGNC	HGNC:18732	YES	P1	-	HeteroAlt
1:203115634	G	A	+	-0.269	2.22173e-05	intron_variant	MODIFIER	SLC24A2	ENSSSCG00000005167	ENSSSCT00000005695.4	protein_coding	ENSSSCP00000005554	-	2/10	-	-	-	-	-	rs334250161	-	HGNC	HGNC:10976	YES	P1	-	HeteroRef
1:203115634	G	A	+	-0.269	2.22173e-05	intron_variant	MODIFIER	SLC24A2	ENSSSCG00000005167	ENSSSCT00000046366.2	protein_coding	ENSSSCP00000049664	-	2/8	-	-	-	-	-	rs334250161	-	HGNC	HGNC:10976	-	-	-	HeteroRef
1:203120454	C	A	+	-0.452	1.43592e-07	intron_variant	MODIFIER	SLC24A2	ENSSSCG00000005167	ENSSSCT00000005695.4	protein_coding	ENSSSCP00000005554	-	2/10	-	-	-	-	-	rs329949131	-	HGNC	HGNC:10976	YES	P1	-	HeteroRef
1:203120454	C	A	+	-0.452	1.43592e-07	intron_variant	MODIFIER	SLC24A2	ENSSSCG00000005167	ENSSSCT00000046366.2	protein_coding	ENSSSCP00000049664	-	2/8	-	-	-	-	-	rs329949131	-	HGNC	HGNC:10976	-	-	-	HeteroRef
1:203124630	G	T	+	-0.568	2.2275e-07	intron_variant	MODIFIER	SLC24A2	ENSSSCG00000005167	ENSSSCT00000005695.4	protein_coding	ENSSSCP00000005554	-	2/10	-	-	-	-	-	rs336865975	-	HGNC	HGNC:10976	YES	P1	-	HeteroRef
1:203124630	G	T	+	-0.568	2.2275e-07	intron_variant	MODIFIER	SLC24A2	ENSSSCG00000005167	ENSSSCT00000046366.2	protein_coding	ENSSSCP00000049664	-	2/8	-	-	-	-	-	rs336865975	-	HGNC	HGNC:10976	-	-	-	HeteroRef
1:203157881	G	A	+	-0.578	7.30423e-07	intron_variant	MODIFIER	SLC24A2	ENSSSCG00000005167	ENSSSCT00000005695.4	protein_coding	ENSSSCP00000005554	-	2/10	-	-	-	-	-	rs343405812	-	HGNC	HGNC:10976	YES	P1	-	HeteroRef
1:203157881	G	A	+	-0.578	7.30423e-07	intron_variant	MODIFIER	SLC24A2	ENSSSCG00000005167	ENSSSCT00000046366.2	protein_coding	ENSSSCP00000049664	-	2/8	-	-	-	-	-	rs343405812	-	HGNC	HGNC:10976	-	-	-	HeteroRef
1:205081498	A	G	-	-0.415	0	3_prime_UTR_variant	MODIFIER	SH3GL2	ENSSSCG00000005177	ENSSSCT00000005707.3	protein_coding	ENSSSCP00000005565	9/9	-	2643	-	-	-	-	rs329705418	-	HGNC	HGNC:10831	YES	P1	-	HeteroRef
1:205081498	A	G	-	-0.415	0	3_prime_UTR_variant	MODIFIER	SH3GL2	ENSSSCG00000005177	ENSSSCT00000084760.1	protein_coding	ENSSSCP00000060026	9/9	-	2152	-	-	-	-	rs329705418	-	HGNC	HGNC:10831	-	-	-	HeteroRef
1:205082657	T	G	-	-0.388	0	synonymous_variant	LOW	SH3GL2	ENSSSCG00000005177	ENSSSCT00000005707.3	protein_coding	ENSSSCP00000005565	9/9	-	1484	1002	334	G	ggA/ggC	rs342832239	-	HGNC	HGNC:10831	YES	P1	-	HeteroRef
1:205082657	T	G	-	-0.388	0	synonymous_variant	LOW	SH3GL2	ENSSSCG00000005177	ENSSSCT00000084760.1	protein_coding	ENSSSCP00000060026	9/9	-	993	993	331	G	ggA/ggC	rs342832239	-	HGNC	HGNC:10831	-	-	-	HeteroRef
1:205166780	A	G	-	-0.414	5.40681e-05	intron_variant	MODIFIER	SH3GL2	ENSSSCG00000005177	ENSSSCT00000005707.3	protein_coding	ENSSSCP00000005565	-	1/8	-	-	-	-	-	rs693449698	-	HGNC	HGNC:10831	YES	P1	-	HeteroAlt
1:205167799	G	A	-	-0.452	1.84707e-06	intron_variant	MODIFIER	SH3GL2	ENSSSCG00000005177	ENSSSCT00000005707.3	protein_coding	ENSSSCP00000005565	-	1/8	-	-	-	-	-	rs322450289	-	HGNC	HGNC:10831	YES	P1	-	HeteroAlt
1:205168663	T	A	-	-0.323	6.37488e-06	intron_variant	MODIFIER	SH3GL2	ENSSSCG00000005177	ENSSSCT00000005707.3	protein_coding	ENSSSCP00000005565	-	1/8	-	-	-	-	-	rs318686922	-	HGNC	HGNC:10831	YES	P1	-	HeteroAlt
1:205169251	A	G	-	-0.286	8.24605e-05	intron_variant	MODIFIER	SH3GL2	ENSSSCG00000005177	ENSSSCT00000005707.3	protein_coding	ENSSSCP00000005565	-	1/8	-	-	-	-	-	rs323266534	-	HGNC	HGNC:10831	YES	P1	-	HeteroAlt
1:205170746	T	C	-	-0.486	2.2772e-05	intron_variant	MODIFIER	SH3GL2	ENSSSCG00000005177	ENSSSCT00000005707.3	protein_coding	ENSSSCP00000005565	-	1/8	-	-	-	-	-	rs342033561	-	HGNC	HGNC:10831	YES	P1	-	HeteroAlt
1:205174167	T	C	-	-0.453	7.22986e-05	intron_variant	MODIFIER	SH3GL2	ENSSSCG00000005177	ENSSSCT00000005707.3	protein_coding	ENSSSCP00000005565	-	1/8	-	-	-	-	-	rs341349904	-	HGNC	HGNC:10831	YES	P1	-	HeteroAlt
1:205175744	G	A	-	-0.467	8.92309e-05	intron_variant	MODIFIER	SH3GL2	ENSSSCG00000005177	ENSSSCT00000005707.3	protein_coding	ENSSSCP00000005565	-	1/8	-	-	-	-	-	rs328158088	-	HGNC	HGNC:10831	YES	P1	-	HeteroAlt
1:205177310	T	C	-	-0.407	6.11936e-06	intron_variant	MODIFIER	SH3GL2	ENSSSCG00000005177	ENSSSCT00000005707.3	protein_coding	ENSSSCP00000005565	-	1/8	-	-	-	-	-	rs340629208	-	HGNC	HGNC:10831	YES	P1	-	HeteroAlt
1:205177897	G	A	-	-0.397	3.96767e-09	intron_variant	MODIFIER	SH3GL2	ENSSSCG00000005177	ENSSSCT00000005707.3	protein_coding	ENSSSCP00000005565	-	1/8	-	-	-	-	-	rs340270633	-	HGNC	HGNC:10831	YES	P1	-	HeteroAlt
1:205181053	C	G	-	-0.325	5.23781e-05	intron_variant	MODIFIER	SH3GL2	ENSSSCG00000005177	ENSSSCT00000005707.3	protein_coding	ENSSSCP00000005565	-	1/8	-	-	-	-	-	rs336336672	-	HGNC	HGNC:10831	YES	P1	-	HeteroAlt
1:205181899	G	C	-	-0.447	1.03572e-05	intron_variant	MODIFIER	SH3GL2	ENSSSCG00000005177	ENSSSCT00000005707.3	protein_coding	ENSSSCP00000005565	-	1/8	-	-	-	-	-	rs331926765	-	HGNC	HGNC:10831	YES	P1	-	HeteroAlt
1:205186571	G	A	-	-0.443	5.86107e-09	intron_variant	MODIFIER	SH3GL2	ENSSSCG00000005177	ENSSSCT00000005707.3	protein_coding	ENSSSCP00000005565	-	1/8	-	-	-	-	-	rs327102210	-	HGNC	HGNC:10831	YES	P1	-	HeteroAlt
1:205194262	C	T	-	-0.48	1.83809e-12	intron_variant	MODIFIER	SH3GL2	ENSSSCG00000005177	ENSSSCT00000005707.3	protein_coding	ENSSSCP00000005565	-	1/8	-	-	-	-	-	rs324145086	-	HGNC	HGNC:10831	YES	P1	-	HeteroAlt
1:205203101	C	T	-	-0.377	1.65075e-05	intron_variant	MODIFIER	SH3GL2	ENSSSCG00000005177	ENSSSCT00000005707.3	protein_coding	ENSSSCP00000005565	-	1/8	-	-	-	-	-	rs336455506	-	HGNC	HGNC:10831	YES	P1	-	HeteroAlt
1:205206656	T	C	-	-0.277	1.38792e-05	intron_variant	MODIFIER	SH3GL2	ENSSSCG00000005177	ENSSSCT00000005707.3	protein_coding	ENSSSCP00000005565	-	1/8	-	-	-	-	-	rs329268992	-	HGNC	HGNC:10831	YES	P1	-	HeteroAlt
1:205207732	A	T	-	-0.303	3.99615e-05	intron_variant	MODIFIER	SH3GL2	ENSSSCG00000005177	ENSSSCT00000005707.3	protein_coding	ENSSSCP00000005565	-	1/8	-	-	-	-	-	rs325936181	-	HGNC	HGNC:10831	YES	P1	-	HeteroAlt
1:205208226	C	A	-	-0.27	4.81577e-08	intron_variant	MODIFIER	SH3GL2	ENSSSCG00000005177	ENSSSCT00000005707.3	protein_coding	ENSSSCP00000005565	-	1/8	-	-	-	-	-	rs327247844	-	HGNC	HGNC:10831	YES	P1	-	HeteroAlt
1:205209015	T	C	-	-0.554	8.40439e-14	intron_variant	MODIFIER	SH3GL2	ENSSSCG00000005177	ENSSSCT00000005707.3	protein_coding	ENSSSCP00000005565	-	1/8	-	-	-	-	-	rs341071322	-	HGNC	HGNC:10831	YES	P1	-	HeteroRef
1:205209388	T	G	-	-0.371	1.07166e-08	intron_variant	MODIFIER	SH3GL2	ENSSSCG00000005177	ENSSSCT00000005707.3	protein_coding	ENSSSCP00000005565	-	1/8	-	-	-	-	-	rs344710039	-	HGNC	HGNC:10831	YES	P1	-	HeteroAlt
1:205209885	T	C	-	-0.282	1.211e-05	intron_variant	MODIFIER	SH3GL2	ENSSSCG00000005177	ENSSSCT00000005707.3	protein_coding	ENSSSCP00000005565	-	1/8	-	-	-	-	-	rs339241899	-	HGNC	HGNC:10831	YES	P1	-	HeteroAlt
1:205211850	C	T	-	-0.48	2.93839e-08	intron_variant	MODIFIER	SH3GL2	ENSSSCG00000005177	ENSSSCT00000005707.3	protein_coding	ENSSSCP00000005565	-	1/8	-	-	-	-	-	rs325961926	-	HGNC	HGNC:10831	YES	P1	-	HeteroAlt
1:205212540	T	C	-	-0.422	8.66165e-09	intron_variant	MODIFIER	SH3GL2	ENSSSCG00000005177	ENSSSCT00000005707.3	protein_coding	ENSSSCP00000005565	-	1/8	-	-	-	-	-	rs341323902	-	HGNC	HGNC:10831	YES	P1	-	HeteroAlt
1:205213139	T	C	-	-0.409	1.69003e-08	intron_variant	MODIFIER	SH3GL2	ENSSSCG00000005177	ENSSSCT00000005707.3	protein_coding	ENSSSCP00000005565	-	1/8	-	-	-	-	-	rs324089686	-	HGNC	HGNC:10831	YES	P1	-	HeteroAlt
1:205214923	C	T	-	-0.434	3.34768e-05	intron_variant	MODIFIER	SH3GL2	ENSSSCG00000005177	ENSSSCT00000005707.3	protein_coding	ENSSSCP00000005565	-	1/8	-	-	-	-	-	rs322293595	-	HGNC	HGNC:10831	YES	P1	-	HeteroAlt
1:205216247	A	T	-	-0.269	0.00010694	intron_variant	MODIFIER	SH3GL2	ENSSSCG00000005177	ENSSSCT00000005707.3	protein_coding	ENSSSCP00000005565	-	1/8	-	-	-	-	-	rs323160150	-	HGNC	HGNC:10831	YES	P1	-	HeteroAlt
1:205217365	G	A	-	-0.452	1.77158e-09	intron_variant	MODIFIER	SH3GL2	ENSSSCG00000005177	ENSSSCT00000005707.3	protein_coding	ENSSSCP00000005565	-	1/8	-	-	-	-	-	rs327831760	-	HGNC	HGNC:10831	YES	P1	-	HeteroAlt
1:205217795	G	C	-	-0.393	0.000105592	intron_variant	MODIFIER	SH3GL2	ENSSSCG00000005177	ENSSSCT00000005707.3	protein_coding	ENSSSCP00000005565	-	1/8	-	-	-	-	-	rs321378316	-	HGNC	HGNC:10831	YES	P1	-	HeteroAlt
1:205218282	T	C	-	-0.4	3.46504e-07	intron_variant	MODIFIER	SH3GL2	ENSSSCG00000005177	ENSSSCT00000005707.3	protein_coding	ENSSSCP00000005565	-	1/8	-	-	-	-	-	rs341539288	-	HGNC	HGNC:10831	YES	P1	-	HeteroAlt
1:205222732	A	T	-	-0.432	2.07012e-06	intron_variant	MODIFIER	SH3GL2	ENSSSCG00000005177	ENSSSCT00000005707.3	protein_coding	ENSSSCP00000005565	-	1/8	-	-	-	-	-	rs792876643	-	HGNC	HGNC:10831	YES	P1	-	HeteroAlt
1:205228766	T	C	-	-0.515	1.25594e-07	intron_variant	MODIFIER	SH3GL2	ENSSSCG00000005177	ENSSSCT00000005707.3	protein_coding	ENSSSCP00000005565	-	1/8	-	-	-	-	-	rs326132979	-	HGNC	HGNC:10831	YES	P1	-	HeteroAlt
1:205240619	T	C	-	-0.651	4.25759e-10	intron_variant	MODIFIER	SH3GL2	ENSSSCG00000005177	ENSSSCT00000005707.3	protein_coding	ENSSSCP00000005565	-	1/8	-	-	-	-	-	rs333291973	-	HGNC	HGNC:10831	YES	P1	-	2 days, 2:50:00
1:205241167	G	A	-	-0.696	3.71798e-11	intron_variant	MODIFIER	SH3GL2	ENSSSCG00000005177	ENSSSCT00000005707.3	protein_coding	ENSSSCP00000005565	-	1/8	-	-	-	-	-	rs331097667	-	HGNC	HGNC:10831	YES	P1	-	HeteroRef
1:205241429	A	G	-	-0.55	4.60187e-13	intron_variant	MODIFIER	SH3GL2	ENSSSCG00000005177	ENSSSCT00000005707.3	protein_coding	ENSSSCP00000005565	-	1/8	-	-	-	-	-	rs329201177	-	HGNC	HGNC:10831	YES	P1	-	HeteroRef
1:205243748	T	C	-	-0.555	2.15221e-07	intron_variant	MODIFIER	SH3GL2	ENSSSCG00000005177	ENSSSCT00000005707.3	protein_coding	ENSSSCP00000005565	-	1/8	-	-	-	-	-	rs337844139	-	HGNC	HGNC:10831	YES	P1	-	HeteroRef
1:205244297	T	A	-	-0.467	2.58159e-05	intron_variant	MODIFIER	SH3GL2	ENSSSCG00000005177	ENSSSCT00000005707.3	protein_coding	ENSSSCP00000005565	-	1/8	-	-	-	-	-	rs340532204	-	HGNC	HGNC:10831	YES	P1	-	HeteroRef
1:205244403	C	G	-	-0.592	1.60278e-10	intron_variant	MODIFIER	SH3GL2	ENSSSCG00000005177	ENSSSCT00000005707.3	protein_coding	ENSSSCP00000005565	-	1/8	-	-	-	-	-	rs321983515	-	HGNC	HGNC:10831	YES	P1	-	HeteroRef
1:205245752	A	G	-	-0.558	1.56014e-10	intron_variant	MODIFIER	SH3GL2	ENSSSCG00000005177	ENSSSCT00000005707.3	protein_coding	ENSSSCP00000005565	-	1/8	-	-	-	-	-	rs331479606	-	HGNC	HGNC:10831	YES	P1	-	HeteroRef
1:205245809	A	G	-	-0.517	1.56224e-09	intron_variant	MODIFIER	SH3GL2	ENSSSCG00000005177	ENSSSCT00000005707.3	protein_coding	ENSSSCP00000005565	-	1/8	-	-	-	-	-	rs340657002	-	HGNC	HGNC:10831	YES	P1	-	HeteroRef
1:205246945	C	T	-	-0.569	7.10273e-11	intron_variant	MODIFIER	SH3GL2	ENSSSCG00000005177	ENSSSCT00000005707.3	protein_coding	ENSSSCP00000005565	-	1/8	-	-	-	-	-	rs335496834	-	HGNC	HGNC:10831	YES	P1	-	HeteroRef
1:205247161	A	T	-	-0.615	1.58986e-07	intron_variant	MODIFIER	SH3GL2	ENSSSCG00000005177	ENSSSCT00000005707.3	protein_coding	ENSSSCP00000005565	-	1/8	-	-	-	-	-	rs323553608	-	HGNC	HGNC:10831	YES	P1	-	HeteroRef
1:205249077	C	A	-	-0.584	1.05581e-11	intron_variant	MODIFIER	SH3GL2	ENSSSCG00000005177	ENSSSCT00000005707.3	protein_coding	ENSSSCP00000005565	-	1/8	-	-	-	-	-	rs324220558	-	HGNC	HGNC:10831	YES	P1	-	HeteroRef
1:205249849	C	G	-	-0.68	3.39219e-08	intron_variant	MODIFIER	SH3GL2	ENSSSCG00000005177	ENSSSCT00000005707.3	protein_coding	ENSSSCP00000005565	-	1/8	-	-	-	-	-	rs330306200	-	HGNC	HGNC:10831	YES	P1	-	HeteroRef
1:205249977	C	G	-	-0.556	3.24935e-10	intron_variant	MODIFIER	SH3GL2	ENSSSCG00000005177	ENSSSCT00000005707.3	protein_coding	ENSSSCP00000005565	-	1/8	-	-	-	-	-	rs343160105	-	HGNC	HGNC:10831	YES	P1	-	HeteroRef
1:205250331	T	C	-	-0.504	1.42495e-08	intron_variant	MODIFIER	SH3GL2	ENSSSCG00000005177	ENSSSCT00000005707.3	protein_coding	ENSSSCP00000005565	-	1/8	-	-	-	-	-	rs344252130	-	HGNC	HGNC:10831	YES	P1	-	HeteroRef
1:205251443	A	G	-	-0.453	1.65896e-08	intron_variant	MODIFIER	SH3GL2	ENSSSCG00000005177	ENSSSCT00000005707.3	protein_coding	ENSSSCP00000005565	-	1/8	-	-	-	-	-	rs328494681	-	HGNC	HGNC:10831	YES	P1	-	HeteroRef
1:205251549	C	T	-	-0.38	2.459e-11	intron_variant	MODIFIER	SH3GL2	ENSSSCG00000005177	ENSSSCT00000005707.3	protein_coding	ENSSSCP00000005565	-	1/8	-	-	-	-	-	rs337257220	-	HGNC	HGNC:10831	YES	P1	-	HeteroAlt
1:205252204	G	C	-	-0.54	1.38504e-11	intron_variant	MODIFIER	SH3GL2	ENSSSCG00000005177	ENSSSCT00000005707.3	protein_coding	ENSSSCP00000005565	-	1/8	-	-	-	-	-	rs329161529	-	HGNC	HGNC:10831	YES	P1	-	HeteroRef
1:205252629	T	C	-	-0.605	3.56261e-11	intron_variant	MODIFIER	SH3GL2	ENSSSCG00000005177	ENSSSCT00000005707.3	protein_coding	ENSSSCP00000005565	-	1/8	-	-	-	-	-	rs80925640	-	HGNC	HGNC:10831	YES	P1	-	HeteroRef
1:205252736	A	C	-	-0.62	0	intron_variant	MODIFIER	SH3GL2	ENSSSCG00000005177	ENSSSCT00000005707.3	protein_coding	ENSSSCP00000005565	-	1/8	-	-	-	-	-	rs346407404	-	HGNC	HGNC:10831	YES	P1	-	HeteroRef
1:205252794	T	C	-	-0.617	0	intron_variant	MODIFIER	SH3GL2	ENSSSCG00000005177	ENSSSCT00000005707.3	protein_coding	ENSSSCP00000005565	-	1/8	-	-	-	-	-	rs80833385	-	HGNC	HGNC:10831	YES	P1	-	HeteroRef
1:205252891	T	C	-	-0.566	2.67564e-14	intron_variant	MODIFIER	SH3GL2	ENSSSCG00000005177	ENSSSCT00000005707.3	protein_coding	ENSSSCP00000005565	-	1/8	-	-	-	-	-	rs328530100	-	HGNC	HGNC:10831	YES	P1	-	HeteroRef
1:205252943	T	C	-	-0.561	7.92699e-14	intron_variant	MODIFIER	SH3GL2	ENSSSCG00000005177	ENSSSCT00000005707.3	protein_coding	ENSSSCP00000005565	-	1/8	-	-	-	-	-	rs319687239	-	HGNC	HGNC:10831	YES	P1	-	HeteroRef
1:205253181	T	C	-	-0.516	2.79138e-11	intron_variant	MODIFIER	SH3GL2	ENSSSCG00000005177	ENSSSCT00000005707.3	protein_coding	ENSSSCP00000005565	-	1/8	-	-	-	-	-	rs334118589	-	HGNC	HGNC:10831	YES	P1	-	HeteroRef
1:205254871	G	A	-	-0.555	5.05778e-11	intron_variant	MODIFIER	SH3GL2	ENSSSCG00000005177	ENSSSCT00000005707.3	protein_coding	ENSSSCP00000005565	-	1/8	-	-	-	-	-	rs336220039	-	HGNC	HGNC:10831	YES	P1	-	HeteroRef
1:205255372	T	C	-	-0.422	2.86817e-06	intron_variant	MODIFIER	SH3GL2	ENSSSCG00000005177	ENSSSCT00000005707.3	protein_coding	ENSSSCP00000005565	-	1/8	-	-	-	-	-	rs327137970	-	HGNC	HGNC:10831	YES	P1	-	HeteroRef
1:205259052	C	T	-	-0.547	1.54107e-11	intron_variant	MODIFIER	SH3GL2	ENSSSCG00000005177	ENSSSCT00000005707.3	protein_coding	ENSSSCP00000005565	-	1/8	-	-	-	-	-	rs322942449	-	HGNC	HGNC:10831	YES	P1	-	HeteroRef
1:205259539	T	C	-	-0.527	1.98513e-08	intron_variant	MODIFIER	SH3GL2	ENSSSCG00000005177	ENSSSCT00000005707.3	protein_coding	ENSSSCP00000005565	-	1/8	-	-	-	-	-	rs327543908	-	HGNC	HGNC:10831	YES	P1	-	HeteroRef
1:205259650	C	T	-	-0.525	2.07977e-09	intron_variant	MODIFIER	SH3GL2	ENSSSCG00000005177	ENSSSCT00000005707.3	protein_coding	ENSSSCP00000005565	-	1/8	-	-	-	-	-	rs340878033	-	HGNC	HGNC:10831	YES	P1	-	HeteroRef
1:205260627	A	C	-	-0.466	1.08631e-10	intron_variant	MODIFIER	SH3GL2	ENSSSCG00000005177	ENSSSCT00000005707.3	protein_coding	ENSSSCP00000005565	-	1/8	-	-	-	-	-	rs341901003	-	HGNC	HGNC:10831	YES	P1	-	HeteroRef
1:205260699	T	C	-	-0.534	1.01363e-13	intron_variant	MODIFIER	SH3GL2	ENSSSCG00000005177	ENSSSCT00000005707.3	protein_coding	ENSSSCP00000005565	-	1/8	-	-	-	-	-	rs328371430	-	HGNC	HGNC:10831	YES	P1	-	HeteroRef
1:205261014	G	A	-	-0.487	1.5626e-10	intron_variant	MODIFIER	SH3GL2	ENSSSCG00000005177	ENSSSCT00000005707.3	protein_coding	ENSSSCP00000005565	-	1/8	-	-	-	-	-	rs329853367	-	HGNC	HGNC:10831	YES	P1	-	HeteroRef
1:205261674	A	G	-	-0.557	8.77076e-15	intron_variant	MODIFIER	SH3GL2	ENSSSCG00000005177	ENSSSCT00000005707.3	protein_coding	ENSSSCP00000005565	-	1/8	-	-	-	-	-	rs339020221	-	HGNC	HGNC:10831	YES	P1	-	HeteroRef
1:205262184	C	T	-	-0.45	2.75236e-08	intron_variant	MODIFIER	SH3GL2	ENSSSCG00000005177	ENSSSCT00000005707.3	protein_coding	ENSSSCP00000005565	-	1/8	-	-	-	-	-	rs346406641	-	HGNC	HGNC:10831	YES	P1	-	HeteroRef
1:205262277	C	T	-	-0.403	6.22582e-05	intron_variant	MODIFIER	SH3GL2	ENSSSCG00000005177	ENSSSCT00000005707.3	protein_coding	ENSSSCP00000005565	-	1/8	-	-	-	-	-	rs324241853	-	HGNC	HGNC:10831	YES	P1	-	HeteroRef
1:205262361	T	C	-	-0.529	2.11912e-11	intron_variant	MODIFIER	SH3GL2	ENSSSCG00000005177	ENSSSCT00000005707.3	protein_coding	ENSSSCP00000005565	-	1/8	-	-	-	-	-	rs342981324	-	HGNC	HGNC:10831	YES	P1	-	HeteroRef
1:205262429	T	C	-	-0.52	2.36357e-09	intron_variant	MODIFIER	SH3GL2	ENSSSCG00000005177	ENSSSCT00000005707.3	protein_coding	ENSSSCP00000005565	-	1/8	-	-	-	-	-	rs337805820	-	HGNC	HGNC:10831	YES	P1	-	HeteroRef
1:205263983	T	C	-	-0.458	2.86793e-09	intron_variant	MODIFIER	SH3GL2	ENSSSCG00000005177	ENSSSCT00000005707.3	protein_coding	ENSSSCP00000005565	-	1/8	-	-	-	-	-	rs325072220	-	HGNC	HGNC:10831	YES	P1	-	HeteroRef
1:205264442	G	A	-	-0.491	2.52465e-07	intron_variant	MODIFIER	SH3GL2	ENSSSCG00000005177	ENSSSCT00000005707.3	protein_coding	ENSSSCP00000005565	-	1/8	-	-	-	-	-	rs339066667	-	HGNC	HGNC:10831	YES	P1	-	HeteroRef
1:205265156	A	G	-	-0.59	3.20133e-08	intron_variant	MODIFIER	SH3GL2	ENSSSCG00000005177	ENSSSCT00000005707.3	protein_coding	ENSSSCP00000005565	-	1/8	-	-	-	-	-	rs323962782	-	HGNC	HGNC:10831	YES	P1	-	HeteroRef
1:205266734	C	T	-	-0.471	6.25107e-11	intron_variant	MODIFIER	SH3GL2	ENSSSCG00000005177	ENSSSCT00000005707.3	protein_coding	ENSSSCP00000005565	-	1/8	-	-	-	-	-	rs329970824	-	HGNC	HGNC:10831	YES	P1	-	HeteroRef
1:205267041	T	C	-	-0.308	6.07025e-05	intron_variant	MODIFIER	SH3GL2	ENSSSCG00000005177	ENSSSCT00000005707.3	protein_coding	ENSSSCP00000005565	-	1/8	-	-	-	-	-	rs334916630	-	HGNC	HGNC:10831	YES	P1	-	HeteroAlt
1:205269789	A	T	-	-0.557	2.35027e-10	intron_variant	MODIFIER	SH3GL2	ENSSSCG00000005177	ENSSSCT00000005707.3	protein_coding	ENSSSCP00000005565	-	1/8	-	-	-	-	-	rs326701470	-	HGNC	HGNC:10831	YES	P1	-	HeteroRef
1:205280117	T	C	-	-0.55	1.52487e-10	intron_variant	MODIFIER	SH3GL2	ENSSSCG00000005177	ENSSSCT00000005707.3	protein_coding	ENSSSCP00000005565	-	1/8	-	-	-	-	-	rs330679134	-	HGNC	HGNC:10831	YES	P1	-	HeteroRef
1:205280193	C	T	-	-0.633	4.06371e-10	intron_variant	MODIFIER	SH3GL2	ENSSSCG00000005177	ENSSSCT00000005707.3	protein_coding	ENSSSCP00000005565	-	1/8	-	-	-	-	-	rs339940774	-	HGNC	HGNC:10831	YES	P1	-	HeteroRef
1:205280361	G	T	-	-0.602	4.64375e-10	intron_variant	MODIFIER	SH3GL2	ENSSSCG00000005177	ENSSSCT00000005707.3	protein_coding	ENSSSCP00000005565	-	1/8	-	-	-	-	-	rs328684389	-	HGNC	HGNC:10831	YES	P1	-	HeteroRef
1:205280511	T	A	-	-0.555	4.02127e-08	intron_variant	MODIFIER	SH3GL2	ENSSSCG00000005177	ENSSSCT00000005707.3	protein_coding	ENSSSCP00000005565	-	1/8	-	-	-	-	-	rs343861236	-	HGNC	HGNC:10831	YES	P1	-	HeteroRef
1:205280568	A	G	-	-0.574	1.59872e-13	intron_variant	MODIFIER	SH3GL2	ENSSSCG00000005177	ENSSSCT00000005707.3	protein_coding	ENSSSCP00000005565	-	1/8	-	-	-	-	-	rs341484973	-	HGNC	HGNC:10831	YES	P1	-	HeteroRef
1:205280614	G	A	-	-0.62	0	intron_variant	MODIFIER	SH3GL2	ENSSSCG00000005177	ENSSSCT00000005707.3	protein_coding	ENSSSCP00000005565	-	1/8	-	-	-	-	-	rs320621113	-	HGNC	HGNC:10831	YES	P1	-	HeteroRef
1:205281974	C	T	-	-0.558	7.03893e-07	intron_variant	MODIFIER	SH3GL2	ENSSSCG00000005177	ENSSSCT00000005707.3	protein_coding	ENSSSCP00000005565	-	1/8	-	-	-	-	-	rs325871042	-	HGNC	HGNC:10831	YES	P1	-	HeteroRef
1:205283760	A	T	-	-0.661	0	intron_variant	MODIFIER	SH3GL2	ENSSSCG00000005177	ENSSSCT00000005707.3	protein_coding	ENSSSCP00000005565	-	1/8	-	-	-	-	-	rs323539174	-	HGNC	HGNC:10831	YES	P1	-	HeteroRef
1:205284965	C	T	-	-0.682	3.07601e-08	5_prime_UTR_variant	MODIFIER	SH3GL2	ENSSSCG00000005177	ENSSSCT00000005707.3	protein_coding	ENSSSCP00000005565	1/9	-	379	-	-	-	-	rs80954060	-	HGNC	HGNC:10831	YES	P1	-	HeteroAlt
1:20567036	T	C	-	0.265	6.84586e-12	synonymous_variant	LOW	UTRN	ENSSSCG00000004123	ENSSSCT00000004558.4	protein_coding	ENSSSCP00000004455	13/25	-	1981	1692	564	A	gcA/gcG	rs328657543	-	HGNC	HGNC:12635	-	-	-	HeteroAlt
1:20567036	T	C	-	0.265	6.84586e-12	synonymous_variant	LOW	UTRN	ENSSSCG00000004123	ENSSSCT00000061166.2	protein_coding	ENSSSCP00000054678	63/75	-	9532	9030	3010	A	gcA/gcG	rs328657543	-	HGNC	HGNC:12635	-	-	-	HeteroAlt
1:20567036	T	C	-	0.265	6.84586e-12	synonymous_variant	LOW	UTRN	ENSSSCG00000004123	ENSSSCT00000072091.1	protein_coding	ENSSSCP00000067895	63/75	-	9532	9030	3010	A	gcA/gcG	rs328657543	-	HGNC	HGNC:12635	YES	P1	-	HeteroAlt
1:20567036	T	C	-	0.265	6.84586e-12	synonymous_variant	LOW	UTRN	ENSSSCG00000004123	ENSSSCT00000090955.1	protein_coding	ENSSSCP00000065709	62/73	-	9529	9027	3009	A	gcA/gcG	rs328657543	-	HGNC	HGNC:12635	-	-	-	HeteroAlt
1:207453362	T	G	+	-0.355	0.00012102	intron_variant	MODIFIER	TTC39B	ENSSSCG00000005186	ENSSSCT00000005717.4	protein_coding	ENSSSCP00000005575	-	8/19	-	-	-	-	-	rs324087657	-	HGNC	HGNC:23704	YES	P1	-	HeteroRef
1:207457378	G	T	+	-0.342	3.58357e-07	intron_variant	MODIFIER	TTC39B	ENSSSCG00000005186	ENSSSCT00000005717.4	protein_coding	ENSSSCP00000005575	-	8/19	-	-	-	-	-	rs327518469	-	HGNC	HGNC:23704	YES	P1	-	HeteroAlt
1:207488644	C	T	+	-0.154	2.21503e-05	3_prime_UTR_variant	MODIFIER	TTC39B	ENSSSCG00000005186	ENSSSCT00000005717.4	protein_coding	ENSSSCP00000005575	20/20	-	2391	-	-	-	-	rs341392596	-	HGNC	HGNC:23704	YES	P1	-	2 days, 2:50:00
1:207490313	T	C	+	-0.273	6.84059e-05	3_prime_UTR_variant	MODIFIER	TTC39B	ENSSSCG00000005186	ENSSSCT00000005717.4	protein_coding	ENSSSCP00000005575	20/20	-	4060	-	-	-	-	rs321518575	-	HGNC	HGNC:23704	YES	P1	-	HeteroAlt
1:207707649	T	C	+	0.443	2.74383e-08	missense_variant	MODERATE	FREM1	ENSSSCG00000039025	ENSSSCT00000037598.2	protein_coding	ENSSSCP00000055655	15/36	-	2874	2702	901	M/T	aTg/aCg	rs342094355	-	HGNC	HGNC:23399	YES	P1	tolerated(0.72)	HeteroRef
1:207891427	G	A	+	-0.301	9.87437e-05	intron_variant	MODIFIER	ZDHHC21	ENSSSCG00000035730	ENSSSCT00000051251.1	protein_coding	ENSSSCP00000054147	-	7/8	-	-	-	-	-	rs336728264	-	HGNC	HGNC:20750	YES	P1	-	HeteroAlt
1:207899999	A	G	+	-0.332	2.5456e-08	intron_variant	MODIFIER	ZDHHC21	ENSSSCG00000035730	ENSSSCT00000051251.1	protein_coding	ENSSSCP00000054147	-	7/8	-	-	-	-	-	rs321453298	-	HGNC	HGNC:20750	YES	P1	-	HeteroAlt
1:207911898	C	A	+	-0.235	3.251e-10	3_prime_UTR_variant	MODIFIER	ZDHHC21	ENSSSCG00000035730	ENSSSCT00000051251.1	protein_coding	ENSSSCP00000054147	9/9	-	7432	-	-	-	-	rs335232763	-	HGNC	HGNC:20750	YES	P1	-	HeteroAlt
1:20898763	T	C	-	-0.108	1.02682e-07	synonymous_variant	LOW	UTRN	ENSSSCG00000004123	ENSSSCT00000061166.2	protein_coding	ENSSSCP00000054678	11/75	-	1585	1083	361	A	gcA/gcG	rs335523805	-	HGNC	HGNC:12635	-	-	-	HeteroAlt
1:20898763	T	C	-	-0.108	1.02682e-07	synonymous_variant	LOW	UTRN	ENSSSCG00000004123	ENSSSCT00000072091.1	protein_coding	ENSSSCP00000067895	11/75	-	1585	1083	361	A	gcA/gcG	rs335523805	-	HGNC	HGNC:12635	YES	P1	-	HeteroAlt
1:20898763	T	C	-	-0.108	1.02682e-07	synonymous_variant	LOW	UTRN	ENSSSCG00000004123	ENSSSCT00000090955.1	protein_coding	ENSSSCP00000065709	11/73	-	1585	1083	361	A	gcA/gcG	rs335523805	-	HGNC	HGNC:12635	-	-	-	HeteroAlt
1:209255377	A	G	+	-0.371	0.000122528	intron_variant	MODIFIER	MPDZ	ENSSSCG00000005191	ENSSSCT00000005723.4	protein_coding	ENSSSCP00000005581	-	12/45	-	-	-	-	-	rs1109176781	-	HGNC	HGNC:7208	-	A2	-	HeteroAlt
1:209255377	A	G	+	-0.371	0.000122528	intron_variant	MODIFIER	MPDZ	ENSSSCG00000005191	ENSSSCT00000048850.2	protein_coding	ENSSSCP00000033572	-	9/44	-	-	-	-	-	rs1109176781	-	HGNC	HGNC:7208	-	A2	-	HeteroAlt
1:209255377	A	G	+	-0.371	0.000122528	intron_variant	MODIFIER	MPDZ	ENSSSCG00000005191	ENSSSCT00000051291.2	protein_coding	ENSSSCP00000032277	-	11/44	-	-	-	-	-	rs1109176781	-	HGNC	HGNC:7208	-	A2	-	HeteroAlt
1:209255377	A	G	+	-0.371	0.000122528	intron_variant	MODIFIER	MPDZ	ENSSSCG00000005191	ENSSSCT00000060850.2	protein_coding	ENSSSCP00000046797	-	8/43	-	-	-	-	-	rs1109176781	-	HGNC	HGNC:7208	-	A2	-	HeteroAlt
1:209255377	A	G	+	-0.371	0.000122528	intron_variant	MODIFIER	MPDZ	ENSSSCG00000005191	ENSSSCT00000061650.2	protein_coding	ENSSSCP00000037553	-	13/45	-	-	-	-	-	rs1109176781	-	HGNC	HGNC:7208	-	A2	-	HeteroAlt
1:209255377	A	G	+	-0.371	0.000122528	intron_variant	MODIFIER	MPDZ	ENSSSCG00000005191	ENSSSCT00000061794.2	protein_coding	ENSSSCP00000032649	-	11/46	-	-	-	-	-	rs1109176781	-	HGNC	HGNC:7208	-	A2	-	HeteroAlt
1:209255377	A	G	+	-0.371	0.000122528	intron_variant	MODIFIER	MPDZ	ENSSSCG00000005191	ENSSSCT00000063823.2	protein_coding	ENSSSCP00000034723	-	11/47	-	-	-	-	-	rs1109176781	-	HGNC	HGNC:7208	YES	P5	-	HeteroAlt
1:209305157	T	C	+	-0.508	8.64606e-08	intron_variant	MODIFIER	MPDZ	ENSSSCG00000005191	ENSSSCT00000005723.4	protein_coding	ENSSSCP00000005581	-	26/45	-	-	-	-	-	rs80956179	-	HGNC	HGNC:7208	-	A2	-	HeteroRef
1:209305157	T	C	+	-0.508	8.64606e-08	intron_variant	MODIFIER	MPDZ	ENSSSCG00000005191	ENSSSCT00000048850.2	protein_coding	ENSSSCP00000033572	-	23/44	-	-	-	-	-	rs80956179	-	HGNC	HGNC:7208	-	A2	-	HeteroRef
1:209305157	T	C	+	-0.508	8.64606e-08	intron_variant	MODIFIER	MPDZ	ENSSSCG00000005191	ENSSSCT00000051291.2	protein_coding	ENSSSCP00000032277	-	24/44	-	-	-	-	-	rs80956179	-	HGNC	HGNC:7208	-	A2	-	HeteroRef
1:209305157	T	C	+	-0.508	8.64606e-08	intron_variant	MODIFIER	MPDZ	ENSSSCG00000005191	ENSSSCT00000060850.2	protein_coding	ENSSSCP00000046797	-	23/43	-	-	-	-	-	rs80956179	-	HGNC	HGNC:7208	-	A2	-	HeteroRef
1:209305157	T	C	+	-0.508	8.64606e-08	intron_variant	MODIFIER	MPDZ	ENSSSCG00000005191	ENSSSCT00000061650.2	protein_coding	ENSSSCP00000037553	-	26/45	-	-	-	-	-	rs80956179	-	HGNC	HGNC:7208	-	A2	-	HeteroRef
1:209305157	T	C	+	-0.508	8.64606e-08	intron_variant	MODIFIER	MPDZ	ENSSSCG00000005191	ENSSSCT00000061794.2	protein_coding	ENSSSCP00000032649	-	26/46	-	-	-	-	-	rs80956179	-	HGNC	HGNC:7208	-	A2	-	HeteroRef
1:209305157	T	C	+	-0.508	8.64606e-08	intron_variant	MODIFIER	MPDZ	ENSSSCG00000005191	ENSSSCT00000063823.2	protein_coding	ENSSSCP00000034723	-	25/47	-	-	-	-	-	rs80956179	-	HGNC	HGNC:7208	YES	P5	-	HeteroRef
1:209340710	C	T	+	-0.447	0	synonymous_variant	LOW	MPDZ	ENSSSCG00000005191	ENSSSCT00000005723.4	protein_coding	ENSSSCP00000005581	40/46	-	5715	5310	1770	T	acC/acT	rs343796977	-	HGNC	HGNC:7208	-	A2	-	HeteroAlt
1:209340710	C	T	+	-0.447	0	synonymous_variant	LOW	MPDZ	ENSSSCG00000005191	ENSSSCT00000048850.2	protein_coding	ENSSSCP00000033572	40/45	-	5592	5592	1864	T	acC/acT	rs343796977	-	HGNC	HGNC:7208	-	A2	-	HeteroAlt
1:209340710	C	T	+	-0.447	0	synonymous_variant	LOW	MPDZ	ENSSSCG00000005191	ENSSSCT00000051291.2	protein_coding	ENSSSCP00000032277	39/45	-	5667	5304	1768	T	acC/acT	rs343796977	-	HGNC	HGNC:7208	-	A2	-	HeteroAlt
1:209340710	C	T	+	-0.447	0	synonymous_variant	LOW	MPDZ	ENSSSCG00000005191	ENSSSCT00000060850.2	protein_coding	ENSSSCP00000046797	39/44	-	5232	5232	1744	T	acC/acT	rs343796977	-	HGNC	HGNC:7208	-	A2	-	HeteroAlt
1:209340710	C	T	+	-0.447	0	synonymous_variant	LOW	MPDZ	ENSSSCG00000005191	ENSSSCT00000061650.2	protein_coding	ENSSSCP00000037553	40/46	-	5506	5193	1731	T	acC/acT	rs343796977	-	HGNC	HGNC:7208	-	A2	-	HeteroAlt
1:209340710	C	T	+	-0.447	0	synonymous_variant	LOW	MPDZ	ENSSSCG00000005191	ENSSSCT00000061794.2	protein_coding	ENSSSCP00000032649	41/47	-	5822	5523	1841	T	acC/acT	rs343796977	-	HGNC	HGNC:7208	-	A2	-	HeteroAlt
1:209340710	C	T	+	-0.447	0	synonymous_variant	LOW	MPDZ	ENSSSCG00000005191	ENSSSCT00000063823.2	protein_coding	ENSSSCP00000034723	42/48	-	5915	5592	1864	T	acC/acT	rs343796977	-	HGNC	HGNC:7208	YES	P5	-	HeteroAlt
1:209348970	T	C	+	-0.452	0	downstream_gene_variant	MODIFIER	MPDZ	ENSSSCG00000005191	ENSSSCT00000005723.4	protein_coding	ENSSSCP00000005581	-	-	-	-	-	-	-	rs344286095	527	HGNC	HGNC:7208	-	A2	-	HeteroAlt
1:209348970	T	C	+	-0.452	0	3_prime_UTR_variant	MODIFIER	MPDZ	ENSSSCG00000005191	ENSSSCT00000048850.2	protein_coding	ENSSSCP00000033572	45/45	-	7193	-	-	-	-	rs344286095	-	HGNC	HGNC:7208	-	A2	-	HeteroAlt
1:209348970	T	C	+	-0.452	0	3_prime_UTR_variant	MODIFIER	MPDZ	ENSSSCG00000005191	ENSSSCT00000051291.2	protein_coding	ENSSSCP00000032277	45/45	-	7280	-	-	-	-	rs344286095	-	HGNC	HGNC:7208	-	A2	-	HeteroAlt
1:209348970	T	C	+	-0.452	0	downstream_gene_variant	MODIFIER	MPDZ	ENSSSCG00000005191	ENSSSCT00000060850.2	protein_coding	ENSSSCP00000046797	-	-	-	-	-	-	-	rs344286095	455	HGNC	HGNC:7208	-	A2	-	HeteroAlt
1:209348970	T	C	+	-0.452	0	3_prime_UTR_variant	MODIFIER	MPDZ	ENSSSCG00000005191	ENSSSCT00000061650.2	protein_coding	ENSSSCP00000037553	46/46	-	7119	-	-	-	-	rs344286095	-	HGNC	HGNC:7208	-	A2	-	HeteroAlt
1:209348970	T	C	+	-0.452	0	3_prime_UTR_variant	MODIFIER	MPDZ	ENSSSCG00000005191	ENSSSCT00000061794.2	protein_coding	ENSSSCP00000032649	47/47	-	7435	-	-	-	-	rs344286095	-	HGNC	HGNC:7208	-	A2	-	HeteroAlt
1:209348970	T	C	+	-0.452	0	3_prime_UTR_variant	MODIFIER	MPDZ	ENSSSCG00000005191	ENSSSCT00000063823.2	protein_coding	ENSSSCP00000034723	48/48	-	7528	-	-	-	-	rs344286095	-	HGNC	HGNC:7208	YES	P5	-	HeteroAlt
1:2094956	C	T	-	0.561	7.93575e-11	3_prime_UTR_variant	MODIFIER	CEP43	ENSSSCG00000004023	ENSSSCT00000004448.4	protein_coding	ENSSSCP00000004347	11/11	-	2048	-	-	-	-	rs325437976	-	HGNC	HGNC:17012	-	A2	-	HeteroRef
1:2094956	C	T	-	0.561	7.93575e-11	3_prime_UTR_variant	MODIFIER	CEP43	ENSSSCG00000004023	ENSSSCT00000054266.2	protein_coding	ENSSSCP00000039544	12/15	-	2135	-	-	-	-	rs325437976	-	HGNC	HGNC:17012	-	A2	-	HeteroRef
1:2094956	C	T	-	0.561	7.93575e-11	3_prime_UTR_variant	MODIFIER	CEP43	ENSSSCG00000004023	ENSSSCT00000059456.2	protein_coding	ENSSSCP00000043488	13/13	-	2187	-	-	-	-	rs325437976	-	HGNC	HGNC:17012	YES	P5	-	HeteroRef
1:2095434	G	A	-	0.666	1.73704e-05	3_prime_UTR_variant	MODIFIER	CEP43	ENSSSCG00000004023	ENSSSCT00000004448.4	protein_coding	ENSSSCP00000004347	11/11	-	1570	-	-	-	-	rs337807126	-	HGNC	HGNC:17012	-	A2	-	HeteroRef
1:2095434	G	A	-	0.666	1.73704e-05	3_prime_UTR_variant	MODIFIER	CEP43	ENSSSCG00000004023	ENSSSCT00000054266.2	protein_coding	ENSSSCP00000039544	12/15	-	1657	-	-	-	-	rs337807126	-	HGNC	HGNC:17012	-	A2	-	HeteroRef
1:2095434	G	A	-	0.666	1.73704e-05	3_prime_UTR_variant	MODIFIER	CEP43	ENSSSCG00000004023	ENSSSCT00000059456.2	protein_coding	ENSSSCP00000043488	13/13	-	1709	-	-	-	-	rs337807126	-	HGNC	HGNC:17012	YES	P5	-	HeteroRef
1:2095857	G	T	-	0.722	0	3_prime_UTR_variant	MODIFIER	CEP43	ENSSSCG00000004023	ENSSSCT00000004448.4	protein_coding	ENSSSCP00000004347	11/11	-	1147	-	-	-	-	rs321985052	-	HGNC	HGNC:17012	-	A2	-	HeteroRef
1:2095857	G	T	-	0.722	0	3_prime_UTR_variant	MODIFIER	CEP43	ENSSSCG00000004023	ENSSSCT00000054266.2	protein_coding	ENSSSCP00000039544	12/15	-	1234	-	-	-	-	rs321985052	-	HGNC	HGNC:17012	-	A2	-	HeteroRef
1:2095857	G	T	-	0.722	0	3_prime_UTR_variant	MODIFIER	CEP43	ENSSSCG00000004023	ENSSSCT00000059456.2	protein_coding	ENSSSCP00000043488	13/13	-	1286	-	-	-	-	rs321985052	-	HGNC	HGNC:17012	YES	P5	-	HeteroRef
1:2103171	T	C	-	0.662	3.35287e-14	missense_variant	MODERATE	CEP43	ENSSSCG00000004023	ENSSSCT00000004448.4	protein_coding	ENSSSCP00000004347	7/11	-	743	727	243	S/G	Agc/Ggc	rs334690365	-	HGNC	HGNC:17012	-	A2	tolerated(0.15)	HeteroRef
1:2103171	T	C	-	0.662	3.35287e-14	missense_variant	MODERATE	CEP43	ENSSSCG00000004023	ENSSSCT00000054266.2	protein_coding	ENSSSCP00000039544	8/15	-	830	811	271	S/G	Agc/Ggc	rs334690365	-	HGNC	HGNC:17012	-	A2	tolerated(0.14)	HeteroRef
1:2103171	T	C	-	0.662	3.35287e-14	missense_variant	MODERATE	CEP43	ENSSSCG00000004023	ENSSSCT00000059456.2	protein_coding	ENSSSCP00000043488	9/13	-	882	871	291	S/G	Agc/Ggc	rs334690365	-	HGNC	HGNC:17012	YES	P5	tolerated(0.08)	HeteroRef
1:2104947	T	C	-	0.607	1.29799e-10	synonymous_variant	LOW	CEP43	ENSSSCG00000004023	ENSSSCT00000004448.4	protein_coding	ENSSSCP00000004347	6/11	-	664	648	216	E	gaA/gaG	rs346078490	-	HGNC	HGNC:17012	-	A2	-	HeteroRef
1:2104947	T	C	-	0.607	1.29799e-10	synonymous_variant	LOW	CEP43	ENSSSCG00000004023	ENSSSCT00000054266.2	protein_coding	ENSSSCP00000039544	7/15	-	751	732	244	E	gaA/gaG	rs346078490	-	HGNC	HGNC:17012	-	A2	-	HeteroRef
1:2104947	T	C	-	0.607	1.29799e-10	synonymous_variant	LOW	CEP43	ENSSSCG00000004023	ENSSSCT00000059456.2	protein_coding	ENSSSCP00000043488	8/13	-	803	792	264	E	gaA/gaG	rs346078490	-	HGNC	HGNC:17012	YES	P5	-	HeteroRef
1:21320924	T	C	+	-0.237	8.1166e-06	intron_variant	MODIFIER	PLAGL1	ENSSSCG00000004127	ENSSSCT00000058859.2	protein_coding	ENSSSCP00000035313	-	2/12	-	-	-	-	-	rs320840141	-	HGNC	HGNC:9046	YES	P1	-	HeteroAlt
1:21334813	T	C	+	-0.2	4.06463e-06	intron_variant	MODIFIER	PLAGL1	ENSSSCG00000004127	ENSSSCT00000058859.2	protein_coding	ENSSSCP00000035313	-	3/12	-	-	-	-	-	rs706294058	-	HGNC	HGNC:9046	YES	P1	-	2 days, 2:50:00
1:21341446	C	T	+	-0.545	0	5_prime_UTR_variant	MODIFIER	PLAGL1	ENSSSCG00000004127	ENSSSCT00000058859.2	protein_coding	ENSSSCP00000035313	4/13	-	388	-	-	-	-	rs331051321	-	HGNC	HGNC:9046	YES	P1	-	HeteroAlt
1:21346417	C	T	+	-0.368	3.05833e-06	intron_variant	MODIFIER	PLAGL1	ENSSSCG00000004127	ENSSSCT00000058859.2	protein_coding	ENSSSCP00000035313	-	5/12	-	-	-	-	-	rs326367804	-	HGNC	HGNC:9046	YES	P1	-	HeteroAlt
1:21346696	A	C	+	-0.38	4.996e-15	intron_variant	MODIFIER	PLAGL1	ENSSSCG00000004127	ENSSSCT00000058859.2	protein_coding	ENSSSCP00000035313	-	5/12	-	-	-	-	-	rs320959419	-	HGNC	HGNC:9046	YES	P1	-	HeteroAlt
1:21348727	G	A	+	-0.211	7.67182e-06	intron_variant	MODIFIER	PLAGL1	ENSSSCG00000004127	ENSSSCT00000058859.2	protein_coding	ENSSSCP00000035313	-	5/12	-	-	-	-	-	rs326289655	-	HGNC	HGNC:9046	YES	P1	-	HeteroAlt
1:214010535	A	G	+	0.238	2.22723e-05	downstream_gene_variant	MODIFIER	PTPRD	ENSSSCG00000005194	ENSSSCT00000005726.4	protein_coding	ENSSSCP00000005584	-	-	-	-	-	-	-	rs323830600	642	HGNC	HGNC:9668	-	A2	-	HeteroAlt
1:214010535	A	G	+	0.238	2.22723e-05	downstream_gene_variant	MODIFIER	PTPRD	ENSSSCG00000005194	ENSSSCT00000005727.4	protein_coding	ENSSSCP00000005585	-	-	-	-	-	-	-	rs323830600	1090	HGNC	HGNC:9668	-	A2	-	HeteroAlt
1:214010535	A	G	+	0.238	2.22723e-05	downstream_gene_variant	MODIFIER	PTPRD	ENSSSCG00000005194	ENSSSCT00000029124.3	protein_coding	ENSSSCP00000022682	-	-	-	-	-	-	-	rs323830600	1116	HGNC	HGNC:9668	-	-	-	HeteroAlt
1:214010535	A	G	+	0.238	2.22723e-05	downstream_gene_variant	MODIFIER	PTPRD	ENSSSCG00000005194	ENSSSCT00000041207.2	protein_coding	ENSSSCP00000052832	-	-	-	-	-	-	-	rs323830600	640	HGNC	HGNC:9668	-	A2	-	HeteroAlt
1:214010535	A	G	+	0.238	2.22723e-05	downstream_gene_variant	MODIFIER	PTPRD	ENSSSCG00000005194	ENSSSCT00000052345.2	protein_coding	ENSSSCP00000041905	-	-	-	-	-	-	-	rs323830600	696	HGNC	HGNC:9668	-	A2	-	HeteroAlt
1:214010535	A	G	+	0.238	2.22723e-05	downstream_gene_variant	MODIFIER	PTPRD	ENSSSCG00000005194	ENSSSCT00000064789.2	protein_coding	ENSSSCP00000035279	-	-	-	-	-	-	-	rs323830600	640	HGNC	HGNC:9668	-	A2	-	HeteroAlt
1:214010535	A	G	+	0.238	2.22723e-05	downstream_gene_variant	MODIFIER	PTPRD	ENSSSCG00000005194	ENSSSCT00000070388.1	protein_coding	ENSSSCP00000065790	-	-	-	-	-	-	-	rs323830600	1090	HGNC	HGNC:9668	-	A2	-	HeteroAlt
1:214010535	A	G	+	0.238	2.22723e-05	downstream_gene_variant	MODIFIER	PTPRD	ENSSSCG00000005194	ENSSSCT00000072428.1	protein_coding	ENSSSCP00000070818	-	-	-	-	-	-	-	rs323830600	1090	HGNC	HGNC:9668	-	A2	-	HeteroAlt
1:214010535	A	G	+	0.238	2.22723e-05	downstream_gene_variant	MODIFIER	PTPRD	ENSSSCG00000005194	ENSSSCT00000080232.1	protein_coding	ENSSSCP00000072648	-	-	-	-	-	-	-	rs323830600	1010	HGNC	HGNC:9668	-	-	-	HeteroAlt
1:214010535	A	G	+	0.238	2.22723e-05	downstream_gene_variant	MODIFIER	PTPRD	ENSSSCG00000005194	ENSSSCT00000090261.1	protein_coding	ENSSSCP00000067858	-	-	-	-	-	-	-	rs323830600	1090	HGNC	HGNC:9668	YES	P5	-	HeteroAlt
1:2153185	T	C	+	0.323	2.69314e-05	splice_region_variant,synonymous_variant	LOW	-	ENSSSCG00000004024	ENSSSCT00000004450.4	protein_coding	ENSSSCP00000004349	5/10	-	671	192	64	C	tgT/tgC	rs335984605	-	-	-	-	A2	-	HeteroAlt
1:2153185	T	C	+	0.323	2.69314e-05	synonymous_variant	LOW	-	ENSSSCG00000004024	ENSSSCT00000044112.2	protein_coding	ENSSSCP00000044946	4/9	-	1526	543	181	S	agT/agC	rs335984605	-	-	-	YES	-	-	HeteroAlt
1:2153185	T	C	+	0.323	2.69314e-05	synonymous_variant	LOW	-	ENSSSCG00000004024	ENSSSCT00000046761.2	protein_coding	ENSSSCP00000036774	3/7	-	93	93	31	S	agT/agC	rs335984605	-	-	-	-	-	-	HeteroAlt
1:2153185	T	C	+	0.323	2.69314e-05	intron_variant	MODIFIER	-	ENSSSCG00000004024	ENSSSCT00000064255.2	protein_coding	ENSSSCP00000046679	-	4/8	-	-	-	-	-	rs335984605	-	-	-	-	-	-	HeteroAlt
1:2153185	T	C	+	0.323	2.69314e-05	synonymous_variant	LOW	-	ENSSSCG00000004024	ENSSSCT00000064938.2	protein_coding	ENSSSCP00000041473	5/9	-	408	204	68	S	agT/agC	rs335984605	-	-	-	-	-	-	HeteroAlt
1:2153185	T	C	+	0.323	2.69314e-05	synonymous_variant	LOW	-	ENSSSCG00000004024	ENSSSCT00000082373.1	protein_coding	ENSSSCP00000067398	6/11	-	1632	204	68	S	agT/agC	rs335984605	-	-	-	-	P5	-	HeteroAlt
1:2153185	T	C	+	0.323	2.69314e-05	synonymous_variant	LOW	-	ENSSSCG00000004024	ENSSSCT00000087930.1	protein_coding	ENSSSCP00000064946	6/12	-	1632	204	68	S	agT/agC	rs335984605	-	-	-	-	A2	-	HeteroAlt
1:2163985	G	C	+	0.676	0	3_prime_UTR_variant	MODIFIER	-	ENSSSCG00000004024	ENSSSCT00000004450.4	protein_coding	ENSSSCP00000004349	10/10	-	1327	-	-	-	-	rs339130253	-	-	-	-	A2	-	HeteroRef
1:2163985	G	C	+	0.676	0	3_prime_UTR_variant	MODIFIER	-	ENSSSCG00000004024	ENSSSCT00000044112.2	protein_coding	ENSSSCP00000044946	9/9	-	2182	-	-	-	-	rs339130253	-	-	-	YES	-	-	HeteroRef
1:2163985	G	C	+	0.676	0	3_prime_UTR_variant	MODIFIER	-	ENSSSCG00000004024	ENSSSCT00000046761.2	protein_coding	ENSSSCP00000036774	7/7	-	674	-	-	-	-	rs339130253	-	-	-	-	-	-	HeteroRef
1:2163985	G	C	+	0.676	0	3_prime_UTR_variant	MODIFIER	-	ENSSSCG00000004024	ENSSSCT00000064255.2	protein_coding	ENSSSCP00000046679	9/9	-	981	-	-	-	-	rs339130253	-	-	-	-	-	-	HeteroRef
1:2163985	G	C	+	0.676	0	3_prime_UTR_variant	MODIFIER	-	ENSSSCG00000004024	ENSSSCT00000064938.2	protein_coding	ENSSSCP00000041473	9/9	-	989	-	-	-	-	rs339130253	-	-	-	-	-	-	HeteroRef
1:2163985	G	C	+	0.676	0	downstream_gene_variant	MODIFIER	-	ENSSSCG00000048164	ENSSSCT00000071606.1	lncRNA	-	-	-	-	-	-	-	-	rs339130253	2307	-	-	YES	-	-	HeteroRef
1:2163985	G	C	+	0.676	0	3_prime_UTR_variant	MODIFIER	-	ENSSSCG00000004024	ENSSSCT00000082373.1	protein_coding	ENSSSCP00000067398	11/11	-	2288	-	-	-	-	rs339130253	-	-	-	-	P5	-	HeteroRef
1:2163985	G	C	+	0.676	0	downstream_gene_variant	MODIFIER	-	ENSSSCG00000004024	ENSSSCT00000087930.1	protein_coding	ENSSSCP00000064946	-	-	-	-	-	-	-	rs339130253	107	-	-	-	A2	-	HeteroRef
1:218618133	G	C	+	0.499	5.02401e-06	intron_variant	MODIFIER	RFX3	ENSSSCG00000005225	ENSSSCT00000005759.4	protein_coding	ENSSSCP00000005617	-	17/18	-	-	-	-	-	rs324933492	-	HGNC	HGNC:9984	YES	-	-	HeteroRef
1:218618133	G	C	+	0.499	5.02401e-06	intron_variant	MODIFIER	RFX3	ENSSSCG00000005225	ENSSSCT00000022279.3	protein_coding	ENSSSCP00000021351	-	16/17	-	-	-	-	-	rs324933492	-	HGNC	HGNC:9984	-	-	-	HeteroRef
1:218618133	G	C	+	0.499	5.02401e-06	intron_variant	MODIFIER	RFX3	ENSSSCG00000005225	ENSSSCT00000057324.2	protein_coding	ENSSSCP00000045511	-	17/18	-	-	-	-	-	rs324933492	-	HGNC	HGNC:9984	-	P1	-	HeteroRef
1:219798493	C	T	-	-0.485	1.11022e-16	missense_variant	MODERATE	SMARCA2	ENSSSCG00000005232	ENSSSCT00000005766.4	protein_coding	ENSSSCP00000005624	3/32	-	785	292	98	A/T	Gcc/Acc	rs81000511	-	HGNC	HGNC:11098	-	A2	tolerated(0.27)	HeteroRef
1:219798493	C	T	-	-0.485	1.11022e-16	missense_variant	MODERATE	SMARCA2	ENSSSCG00000005232	ENSSSCT00000042433.2	protein_coding	ENSSSCP00000053448	3/33	-	785	292	98	A/T	Gcc/Acc	rs81000511	-	HGNC	HGNC:11098	-	A2	tolerated_low_confidence(0.25)	HeteroRef
1:219798493	C	T	-	-0.485	1.11022e-16	missense_variant	MODERATE	SMARCA2	ENSSSCG00000005232	ENSSSCT00000048038.2	protein_coding	ENSSSCP00000039027	4/35	-	675	292	98	A/T	Gcc/Acc	rs81000511	-	HGNC	HGNC:11098	YES	P5	tolerated_low_confidence(0.23)	HeteroRef
1:219798493	C	T	-	-0.485	1.11022e-16	5_prime_UTR_variant	MODIFIER	SMARCA2	ENSSSCG00000005232	ENSSSCT00000056608.2	protein_coding	ENSSSCP00000054457	3/37	-	453	-	-	-	-	rs81000511	-	HGNC	HGNC:11098	-	-	-	HeteroRef
1:221122117	A	G	-	-0.43	1.20452e-06	intron_variant	MODIFIER	KANK1	ENSSSCG00000005235	ENSSSCT00000005769.4	protein_coding	ENSSSCP00000005627	-	2/10	-	-	-	-	-	rs325887538	-	HGNC	HGNC:19309	-	A2	-	HeteroRef
1:221122117	A	G	-	-0.43	1.20452e-06	intron_variant	MODIFIER	KANK1	ENSSSCG00000005235	ENSSSCT00000045712.2	protein_coding	ENSSSCP00000059331	-	3/12	-	-	-	-	-	rs325887538	-	HGNC	HGNC:19309	-	A2	-	HeteroRef
1:221122117	A	G	-	-0.43	1.20452e-06	intron_variant	MODIFIER	KANK1	ENSSSCG00000005235	ENSSSCT00000060664.2	protein_coding	ENSSSCP00000055327	-	2/11	-	-	-	-	-	rs325887538	-	HGNC	HGNC:19309	YES	P5	-	HeteroRef
1:221123183	C	G	-	-0.3	1.33775e-05	intron_variant	MODIFIER	KANK1	ENSSSCG00000005235	ENSSSCT00000005769.4	protein_coding	ENSSSCP00000005627	-	2/10	-	-	-	-	-	rs325816346	-	HGNC	HGNC:19309	-	A2	-	HeteroRef
1:221123183	C	G	-	-0.3	1.33775e-05	intron_variant	MODIFIER	KANK1	ENSSSCG00000005235	ENSSSCT00000045712.2	protein_coding	ENSSSCP00000059331	-	3/12	-	-	-	-	-	rs325816346	-	HGNC	HGNC:19309	-	A2	-	HeteroRef
1:221123183	C	G	-	-0.3	1.33775e-05	intron_variant	MODIFIER	KANK1	ENSSSCG00000005235	ENSSSCT00000060664.2	protein_coding	ENSSSCP00000055327	-	2/11	-	-	-	-	-	rs325816346	-	HGNC	HGNC:19309	YES	P5	-	HeteroRef
1:221124931	G	A	-	-0.463	0.000105344	intron_variant	MODIFIER	KANK1	ENSSSCG00000005235	ENSSSCT00000005769.4	protein_coding	ENSSSCP00000005627	-	2/10	-	-	-	-	-	rs336863521	-	HGNC	HGNC:19309	-	A2	-	HeteroRef
1:221124931	G	A	-	-0.463	0.000105344	intron_variant	MODIFIER	KANK1	ENSSSCG00000005235	ENSSSCT00000045712.2	protein_coding	ENSSSCP00000059331	-	3/12	-	-	-	-	-	rs336863521	-	HGNC	HGNC:19309	-	A2	-	HeteroRef
1:221124931	G	A	-	-0.463	0.000105344	intron_variant	MODIFIER	KANK1	ENSSSCG00000005235	ENSSSCT00000060664.2	protein_coding	ENSSSCP00000055327	-	2/11	-	-	-	-	-	rs336863521	-	HGNC	HGNC:19309	YES	P5	-	HeteroRef
1:221130888	G	A	-	-0.382	7.25772e-06	intron_variant	MODIFIER	KANK1	ENSSSCG00000005235	ENSSSCT00000005769.4	protein_coding	ENSSSCP00000005627	-	2/10	-	-	-	-	-	rs339890507	-	HGNC	HGNC:19309	-	A2	-	HeteroAlt
1:221130888	G	A	-	-0.382	7.25772e-06	intron_variant	MODIFIER	KANK1	ENSSSCG00000005235	ENSSSCT00000045712.2	protein_coding	ENSSSCP00000059331	-	3/12	-	-	-	-	-	rs339890507	-	HGNC	HGNC:19309	-	A2	-	HeteroAlt
1:221130888	G	A	-	-0.382	7.25772e-06	intron_variant	MODIFIER	KANK1	ENSSSCG00000005235	ENSSSCT00000060664.2	protein_coding	ENSSSCP00000055327	-	2/11	-	-	-	-	-	rs339890507	-	HGNC	HGNC:19309	YES	P5	-	HeteroAlt
1:221131628	G	A	-	-0.447	2.16153e-08	intron_variant	MODIFIER	KANK1	ENSSSCG00000005235	ENSSSCT00000005769.4	protein_coding	ENSSSCP00000005627	-	2/10	-	-	-	-	-	rs323235731	-	HGNC	HGNC:19309	-	A2	-	HeteroRef
1:221131628	G	A	-	-0.447	2.16153e-08	intron_variant	MODIFIER	KANK1	ENSSSCG00000005235	ENSSSCT00000045712.2	protein_coding	ENSSSCP00000059331	-	3/12	-	-	-	-	-	rs323235731	-	HGNC	HGNC:19309	-	A2	-	HeteroRef
1:221131628	G	A	-	-0.447	2.16153e-08	intron_variant	MODIFIER	KANK1	ENSSSCG00000005235	ENSSSCT00000060664.2	protein_coding	ENSSSCP00000055327	-	2/11	-	-	-	-	-	rs323235731	-	HGNC	HGNC:19309	YES	P5	-	HeteroRef
1:221134290	G	T	-	-0.431	3.18712e-05	intron_variant	MODIFIER	KANK1	ENSSSCG00000005235	ENSSSCT00000005769.4	protein_coding	ENSSSCP00000005627	-	2/10	-	-	-	-	-	rs326773602	-	HGNC	HGNC:19309	-	A2	-	HeteroRef
1:221134290	G	T	-	-0.431	3.18712e-05	intron_variant	MODIFIER	KANK1	ENSSSCG00000005235	ENSSSCT00000045712.2	protein_coding	ENSSSCP00000059331	-	3/12	-	-	-	-	-	rs326773602	-	HGNC	HGNC:19309	-	A2	-	HeteroRef
1:221134290	G	T	-	-0.431	3.18712e-05	intron_variant	MODIFIER	KANK1	ENSSSCG00000005235	ENSSSCT00000060664.2	protein_coding	ENSSSCP00000055327	-	2/11	-	-	-	-	-	rs326773602	-	HGNC	HGNC:19309	YES	P5	-	HeteroRef
1:221134794	T	C	-	-0.566	8.1519e-05	intron_variant	MODIFIER	KANK1	ENSSSCG00000005235	ENSSSCT00000005769.4	protein_coding	ENSSSCP00000005627	-	2/10	-	-	-	-	-	rs340370495	-	HGNC	HGNC:19309	-	A2	-	HeteroRef
1:221134794	T	C	-	-0.566	8.1519e-05	intron_variant	MODIFIER	KANK1	ENSSSCG00000005235	ENSSSCT00000045712.2	protein_coding	ENSSSCP00000059331	-	3/12	-	-	-	-	-	rs340370495	-	HGNC	HGNC:19309	-	A2	-	HeteroRef
1:221134794	T	C	-	-0.566	8.1519e-05	intron_variant	MODIFIER	KANK1	ENSSSCG00000005235	ENSSSCT00000060664.2	protein_coding	ENSSSCP00000055327	-	2/11	-	-	-	-	-	rs340370495	-	HGNC	HGNC:19309	YES	P5	-	HeteroRef
1:221143748	C	T	-	0.417	4.204e-05	intron_variant	MODIFIER	KANK1	ENSSSCG00000005235	ENSSSCT00000005769.4	protein_coding	ENSSSCP00000005627	-	2/10	-	-	-	-	-	rs338625487	-	HGNC	HGNC:19309	-	A2	-	HeteroAlt
1:221143748	C	T	-	0.417	4.204e-05	intron_variant	MODIFIER	KANK1	ENSSSCG00000005235	ENSSSCT00000045712.2	protein_coding	ENSSSCP00000059331	-	3/12	-	-	-	-	-	rs338625487	-	HGNC	HGNC:19309	-	A2	-	HeteroAlt
1:221143748	C	T	-	0.417	4.204e-05	intron_variant	MODIFIER	KANK1	ENSSSCG00000005235	ENSSSCT00000060664.2	protein_coding	ENSSSCP00000055327	-	2/11	-	-	-	-	-	rs338625487	-	HGNC	HGNC:19309	YES	P5	-	HeteroAlt
1:221143945	T	C	-	0.472	9.90511e-06	intron_variant	MODIFIER	KANK1	ENSSSCG00000005235	ENSSSCT00000005769.4	protein_coding	ENSSSCP00000005627	-	2/10	-	-	-	-	-	rs346396450	-	HGNC	HGNC:19309	-	A2	-	HeteroAlt
1:221143945	T	C	-	0.472	9.90511e-06	intron_variant	MODIFIER	KANK1	ENSSSCG00000005235	ENSSSCT00000045712.2	protein_coding	ENSSSCP00000059331	-	3/12	-	-	-	-	-	rs346396450	-	HGNC	HGNC:19309	-	A2	-	HeteroAlt
1:221143945	T	C	-	0.472	9.90511e-06	intron_variant	MODIFIER	KANK1	ENSSSCG00000005235	ENSSSCT00000060664.2	protein_coding	ENSSSCP00000055327	-	2/11	-	-	-	-	-	rs346396450	-	HGNC	HGNC:19309	YES	P5	-	HeteroAlt
1:221145473	T	C	-	0.603	1.05976e-08	intron_variant	MODIFIER	KANK1	ENSSSCG00000005235	ENSSSCT00000005769.4	protein_coding	ENSSSCP00000005627	-	2/10	-	-	-	-	-	rs319651816	-	HGNC	HGNC:19309	-	A2	-	HeteroAlt
1:221145473	T	C	-	0.603	1.05976e-08	intron_variant	MODIFIER	KANK1	ENSSSCG00000005235	ENSSSCT00000045712.2	protein_coding	ENSSSCP00000059331	-	3/12	-	-	-	-	-	rs319651816	-	HGNC	HGNC:19309	-	A2	-	HeteroAlt
1:221145473	T	C	-	0.603	1.05976e-08	intron_variant	MODIFIER	KANK1	ENSSSCG00000005235	ENSSSCT00000060664.2	protein_coding	ENSSSCP00000055327	-	2/11	-	-	-	-	-	rs319651816	-	HGNC	HGNC:19309	YES	P5	-	HeteroAlt
1:221146474	C	T	-	0.425	6.99382e-06	intron_variant	MODIFIER	KANK1	ENSSSCG00000005235	ENSSSCT00000005769.4	protein_coding	ENSSSCP00000005627	-	2/10	-	-	-	-	-	rs325515557	-	HGNC	HGNC:19309	-	A2	-	HeteroAlt
1:221146474	C	T	-	0.425	6.99382e-06	intron_variant	MODIFIER	KANK1	ENSSSCG00000005235	ENSSSCT00000045712.2	protein_coding	ENSSSCP00000059331	-	3/12	-	-	-	-	-	rs325515557	-	HGNC	HGNC:19309	-	A2	-	HeteroAlt
1:221146474	C	T	-	0.425	6.99382e-06	intron_variant	MODIFIER	KANK1	ENSSSCG00000005235	ENSSSCT00000060664.2	protein_coding	ENSSSCP00000055327	-	2/11	-	-	-	-	-	rs325515557	-	HGNC	HGNC:19309	YES	P5	-	HeteroAlt
1:221147309	G	A	-	0.418	2.68921e-07	intron_variant	MODIFIER	KANK1	ENSSSCG00000005235	ENSSSCT00000005769.4	protein_coding	ENSSSCP00000005627	-	2/10	-	-	-	-	-	rs323742612	-	HGNC	HGNC:19309	-	A2	-	HeteroAlt
1:221147309	G	A	-	0.418	2.68921e-07	intron_variant	MODIFIER	KANK1	ENSSSCG00000005235	ENSSSCT00000045712.2	protein_coding	ENSSSCP00000059331	-	3/12	-	-	-	-	-	rs323742612	-	HGNC	HGNC:19309	-	A2	-	HeteroAlt
1:221147309	G	A	-	0.418	2.68921e-07	intron_variant	MODIFIER	KANK1	ENSSSCG00000005235	ENSSSCT00000060664.2	protein_coding	ENSSSCP00000055327	-	2/11	-	-	-	-	-	rs323742612	-	HGNC	HGNC:19309	YES	P5	-	HeteroAlt
1:221148607	A	C	-	0.552	2.39685e-05	intron_variant	MODIFIER	KANK1	ENSSSCG00000005235	ENSSSCT00000005769.4	protein_coding	ENSSSCP00000005627	-	1/10	-	-	-	-	-	rs330438793	-	HGNC	HGNC:19309	-	A2	-	HeteroAlt
1:221148607	A	C	-	0.552	2.39685e-05	intron_variant	MODIFIER	KANK1	ENSSSCG00000005235	ENSSSCT00000045712.2	protein_coding	ENSSSCP00000059331	-	2/12	-	-	-	-	-	rs330438793	-	HGNC	HGNC:19309	-	A2	-	HeteroAlt
1:221148607	A	C	-	0.552	2.39685e-05	intron_variant	MODIFIER	KANK1	ENSSSCG00000005235	ENSSSCT00000060664.2	protein_coding	ENSSSCP00000055327	-	1/11	-	-	-	-	-	rs330438793	-	HGNC	HGNC:19309	YES	P5	-	HeteroAlt
1:221151927	A	G	-	0.446	2.23855e-05	intron_variant	MODIFIER	KANK1	ENSSSCG00000005235	ENSSSCT00000005769.4	protein_coding	ENSSSCP00000005627	-	1/10	-	-	-	-	-	rs321160132	-	HGNC	HGNC:19309	-	A2	-	HeteroAlt
1:221151927	A	G	-	0.446	2.23855e-05	intron_variant	MODIFIER	KANK1	ENSSSCG00000005235	ENSSSCT00000045712.2	protein_coding	ENSSSCP00000059331	-	2/12	-	-	-	-	-	rs321160132	-	HGNC	HGNC:19309	-	A2	-	HeteroAlt
1:221151927	A	G	-	0.446	2.23855e-05	intron_variant	MODIFIER	KANK1	ENSSSCG00000005235	ENSSSCT00000060664.2	protein_coding	ENSSSCP00000055327	-	1/11	-	-	-	-	-	rs321160132	-	HGNC	HGNC:19309	YES	P5	-	HeteroAlt
1:221156710	T	G	-	-0.524	3.75874e-06	intron_variant	MODIFIER	KANK1	ENSSSCG00000005235	ENSSSCT00000005769.4	protein_coding	ENSSSCP00000005627	-	1/10	-	-	-	-	-	rs323826295	-	HGNC	HGNC:19309	-	A2	-	HeteroRef
1:221156710	T	G	-	-0.524	3.75874e-06	intron_variant	MODIFIER	KANK1	ENSSSCG00000005235	ENSSSCT00000045712.2	protein_coding	ENSSSCP00000059331	-	2/12	-	-	-	-	-	rs323826295	-	HGNC	HGNC:19309	-	A2	-	HeteroRef
1:221156710	T	G	-	-0.524	3.75874e-06	intron_variant	MODIFIER	KANK1	ENSSSCG00000005235	ENSSSCT00000060664.2	protein_coding	ENSSSCP00000055327	-	1/11	-	-	-	-	-	rs323826295	-	HGNC	HGNC:19309	YES	P5	-	HeteroRef
1:221162941	G	A	-	0.66	3.60187e-05	intron_variant	MODIFIER	KANK1	ENSSSCG00000005235	ENSSSCT00000005769.4	protein_coding	ENSSSCP00000005627	-	1/10	-	-	-	-	-	rs331760040	-	HGNC	HGNC:19309	-	A2	-	HeteroAlt
1:221162941	G	A	-	0.66	3.60187e-05	intron_variant	MODIFIER	KANK1	ENSSSCG00000005235	ENSSSCT00000045712.2	protein_coding	ENSSSCP00000059331	-	1/12	-	-	-	-	-	rs331760040	-	HGNC	HGNC:19309	-	A2	-	HeteroAlt
1:221162941	G	A	-	0.66	3.60187e-05	intron_variant	MODIFIER	KANK1	ENSSSCG00000005235	ENSSSCT00000060664.2	protein_coding	ENSSSCP00000055327	-	1/11	-	-	-	-	-	rs331760040	-	HGNC	HGNC:19309	YES	P5	-	HeteroAlt
1:221205049	T	C	-	-0.2	2.08324e-05	intron_variant	MODIFIER	KANK1	ENSSSCG00000005235	ENSSSCT00000005769.4	protein_coding	ENSSSCP00000005627	-	1/10	-	-	-	-	-	rs323999228	-	HGNC	HGNC:19309	-	A2	-	HeteroAlt
1:221205049	T	C	-	-0.2	2.08324e-05	intron_variant	MODIFIER	KANK1	ENSSSCG00000005235	ENSSSCT00000060664.2	protein_coding	ENSSSCP00000055327	-	1/11	-	-	-	-	-	rs323999228	-	HGNC	HGNC:19309	YES	P5	-	HeteroAlt
1:221216995	A	G	-	-0.164	9.20496e-05	intron_variant	MODIFIER	KANK1	ENSSSCG00000005235	ENSSSCT00000005769.4	protein_coding	ENSSSCP00000005627	-	1/10	-	-	-	-	-	rs335982269	-	HGNC	HGNC:19309	-	A2	-	HeteroAlt
1:221216995	A	G	-	-0.164	9.20496e-05	intron_variant	MODIFIER	KANK1	ENSSSCG00000005235	ENSSSCT00000060664.2	protein_coding	ENSSSCP00000055327	-	1/11	-	-	-	-	-	rs335982269	-	HGNC	HGNC:19309	YES	P5	-	HeteroAlt
1:222043568	G	T	+	0.467	1.75733e-06	intron_variant	MODIFIER	PIP5K1B	ENSSSCG00000027161	ENSSSCT00000051574.2	protein_coding	ENSSSCP00000033602	-	1/15	-	-	-	-	-	rs318375006	-	HGNC	HGNC:8995	-	-	-	HeteroAlt
1:222120158	A	G	+	0.316	1.88506e-11	intron_variant	MODIFIER	PIP5K1B	ENSSSCG00000027161	ENSSSCT00000051574.2	protein_coding	ENSSSCP00000033602	-	2/15	-	-	-	-	-	rs81213674	-	HGNC	HGNC:8995	-	-	-	HeteroAlt
1:222412674	C	A	+	0.395	2.45987e-08	synonymous_variant	LOW	FXN	ENSSSCG00000032999	ENSSSCT00000052420.2	protein_coding	ENSSSCP00000052923	1/5	-	175	150	50	A	gcC/gcA	rs325164302	-	HGNC	HGNC:3951	-	A2	-	HeteroAlt
1:222412674	C	A	+	0.395	2.45987e-08	synonymous_variant	LOW	FXN	ENSSSCG00000032999	ENSSSCT00000071766.1	protein_coding	ENSSSCP00000059918	3/7	-	141	141	47	A	gcC/gcA	rs325164302	-	HGNC	HGNC:3951	-	-	-	HeteroAlt
1:222412674	C	A	+	0.395	2.45987e-08	synonymous_variant	LOW	FXN	ENSSSCG00000032999	ENSSSCT00000087947.1	protein_coding	ENSSSCP00000068908	1/5	-	166	150	50	A	gcC/gcA	rs325164302	-	HGNC	HGNC:3951	YES	P5	-	HeteroAlt
1:22415822	A	G	+	-0.51	1.90121e-07	synonymous_variant	LOW	HIVEP2	ENSSSCG00000004138	ENSSSCT00000056296.2	protein_coding	ENSSSCP00000046415	7/12	-	3510	2640	880	L	ttA/ttG	rs81350371	-	HGNC	HGNC:4921	YES	P1	-	HeteroAlt
1:224962300	C	T	-	0.379	2.03937e-07	downstream_gene_variant	MODIFIER	CEMIP2	ENSSSCG00000024257	ENSSSCT00000005795.4	protein_coding	ENSSSCP00000005651	-	-	-	-	-	-	-	rs345173547	396	HGNC	HGNC:11869	YES	P5	-	HeteroAlt
1:224962300	C	T	-	0.379	2.03937e-07	3_prime_UTR_variant	MODIFIER	CEMIP2	ENSSSCG00000024257	ENSSSCT00000049032.1	protein_coding	ENSSSCP00000041681	24/24	-	5425	-	-	-	-	rs345173547	-	HGNC	HGNC:11869	-	A2	-	HeteroAlt
1:224974176	T	C	-	0.396	1.33315e-08	synonymous_variant	LOW	CEMIP2	ENSSSCG00000024257	ENSSSCT00000005795.4	protein_coding	ENSSSCP00000005651	20/24	-	4258	3510	1170	A	gcA/gcG	rs344576363	-	HGNC	HGNC:11869	YES	P5	-	2 days, 2:50:00
1:224974176	T	C	-	0.396	1.33315e-08	synonymous_variant	LOW	CEMIP2	ENSSSCG00000024257	ENSSSCT00000049032.1	protein_coding	ENSSSCP00000041681	20/24	-	4043	3510	1170	A	gcA/gcG	rs344576363	-	HGNC	HGNC:11869	-	A2	-	2 days, 2:50:00
1:225256159	C	G	+	0.394	1.29036e-11	missense_variant	MODERATE	C9orf85	ENSSSCG00000031105	ENSSSCT00000050062.2	protein_coding	ENSSSCP00000047596	3/4	-	391	272	91	S/C	tCt/tGt	rs333994154	-	HGNC	HGNC:28784	-	P1	tolerated(0.28)	2 days, 2:50:00
1:225256159	C	G	+	0.394	1.29036e-11	intron_variant	MODIFIER	C9orf85	ENSSSCG00000031105	ENSSSCT00000067091.1	protein_coding	ENSSSCP00000065558	-	2/3	-	-	-	-	-	rs333994154	-	HGNC	HGNC:28784	-	-	-	2 days, 2:50:00
1:225256159	C	G	+	0.394	1.29036e-11	missense_variant	MODERATE	C9orf85	ENSSSCG00000031105	ENSSSCT00000079039.1	protein_coding	ENSSSCP00000069451	4/5	-	409	320	107	S/C	tCt/tGt	rs333994154	-	HGNC	HGNC:28784	YES	-	tolerated(0.4)	2 days, 2:50:00
1:227574843	C	T	+	0.192	1.27672e-05	upstream_gene_variant	MODIFIER	RORB	ENSSSCG00000005268	ENSSSCT00000005803.4	protein_coding	ENSSSCP00000005659	-	-	-	-	-	-	-	rs330317127	149	HGNC	HGNC:10259	-	-	-	HeteroRef
1:227574843	C	T	+	0.192	1.27672e-05	5_prime_UTR_variant	MODIFIER	RORB	ENSSSCG00000005268	ENSSSCT00000037918.2	protein_coding	ENSSSCP00000046379	1/10	-	197	-	-	-	-	rs330317127	-	HGNC	HGNC:10259	-	P1	-	HeteroRef
1:227574843	C	T	+	0.192	1.27672e-05	upstream_gene_variant	MODIFIER	RORB	ENSSSCG00000005268	ENSSSCT00000087413.1	protein_coding	ENSSSCP00000070829	-	-	-	-	-	-	-	rs330317127	1028	HGNC	HGNC:10259	YES	-	-	HeteroRef
1:227775548	G	T	+	-0.306	6.31528e-05	downstream_gene_variant	MODIFIER	RORB	ENSSSCG00000005268	ENSSSCT00000005803.4	protein_coding	ENSSSCP00000005659	-	-	-	-	-	-	-	rs322443276	2872	HGNC	HGNC:10259	-	-	-	HeteroRef
1:227775548	G	T	+	-0.306	6.31528e-05	downstream_gene_variant	MODIFIER	RORB	ENSSSCG00000005268	ENSSSCT00000037918.2	protein_coding	ENSSSCP00000046379	-	-	-	-	-	-	-	rs322443276	2855	HGNC	HGNC:10259	-	P1	-	HeteroRef
1:227775548	G	T	+	-0.306	6.31528e-05	downstream_gene_variant	MODIFIER	RORB	ENSSSCG00000005268	ENSSSCT00000064905.2	protein_coding	ENSSSCP00000044715	-	-	-	-	-	-	-	rs322443276	2855	HGNC	HGNC:10259	-	-	-	HeteroRef
1:227775548	G	T	+	-0.306	6.31528e-05	downstream_gene_variant	MODIFIER	RORB	ENSSSCG00000005268	ENSSSCT00000087413.1	protein_coding	ENSSSCP00000070829	-	-	-	-	-	-	-	rs322443276	2855	HGNC	HGNC:10259	YES	-	-	HeteroRef
1:229580951	G	A	-	-0.303	1.57405e-11	downstream_gene_variant	MODIFIER	-	ENSSSCG00000039009	ENSSSCT00000056691.2	protein_coding	ENSSSCP00000046485	-	-	-	-	-	-	-	rs328304687	699	-	-	YES	P5	-	HeteroAlt
1:229580951	G	A	-	-0.303	1.57405e-11	non_coding_transcript_exon_variant	MODIFIER	-	ENSSSCG00000042150	ENSSSCT00000085082.1	lncRNA	-	2/2	-	2208	-	-	-	-	rs328304687	-	-	-	YES	-	-	HeteroAlt
1:229643785	G	A	-	-0.367	2.22045e-16	intron_variant	MODIFIER	-	ENSSSCG00000039009	ENSSSCT00000048113.2	protein_coding	ENSSSCP00000034157	-	9/17	-	-	-	-	-	rs80958080	-	-	-	-	A2	-	2 days, 2:50:00
1:229643785	G	A	-	-0.367	2.22045e-16	synonymous_variant	LOW	-	ENSSSCG00000039009	ENSSSCT00000056691.2	protein_coding	ENSSSCP00000046485	1/13	-	30	30	10	L	ctC/ctT	rs80958080	-	-	-	YES	P5	-	2 days, 2:50:00
1:230100601	C	T	+	0.352	0	5_prime_UTR_variant	MODIFIER	VPS13A	ENSSSCG00000005282	ENSSSCT00000005817.4	protein_coding	ENSSSCP00000005673	4/72	-	415	-	-	-	-	rs328192467	-	HGNC	HGNC:1908	-	-	-	HeteroRef
1:230100601	C	T	+	0.352	0	synonymous_variant	LOW	VPS13A	ENSSSCG00000005282	ENSSSCT00000067516.1	protein_coding	ENSSSCP00000060805	4/71	-	429	219	73	N	aaC/aaT	rs328192467	-	HGNC	HGNC:1908	-	A2	-	HeteroRef
1:230100601	C	T	+	0.352	0	synonymous_variant	LOW	VPS13A	ENSSSCG00000005282	ENSSSCT00000068729.1	protein_coding	ENSSSCP00000071880	4/72	-	429	219	73	N	aaC/aaT	rs328192467	-	HGNC	HGNC:1908	-	A2	-	HeteroRef
1:230100601	C	T	+	0.352	0	synonymous_variant	LOW	VPS13A	ENSSSCG00000005282	ENSSSCT00000078542.1	protein_coding	ENSSSCP00000067642	4/73	-	429	219	73	N	aaC/aaT	rs328192467	-	HGNC	HGNC:1908	YES	P5	-	HeteroRef
1:230182093	G	A	+	-0.131	4.13041e-06	synonymous_variant	LOW	VPS13A	ENSSSCG00000005282	ENSSSCT00000005817.4	protein_coding	ENSSSCP00000005673	31/72	-	3480	1521	507	L	ctG/ctA	rs338284118	-	HGNC	HGNC:1908	-	-	-	HeteroAlt
1:230182093	G	A	+	-0.131	4.13041e-06	synonymous_variant	LOW	VPS13A	ENSSSCG00000005282	ENSSSCT00000067516.1	protein_coding	ENSSSCP00000060805	32/71	-	3492	3282	1094	L	ctG/ctA	rs338284118	-	HGNC	HGNC:1908	-	A2	-	HeteroAlt
1:230182093	G	A	+	-0.131	4.13041e-06	synonymous_variant	LOW	VPS13A	ENSSSCG00000005282	ENSSSCT00000068729.1	protein_coding	ENSSSCP00000071880	31/72	-	3375	3165	1055	L	ctG/ctA	rs338284118	-	HGNC	HGNC:1908	-	A2	-	HeteroAlt
1:230182093	G	A	+	-0.131	4.13041e-06	synonymous_variant	LOW	VPS13A	ENSSSCG00000005282	ENSSSCT00000078542.1	protein_coding	ENSSSCP00000067642	32/73	-	3492	3282	1094	L	ctG/ctA	rs338284118	-	HGNC	HGNC:1908	YES	P5	-	HeteroAlt
1:230202652	C	A	+	-0.223	3.71399e-05	synonymous_variant	LOW	VPS13A	ENSSSCG00000005282	ENSSSCT00000005817.4	protein_coding	ENSSSCP00000005673	34/72	-	4023	2064	688	A	gcC/gcA	rs334028891	-	HGNC	HGNC:1908	-	-	-	HeteroRef
1:230202652	C	A	+	-0.223	3.71399e-05	synonymous_variant	LOW	VPS13A	ENSSSCG00000005282	ENSSSCT00000067516.1	protein_coding	ENSSSCP00000060805	35/71	-	4035	3825	1275	A	gcC/gcA	rs334028891	-	HGNC	HGNC:1908	-	A2	-	HeteroRef
1:230202652	C	A	+	-0.223	3.71399e-05	synonymous_variant	LOW	VPS13A	ENSSSCG00000005282	ENSSSCT00000068729.1	protein_coding	ENSSSCP00000071880	34/72	-	3918	3708	1236	A	gcC/gcA	rs334028891	-	HGNC	HGNC:1908	-	A2	-	HeteroRef
1:230202652	C	A	+	-0.223	3.71399e-05	synonymous_variant	LOW	VPS13A	ENSSSCG00000005282	ENSSSCT00000078542.1	protein_coding	ENSSSCP00000067642	35/73	-	4035	3825	1275	A	gcC/gcA	rs334028891	-	HGNC	HGNC:1908	YES	P5	-	HeteroRef
1:230206100	C	T	+	-0.257	7.03338e-09	synonymous_variant	LOW	VPS13A	ENSSSCG00000005282	ENSSSCT00000005817.4	protein_coding	ENSSSCP00000005673	35/72	-	4170	2211	737	D	gaC/gaT	rs334756040	-	HGNC	HGNC:1908	-	-	-	HeteroRef
1:230206100	C	T	+	-0.257	7.03338e-09	synonymous_variant	LOW	VPS13A	ENSSSCG00000005282	ENSSSCT00000067516.1	protein_coding	ENSSSCP00000060805	36/71	-	4182	3972	1324	D	gaC/gaT	rs334756040	-	HGNC	HGNC:1908	-	A2	-	HeteroRef
1:230206100	C	T	+	-0.257	7.03338e-09	synonymous_variant	LOW	VPS13A	ENSSSCG00000005282	ENSSSCT00000068729.1	protein_coding	ENSSSCP00000071880	35/72	-	4065	3855	1285	D	gaC/gaT	rs334756040	-	HGNC	HGNC:1908	-	A2	-	HeteroRef
1:230206100	C	T	+	-0.257	7.03338e-09	synonymous_variant	LOW	VPS13A	ENSSSCG00000005282	ENSSSCT00000078542.1	protein_coding	ENSSSCP00000067642	36/73	-	4182	3972	1324	D	gaC/gaT	rs334756040	-	HGNC	HGNC:1908	YES	P5	-	HeteroRef
1:230324979	T	C	+	0.26	2.95591e-07	synonymous_variant	LOW	VPS13A	ENSSSCG00000005282	ENSSSCT00000005817.4	protein_coding	ENSSSCP00000005673	70/72	-	9391	7432	2478	L	Ttg/Ctg	rs81210844	-	HGNC	HGNC:1908	-	-	-	HeteroRef
1:230324979	T	C	+	0.26	2.95591e-07	synonymous_variant	LOW	VPS13A	ENSSSCG00000005282	ENSSSCT00000068729.1	protein_coding	ENSSSCP00000071880	70/72	-	9367	9157	3053	L	Ttg/Ctg	rs81210844	-	HGNC	HGNC:1908	-	A2	-	HeteroRef
1:230324979	T	C	+	0.26	2.95591e-07	synonymous_variant	LOW	VPS13A	ENSSSCG00000005282	ENSSSCT00000078542.1	protein_coding	ENSSSCP00000067642	71/73	-	9484	9274	3092	L	Ttg/Ctg	rs81210844	-	HGNC	HGNC:1908	YES	P5	-	HeteroRef
1:232444163	C	A	+	-0.366	1.64385e-05	intron_variant	MODIFIER	TLE4	ENSSSCG00000005288	ENSSSCT00000005825.3	protein_coding	ENSSSCP00000005681	-	8/19	-	-	-	-	-	rs330341943	-	HGNC	HGNC:11840	-	-	-	HeteroAlt
1:232444163	C	A	+	-0.366	1.64385e-05	intron_variant	MODIFIER	TLE4	ENSSSCG00000005288	ENSSSCT00000040688.2	protein_coding	ENSSSCP00000053597	-	7/18	-	-	-	-	-	rs330341943	-	HGNC	HGNC:11840	-	-	-	HeteroAlt
1:232444163	C	A	+	-0.366	1.64385e-05	intron_variant	MODIFIER	TLE4	ENSSSCG00000005288	ENSSSCT00000040923.2	protein_coding	ENSSSCP00000034419	-	8/18	-	-	-	-	-	rs330341943	-	HGNC	HGNC:11840	-	-	-	HeteroAlt
1:232444163	C	A	+	-0.366	1.64385e-05	intron_variant	MODIFIER	TLE4	ENSSSCG00000005288	ENSSSCT00000056345.2	protein_coding	ENSSSCP00000033643	-	8/19	-	-	-	-	-	rs330341943	-	HGNC	HGNC:11840	YES	P1	-	HeteroAlt
1:232444163	C	A	+	-0.366	1.64385e-05	intron_variant	MODIFIER	TLE4	ENSSSCG00000005288	ENSSSCT00000064792.2	protein_coding	ENSSSCP00000049228	-	8/17	-	-	-	-	-	rs330341943	-	HGNC	HGNC:11840	-	-	-	HeteroAlt
1:232444163	C	A	+	-0.366	1.64385e-05	downstream_gene_variant	MODIFIER	TLE4	ENSSSCG00000005288	ENSSSCT00000076768.1	protein_coding	ENSSSCP00000064997	-	-	-	-	-	-	-	rs330341943	4863	HGNC	HGNC:11840	-	-	-	HeteroAlt
1:238328381	A	G	-	-0.359	1.75344e-05	intron_variant	MODIFIER	-	ENSSSCG00000050320	ENSSSCT00000005889.4	protein_coding	ENSSSCP00000005742	-	2/9	-	-	-	-	-	rs345438375	-	-	-	YES	P1	-	HeteroRef
1:238328434	A	G	-	-0.312	1.40311e-05	intron_variant	MODIFIER	-	ENSSSCG00000050320	ENSSSCT00000005889.4	protein_coding	ENSSSCP00000005742	-	2/9	-	-	-	-	-	rs328309535	-	-	-	YES	P1	-	HeteroRef
1:240032139	T	A	-	0.197	0.000122474	synonymous_variant	LOW	TBC1D2	ENSSSCG00000005376	ENSSSCT00000005916.4	protein_coding	ENSSSCP00000005769	5/15	-	930	837	279	S	tcA/tcT	rs320332248	-	HGNC	HGNC:18026	YES	P5	-	HeteroAlt
1:240032139	T	A	-	0.197	0.000122474	synonymous_variant	LOW	TBC1D2	ENSSSCG00000005376	ENSSSCT00000089289.1	protein_coding	ENSSSCP00000071166	5/15	-	930	837	279	S	tcA/tcT	rs320332248	-	HGNC	HGNC:18026	-	A2	-	HeteroAlt
1:240821222	G	A	+	-0.314	1.37045e-05	missense_variant	MODERATE	COL15A1	ENSSSCG00000005380	ENSSSCT00000005920.4	protein_coding	ENSSSCP00000005773	49/53	-	5624	3556	1186	D/N	Gac/Aac	rs81351466	-	HGNC	HGNC:2192	YES	P5	tolerated(0.21)	HeteroRef
1:240821222	G	A	+	-0.314	1.37045e-05	missense_variant	MODERATE	COL15A1	ENSSSCG00000005380	ENSSSCT00000005921.4	protein_coding	ENSSSCP00000005774	9/12	-	571	469	157	D/N	Gac/Aac	rs81351466	-	HGNC	HGNC:2192	-	-	tolerated(0.58)	HeteroRef
1:240821222	G	A	+	-0.314	1.37045e-05	missense_variant	MODERATE	COL15A1	ENSSSCG00000005380	ENSSSCT00000037246.2	protein_coding	ENSSSCP00000048772	38/41	-	3568	3568	1190	D/N	Gac/Aac	rs81351466	-	HGNC	HGNC:2192	-	A2	tolerated(0.26)	HeteroRef
1:240821222	G	A	+	-0.314	1.37045e-05	missense_variant	MODERATE	COL15A1	ENSSSCG00000005380	ENSSSCT00000042391.2	protein_coding	ENSSSCP00000042716	39/42	-	3703	3538	1180	D/N	Gac/Aac	rs81351466	-	HGNC	HGNC:2192	-	-	tolerated(0.29)	HeteroRef
1:240821222	G	A	+	-0.314	1.37045e-05	missense_variant	MODERATE	COL15A1	ENSSSCG00000005380	ENSSSCT00000053184.2	protein_coding	ENSSSCP00000056238	28/32	-	3178	3178	1060	D/N	Gac/Aac	rs81351466	-	HGNC	HGNC:2192	-	-	tolerated(0.45)	HeteroRef
1:240828641	C	T	+	-0.32	1.77492e-07	downstream_gene_variant	MODIFIER	COL15A1	ENSSSCG00000005380	ENSSSCT00000005920.4	protein_coding	ENSSSCP00000005773	-	-	-	-	-	-	-	rs341738058	333	HGNC	HGNC:2192	YES	P5	-	HeteroRef
1:240828641	C	T	+	-0.32	1.77492e-07	3_prime_UTR_variant	MODIFIER	COL15A1	ENSSSCG00000005380	ENSSSCT00000005921.4	protein_coding	ENSSSCP00000005774	12/12	-	1430	-	-	-	-	rs341738058	-	HGNC	HGNC:2192	-	-	-	HeteroRef
1:240828641	C	T	+	-0.32	1.77492e-07	3_prime_UTR_variant	MODIFIER	COL15A1	ENSSSCG00000005380	ENSSSCT00000037246.2	protein_coding	ENSSSCP00000048772	41/41	-	4427	-	-	-	-	rs341738058	-	HGNC	HGNC:2192	-	A2	-	HeteroRef
1:240828641	C	T	+	-0.32	1.77492e-07	3_prime_UTR_variant	MODIFIER	COL15A1	ENSSSCG00000005380	ENSSSCT00000042391.2	protein_coding	ENSSSCP00000042716	42/42	-	4562	-	-	-	-	rs341738058	-	HGNC	HGNC:2192	-	-	-	HeteroRef
1:240828641	C	T	+	-0.32	1.77492e-07	3_prime_UTR_variant	MODIFIER	COL15A1	ENSSSCG00000005380	ENSSSCT00000053184.2	protein_coding	ENSSSCP00000056238	32/32	-	4001	-	-	-	-	rs341738058	-	HGNC	HGNC:2192	-	-	-	HeteroRef
1:240828950	T	C	+	-0.34	7.57483e-11	downstream_gene_variant	MODIFIER	COL15A1	ENSSSCG00000005380	ENSSSCT00000005920.4	protein_coding	ENSSSCP00000005773	-	-	-	-	-	-	-	rs334969349	642	HGNC	HGNC:2192	YES	P5	-	HeteroRef
1:240828950	T	C	+	-0.34	7.57483e-11	3_prime_UTR_variant	MODIFIER	COL15A1	ENSSSCG00000005380	ENSSSCT00000005921.4	protein_coding	ENSSSCP00000005774	12/12	-	1739	-	-	-	-	rs334969349	-	HGNC	HGNC:2192	-	-	-	HeteroRef
1:240828950	T	C	+	-0.34	7.57483e-11	3_prime_UTR_variant	MODIFIER	COL15A1	ENSSSCG00000005380	ENSSSCT00000037246.2	protein_coding	ENSSSCP00000048772	41/41	-	4736	-	-	-	-	rs334969349	-	HGNC	HGNC:2192	-	A2	-	HeteroRef
1:240828950	T	C	+	-0.34	7.57483e-11	downstream_gene_variant	MODIFIER	COL15A1	ENSSSCG00000005380	ENSSSCT00000042391.2	protein_coding	ENSSSCP00000042716	-	-	-	-	-	-	-	rs334969349	157	HGNC	HGNC:2192	-	-	-	HeteroRef
1:240828950	T	C	+	-0.34	7.57483e-11	3_prime_UTR_variant	MODIFIER	COL15A1	ENSSSCG00000005380	ENSSSCT00000053184.2	protein_coding	ENSSSCP00000056238	32/32	-	4310	-	-	-	-	rs334969349	-	HGNC	HGNC:2192	-	-	-	HeteroRef
1:240889479	C	T	+	-0.66	0	synonymous_variant	LOW	TGFBR1	ENSSSCG00000005382	ENSSSCT00000005922.5	protein_coding	ENSSSCP00000005775	2/10	-	1128	297	99	S	tcC/tcT	rs342270058	-	HGNC	HGNC:11772	-	A2	-	HeteroRef
1:240889479	C	T	+	-0.66	0	synonymous_variant	LOW	TGFBR1	ENSSSCG00000005382	ENSSSCT00000034224.3	protein_coding	ENSSSCP00000030910	2/10	-	1128	297	99	S	tcC/tcT	rs342270058	-	HGNC	HGNC:11772	YES	P5	-	HeteroRef
1:240889479	C	T	+	-0.66	0	synonymous_variant	LOW	TGFBR1	ENSSSCG00000005382	ENSSSCT00000036612.3	protein_coding	ENSSSCP00000029422	3/10	-	387	204	68	S	tcC/tcT	rs342270058	-	HGNC	HGNC:11772	-	A2	-	HeteroRef
1:240889479	C	T	+	-0.66	0	synonymous_variant	LOW	TGFBR1	ENSSSCG00000005382	ENSSSCT00000064097.2	protein_coding	ENSSSCP00000057115	3/10	-	304	57	19	S	tcC/tcT	rs342270058	-	HGNC	HGNC:11772	-	-	-	HeteroRef
1:240909796	G	A	+	0.321	1.11022e-16	missense_variant	MODERATE	TGFBR1	ENSSSCG00000005382	ENSSSCT00000005922.5	protein_coding	ENSSSCP00000005775	7/10	-	2218	1387	463	V/I	Gtt/Att	rs338130503	-	HGNC	HGNC:11772	-	A2	tolerated(0.52)	HeteroAlt
1:240909796	G	A	+	0.321	1.11022e-16	missense_variant	MODERATE	TGFBR1	ENSSSCG00000005382	ENSSSCT00000034224.3	protein_coding	ENSSSCP00000030910	7/10	-	2218	1387	463	V/I	Gtt/Att	rs338130503	-	HGNC	HGNC:11772	YES	P5	tolerated(0.53)	HeteroAlt
1:240909796	G	A	+	0.321	1.11022e-16	missense_variant	MODERATE	TGFBR1	ENSSSCG00000005382	ENSSSCT00000036612.3	protein_coding	ENSSSCP00000029422	8/10	-	1477	1294	432	V/I	Gtt/Att	rs338130503	-	HGNC	HGNC:11772	-	A2	tolerated(0.41)	HeteroAlt
1:240909796	G	A	+	0.321	1.11022e-16	missense_variant	MODERATE	TGFBR1	ENSSSCG00000005382	ENSSSCT00000064097.2	protein_coding	ENSSSCP00000057115	8/10	-	1394	1147	383	V/I	Gtt/Att	rs338130503	-	HGNC	HGNC:11772	-	-	tolerated(0.45)	HeteroAlt
1:240910610	G	A	+	0.745	1.55009e-12	intron_variant	MODIFIER	TGFBR1	ENSSSCG00000005382	ENSSSCT00000005922.5	protein_coding	ENSSSCP00000005775	-	7/9	-	-	-	-	-	rs322400645	-	HGNC	HGNC:11772	-	A2	-	HeteroAlt
1:240910610	G	A	+	0.745	1.55009e-12	intron_variant	MODIFIER	TGFBR1	ENSSSCG00000005382	ENSSSCT00000034224.3	protein_coding	ENSSSCP00000030910	-	7/9	-	-	-	-	-	rs322400645	-	HGNC	HGNC:11772	YES	P5	-	HeteroAlt
1:240910610	G	A	+	0.745	1.55009e-12	intron_variant	MODIFIER	TGFBR1	ENSSSCG00000005382	ENSSSCT00000036612.3	protein_coding	ENSSSCP00000029422	-	8/9	-	-	-	-	-	rs322400645	-	HGNC	HGNC:11772	-	A2	-	HeteroAlt
1:240910610	G	A	+	0.745	1.55009e-12	intron_variant	MODIFIER	TGFBR1	ENSSSCG00000005382	ENSSSCT00000064097.2	protein_coding	ENSSSCP00000057115	-	8/9	-	-	-	-	-	rs322400645	-	HGNC	HGNC:11772	-	-	-	HeteroAlt
1:240914520	T	A	+	-0.77	0	3_prime_UTR_variant	MODIFIER	TGFBR1	ENSSSCG00000005382	ENSSSCT00000005922.5	protein_coding	ENSSSCP00000005775	9/10	-	2877	-	-	-	-	rs332001607	-	HGNC	HGNC:11772	-	A2	-	2 days, 2:50:00
1:240914520	T	A	+	-0.77	0	intron_variant	MODIFIER	TGFBR1	ENSSSCG00000005382	ENSSSCT00000034224.3	protein_coding	ENSSSCP00000030910	-	9/9	-	-	-	-	-	rs332001607	-	HGNC	HGNC:11772	YES	P5	-	2 days, 2:50:00
1:240914520	T	A	+	-0.77	0	3_prime_UTR_variant	MODIFIER	TGFBR1	ENSSSCG00000005382	ENSSSCT00000036612.3	protein_coding	ENSSSCP00000029422	10/10	-	2136	-	-	-	-	rs332001607	-	HGNC	HGNC:11772	-	A2	-	2 days, 2:50:00
1:240914520	T	A	+	-0.77	0	3_prime_UTR_variant	MODIFIER	TGFBR1	ENSSSCG00000005382	ENSSSCT00000064097.2	protein_coding	ENSSSCP00000057115	10/10	-	2053	-	-	-	-	rs332001607	-	HGNC	HGNC:11772	-	-	-	2 days, 2:50:00
1:240916017	G	A	+	0.685	0	3_prime_UTR_variant	MODIFIER	TGFBR1	ENSSSCG00000005382	ENSSSCT00000005922.5	protein_coding	ENSSSCP00000005775	10/10	-	4331	-	-	-	-	rs323169120	-	HGNC	HGNC:11772	-	A2	-	HeteroAlt
1:240916017	G	A	+	0.685	0	downstream_gene_variant	MODIFIER	TGFBR1	ENSSSCG00000005382	ENSSSCT00000034224.3	protein_coding	ENSSSCP00000030910	-	-	-	-	-	-	-	rs323169120	485	HGNC	HGNC:11772	YES	P5	-	HeteroAlt
1:240916017	G	A	+	0.685	0	3_prime_UTR_variant	MODIFIER	TGFBR1	ENSSSCG00000005382	ENSSSCT00000036612.3	protein_coding	ENSSSCP00000029422	10/10	-	3633	-	-	-	-	rs323169120	-	HGNC	HGNC:11772	-	A2	-	HeteroAlt
1:240916017	G	A	+	0.685	0	3_prime_UTR_variant	MODIFIER	TGFBR1	ENSSSCG00000005382	ENSSSCT00000064097.2	protein_coding	ENSSSCP00000057115	10/10	-	3550	-	-	-	-	rs323169120	-	HGNC	HGNC:11772	-	-	-	HeteroAlt
1:240916100	C	T	+	0.698	0	3_prime_UTR_variant	MODIFIER	TGFBR1	ENSSSCG00000005382	ENSSSCT00000005922.5	protein_coding	ENSSSCP00000005775	10/10	-	4414	-	-	-	-	rs329142942	-	HGNC	HGNC:11772	-	A2	-	HeteroAlt
1:240916100	C	T	+	0.698	0	downstream_gene_variant	MODIFIER	TGFBR1	ENSSSCG00000005382	ENSSSCT00000034224.3	protein_coding	ENSSSCP00000030910	-	-	-	-	-	-	-	rs329142942	568	HGNC	HGNC:11772	YES	P5	-	HeteroAlt
1:240916100	C	T	+	0.698	0	3_prime_UTR_variant	MODIFIER	TGFBR1	ENSSSCG00000005382	ENSSSCT00000036612.3	protein_coding	ENSSSCP00000029422	10/10	-	3716	-	-	-	-	rs329142942	-	HGNC	HGNC:11772	-	A2	-	HeteroAlt
1:240916100	C	T	+	0.698	0	3_prime_UTR_variant	MODIFIER	TGFBR1	ENSSSCG00000005382	ENSSSCT00000064097.2	protein_coding	ENSSSCP00000057115	10/10	-	3633	-	-	-	-	rs329142942	-	HGNC	HGNC:11772	-	-	-	HeteroAlt
1:240916885	C	G	+	-0.75	0	3_prime_UTR_variant	MODIFIER	TGFBR1	ENSSSCG00000005382	ENSSSCT00000005922.5	protein_coding	ENSSSCP00000005775	10/10	-	5199	-	-	-	-	rs333978392	-	HGNC	HGNC:11772	-	A2	-	HeteroRef
1:240916885	C	G	+	-0.75	0	downstream_gene_variant	MODIFIER	TGFBR1	ENSSSCG00000005382	ENSSSCT00000034224.3	protein_coding	ENSSSCP00000030910	-	-	-	-	-	-	-	rs333978392	1353	HGNC	HGNC:11772	YES	P5	-	HeteroRef
1:240916885	C	G	+	-0.75	0	downstream_gene_variant	MODIFIER	TGFBR1	ENSSSCG00000005382	ENSSSCT00000036612.3	protein_coding	ENSSSCP00000029422	-	-	-	-	-	-	-	rs333978392	184	HGNC	HGNC:11772	-	A2	-	HeteroRef
1:240916885	C	G	+	-0.75	0	3_prime_UTR_variant	MODIFIER	TGFBR1	ENSSSCG00000005382	ENSSSCT00000064097.2	protein_coding	ENSSSCP00000057115	10/10	-	4418	-	-	-	-	rs333978392	-	HGNC	HGNC:11772	-	-	-	HeteroRef
1:243172462	C	T	-	-0.247	0.000115532	3_prime_UTR_variant	MODIFIER	PGAP4	ENSSSCG00000029687	ENSSSCT00000028138.3	protein_coding	ENSSSCP00000023025	2/2	-	2371	-	-	-	-	rs699054638	-	HGNC	HGNC:28180	-	P1	-	HeteroRef
1:243172462	C	T	-	-0.247	0.000115532	3_prime_UTR_variant	MODIFIER	PGAP4	ENSSSCG00000029687	ENSSSCT00000040404.2	protein_coding	ENSSSCP00000039195	2/2	-	2455	-	-	-	-	rs699054638	-	HGNC	HGNC:28180	-	P1	-	HeteroRef
1:243172462	C	T	-	-0.247	0.000115532	3_prime_UTR_variant	MODIFIER	PGAP4	ENSSSCG00000029687	ENSSSCT00000040488.2	protein_coding	ENSSSCP00000066588	2/2	-	2537	-	-	-	-	rs699054638	-	HGNC	HGNC:28180	YES	P1	-	HeteroRef
1:243172462	C	T	-	-0.247	0.000115532	downstream_gene_variant	MODIFIER	PGAP4	ENSSSCG00000029687	ENSSSCT00000080639.1	protein_coding	ENSSSCP00000062416	-	-	-	-	-	-	-	rs699054638	449	HGNC	HGNC:28180	-	P1	-	HeteroRef
1:2461748	T	C	+	0.379	5.41883e-07	synonymous_variant	LOW	RPS6KA2	ENSSSCG00000004022	ENSSSCT00000004447.4	protein_coding	ENSSSCP00000004346	8/22	-	994	627	209	D	gaT/gaC	rs81349800	-	HGNC	HGNC:10431	-	-	-	HeteroRef
1:2461748	T	C	+	0.379	5.41883e-07	synonymous_variant	LOW	RPS6KA2	ENSSSCG00000004022	ENSSSCT00000041914.2	protein_coding	ENSSSCP00000053197	7/21	-	601	546	182	D	gaT/gaC	rs81349800	-	HGNC	HGNC:10431	-	-	-	HeteroRef
1:2461748	T	C	+	0.379	5.41883e-07	synonymous_variant	LOW	RPS6KA2	ENSSSCG00000004022	ENSSSCT00000044784.2	protein_coding	ENSSSCP00000054657	9/25	-	965	285	95	D	gaT/gaC	rs81349800	-	HGNC	HGNC:10431	-	-	-	HeteroRef
1:2461748	T	C	+	0.379	5.41883e-07	synonymous_variant	LOW	RPS6KA2	ENSSSCG00000004022	ENSSSCT00000049529.2	protein_coding	ENSSSCP00000040577	8/23	-	994	627	209	D	gaT/gaC	rs81349800	-	HGNC	HGNC:10431	-	-	-	HeteroRef
1:2461748	T	C	+	0.379	5.41883e-07	synonymous_variant	LOW	RPS6KA2	ENSSSCG00000004022	ENSSSCT00000052370.2	protein_coding	ENSSSCP00000052983	6/20	-	573	504	168	D	gaT/gaC	rs81349800	-	HGNC	HGNC:10431	-	-	-	HeteroRef
1:2461748	T	C	+	0.379	5.41883e-07	synonymous_variant	LOW	RPS6KA2	ENSSSCG00000004022	ENSSSCT00000056494.2	protein_coding	ENSSSCP00000037003	6/18	-	675	675	225	D	gaT/gaC	rs81349800	-	HGNC	HGNC:10431	-	-	-	HeteroRef
1:2461748	T	C	+	0.379	5.41883e-07	synonymous_variant	LOW	RPS6KA2	ENSSSCG00000004022	ENSSSCT00000058943.2	protein_coding	ENSSSCP00000040317	7/23	-	943	576	192	D	gaT/gaC	rs81349800	-	HGNC	HGNC:10431	-	A2	-	HeteroRef
1:2461748	T	C	+	0.379	5.41883e-07	synonymous_variant	LOW	RPS6KA2	ENSSSCG00000004022	ENSSSCT00000061934.2	protein_coding	ENSSSCP00000035213	6/20	-	708	708	236	D	gaT/gaC	rs81349800	-	HGNC	HGNC:10431	YES	-	-	HeteroRef
1:2461748	T	C	+	0.379	5.41883e-07	synonymous_variant	LOW	RPS6KA2	ENSSSCG00000004022	ENSSSCT00000078486.1	protein_coding	ENSSSCP00000071955	8/24	-	994	627	209	D	gaT/gaC	rs81349800	-	HGNC	HGNC:10431	-	P5	-	HeteroRef
1:2461748	T	C	+	0.379	5.41883e-07	synonymous_variant	LOW	RPS6KA2	ENSSSCG00000004022	ENSSSCT00000081849.1	protein_coding	ENSSSCP00000067298	6/23	-	678	552	184	D	gaT/gaC	rs81349800	-	HGNC	HGNC:10431	-	-	-	HeteroRef
1:246832621	A	G	+	-0.224	1.21455e-10	synonymous_variant	LOW	FSD1L	ENSSSCG00000005426	ENSSSCT00000005969.4	protein_coding	ENSSSCP00000005821	7/11	-	968	789	263	G	ggA/ggG	rs323100964	-	HGNC	HGNC:13753	-	-	-	HeteroRef
1:246832621	A	G	+	-0.224	1.21455e-10	synonymous_variant	LOW	FSD1L	ENSSSCG00000005426	ENSSSCT00000005970.4	protein_coding	ENSSSCP00000005822	9/23	-	1016	912	304	G	ggA/ggG	rs323100964	-	HGNC	HGNC:13753	-	A2	-	HeteroRef
1:246832621	A	G	+	-0.224	1.21455e-10	synonymous_variant	LOW	FSD1L	ENSSSCG00000005426	ENSSSCT00000038218.2	protein_coding	ENSSSCP00000040631	9/19	-	1072	912	304	G	ggA/ggG	rs323100964	-	HGNC	HGNC:13753	-	A2	-	HeteroRef
1:246832621	A	G	+	-0.224	1.21455e-10	synonymous_variant	LOW	FSD1L	ENSSSCG00000005426	ENSSSCT00000044406.2	protein_coding	ENSSSCP00000042704	9/14	-	915	915	305	G	ggA/ggG	rs323100964	-	HGNC	HGNC:13753	-	A2	-	HeteroRef
1:246832621	A	G	+	-0.224	1.21455e-10	synonymous_variant	LOW	FSD1L	ENSSSCG00000005426	ENSSSCT00000047525.2	protein_coding	ENSSSCP00000042220	9/19	-	1072	912	304	G	ggA/ggG	rs323100964	-	HGNC	HGNC:13753	-	A2	-	HeteroRef
1:246832621	A	G	+	-0.224	1.21455e-10	synonymous_variant	LOW	FSD1L	ENSSSCG00000005426	ENSSSCT00000047610.2	protein_coding	ENSSSCP00000055472	9/20	-	1072	912	304	G	ggA/ggG	rs323100964	-	HGNC	HGNC:13753	YES	P5	-	HeteroRef
1:246832621	A	G	+	-0.224	1.21455e-10	synonymous_variant	LOW	FSD1L	ENSSSCG00000005426	ENSSSCT00000051125.2	protein_coding	ENSSSCP00000054939	8/12	-	914	780	260	G	ggA/ggG	rs323100964	-	HGNC	HGNC:13753	-	A2	-	HeteroRef
1:246832621	A	G	+	-0.224	1.21455e-10	synonymous_variant	LOW	FSD1L	ENSSSCG00000005426	ENSSSCT00000052340.2	protein_coding	ENSSSCP00000044140	7/11	-	792	792	264	G	ggA/ggG	rs323100964	-	HGNC	HGNC:13753	-	A2	-	HeteroRef
1:249932078	T	C	+	-0.509	0	synonymous_variant	LOW	ELP1	ENSSSCG00000005441	ENSSSCT00000005985.4	protein_coding	ENSSSCP00000005836	14/36	-	1695	1501	501	L	Ttg/Ctg	rs80966639	-	HGNC	HGNC:5959	-	A2	-	2 days, 2:50:00
1:249932078	T	C	+	-0.509	0	synonymous_variant	LOW	ELP1	ENSSSCG00000005441	ENSSSCT00000056556.2	protein_coding	ENSSSCP00000058784	12/36	-	1666	1588	530	L	Ttg/Ctg	rs80966639	-	HGNC	HGNC:5959	-	-	-	2 days, 2:50:00
1:249932078	T	C	+	-0.509	0	synonymous_variant	LOW	ELP1	ENSSSCG00000005441	ENSSSCT00000063138.2	protein_coding	ENSSSCP00000044646	14/37	-	1759	1681	561	L	Ttg/Ctg	rs80966639	-	HGNC	HGNC:5959	-	A2	-	2 days, 2:50:00
1:249932078	T	C	+	-0.509	0	synonymous_variant	LOW	ELP1	ENSSSCG00000005441	ENSSSCT00000088348.1	protein_coding	ENSSSCP00000072915	14/38	-	1849	1771	591	L	Ttg/Ctg	rs80966639	-	HGNC	HGNC:5959	YES	P5	-	2 days, 2:50:00
1:249932078	T	C	+	-0.509	0	synonymous_variant	LOW	ELP1	ENSSSCG00000005441	ENSSSCT00000090110.1	protein_coding	ENSSSCP00000059752	15/38	-	1853	1486	496	L	Ttg/Ctg	rs80966639	-	HGNC	HGNC:5959	-	A2	-	2 days, 2:50:00
1:249947799	A	G	+	-0.582	0	synonymous_variant	LOW	ELP1	ENSSSCG00000005441	ENSSSCT00000005985.4	protein_coding	ENSSSCP00000005836	16/36	-	1958	1764	588	P	ccA/ccG	rs321745113	-	HGNC	HGNC:5959	-	A2	-	2 days, 2:50:00
1:249947799	A	G	+	-0.582	0	synonymous_variant	LOW	ELP1	ENSSSCG00000005441	ENSSSCT00000056556.2	protein_coding	ENSSSCP00000058784	14/36	-	1929	1851	617	P	ccA/ccG	rs321745113	-	HGNC	HGNC:5959	-	-	-	2 days, 2:50:00
1:249947799	A	G	+	-0.582	0	synonymous_variant	LOW	ELP1	ENSSSCG00000005441	ENSSSCT00000063138.2	protein_coding	ENSSSCP00000044646	16/37	-	2022	1944	648	P	ccA/ccG	rs321745113	-	HGNC	HGNC:5959	-	A2	-	2 days, 2:50:00
1:249947799	A	G	+	-0.582	0	synonymous_variant	LOW	ELP1	ENSSSCG00000005441	ENSSSCT00000088348.1	protein_coding	ENSSSCP00000072915	16/38	-	2112	2034	678	P	ccA/ccG	rs321745113	-	HGNC	HGNC:5959	YES	P5	-	2 days, 2:50:00
1:249947799	A	G	+	-0.582	0	synonymous_variant	LOW	ELP1	ENSSSCG00000005441	ENSSSCT00000090110.1	protein_coding	ENSSSCP00000059752	17/38	-	2116	1749	583	P	ccA/ccG	rs321745113	-	HGNC	HGNC:5959	-	A2	-	2 days, 2:50:00
1:249949825	G	A	+	-0.58	0	synonymous_variant	LOW	ELP1	ENSSSCG00000005441	ENSSSCT00000005985.4	protein_coding	ENSSSCP00000005836	18/36	-	2195	2001	667	E	gaG/gaA	rs330759721	-	HGNC	HGNC:5959	-	A2	-	HeteroRef
1:249949825	G	A	+	-0.58	0	synonymous_variant	LOW	ELP1	ENSSSCG00000005441	ENSSSCT00000056556.2	protein_coding	ENSSSCP00000058784	16/36	-	2166	2088	696	E	gaG/gaA	rs330759721	-	HGNC	HGNC:5959	-	-	-	HeteroRef
1:249949825	G	A	+	-0.58	0	synonymous_variant	LOW	ELP1	ENSSSCG00000005441	ENSSSCT00000063138.2	protein_coding	ENSSSCP00000044646	18/37	-	2259	2181	727	E	gaG/gaA	rs330759721	-	HGNC	HGNC:5959	-	A2	-	HeteroRef
1:249949825	G	A	+	-0.58	0	synonymous_variant	LOW	ELP1	ENSSSCG00000005441	ENSSSCT00000088348.1	protein_coding	ENSSSCP00000072915	18/38	-	2349	2271	757	E	gaG/gaA	rs330759721	-	HGNC	HGNC:5959	YES	P5	-	HeteroRef
1:249949825	G	A	+	-0.58	0	synonymous_variant	LOW	ELP1	ENSSSCG00000005441	ENSSSCT00000090110.1	protein_coding	ENSSSCP00000059752	19/38	-	2353	1986	662	E	gaG/gaA	rs330759721	-	HGNC	HGNC:5959	-	A2	-	HeteroRef
1:249952730	C	A	+	-0.542	0	synonymous_variant	LOW	ELP1	ENSSSCG00000005441	ENSSSCT00000005985.4	protein_coding	ENSSSCP00000005836	22/36	-	2516	2322	774	I	atC/atA	rs337439988	-	HGNC	HGNC:5959	-	A2	-	HeteroRef
1:249952730	C	A	+	-0.542	0	synonymous_variant	LOW	ELP1	ENSSSCG00000005441	ENSSSCT00000056556.2	protein_coding	ENSSSCP00000058784	20/36	-	2487	2409	803	I	atC/atA	rs337439988	-	HGNC	HGNC:5959	-	-	-	HeteroRef
1:249952730	C	A	+	-0.542	0	synonymous_variant	LOW	ELP1	ENSSSCG00000005441	ENSSSCT00000063138.2	protein_coding	ENSSSCP00000044646	22/37	-	2580	2502	834	I	atC/atA	rs337439988	-	HGNC	HGNC:5959	-	A2	-	HeteroRef
1:249952730	C	A	+	-0.542	0	synonymous_variant	LOW	ELP1	ENSSSCG00000005441	ENSSSCT00000088348.1	protein_coding	ENSSSCP00000072915	22/38	-	2670	2592	864	I	atC/atA	rs337439988	-	HGNC	HGNC:5959	YES	P5	-	HeteroRef
1:249952730	C	A	+	-0.542	0	synonymous_variant	LOW	ELP1	ENSSSCG00000005441	ENSSSCT00000090110.1	protein_coding	ENSSSCP00000059752	23/38	-	2674	2307	769	I	atC/atA	rs337439988	-	HGNC	HGNC:5959	-	A2	-	HeteroRef
1:249954589	G	A	+	-0.502	0	missense_variant	MODERATE	ELP1	ENSSSCG00000005441	ENSSSCT00000005985.4	protein_coding	ENSSSCP00000005836	23/36	-	2655	2461	821	D/N	Gac/Aac	rs321515130	-	HGNC	HGNC:5959	-	A2	deleterious(0.04)	HeteroRef
1:249954589	G	A	+	-0.502	0	missense_variant	MODERATE	ELP1	ENSSSCG00000005441	ENSSSCT00000056556.2	protein_coding	ENSSSCP00000058784	21/36	-	2626	2548	850	D/N	Gac/Aac	rs321515130	-	HGNC	HGNC:5959	-	-	deleterious(0.04)	HeteroRef
1:249954589	G	A	+	-0.502	0	missense_variant	MODERATE	ELP1	ENSSSCG00000005441	ENSSSCT00000063138.2	protein_coding	ENSSSCP00000044646	23/37	-	2719	2641	881	D/N	Gac/Aac	rs321515130	-	HGNC	HGNC:5959	-	A2	deleterious(0.04)	HeteroRef
1:249954589	G	A	+	-0.502	0	missense_variant	MODERATE	ELP1	ENSSSCG00000005441	ENSSSCT00000088348.1	protein_coding	ENSSSCP00000072915	23/38	-	2809	2731	911	D/N	Gac/Aac	rs321515130	-	HGNC	HGNC:5959	YES	P5	deleterious(0.04)	HeteroRef
1:249954589	G	A	+	-0.502	0	missense_variant	MODERATE	ELP1	ENSSSCG00000005441	ENSSSCT00000090110.1	protein_coding	ENSSSCP00000059752	24/38	-	2813	2446	816	D/N	Gac/Aac	rs321515130	-	HGNC	HGNC:5959	-	A2	deleterious(0.04)	HeteroRef
1:249998893	C	T	+	-0.478	1.79633e-05	intergenic_variant	MODIFIER	-	-	-	-	-	-	-	-	-	-	-	-	rs345098622	-	-	-	-	-	-	HeteroRef
1:249998953	A	G	+	-0.498	1.0668e-06	intergenic_variant	MODIFIER	-	-	-	-	-	-	-	-	-	-	-	-	rs343908273	-	-	-	-	-	-	HeteroRef
1:25156862	A	G	+	-0.305	1.79728e-11	missense_variant	MODERATE	CITED2	ENSSSCG00000004142	ENSSSCT00000004577.3	protein_coding	ENSSSCP00000004474	2/2	-	565	499	167	S/G	Agc/Ggc	rs340282032	-	HGNC	HGNC:1987	YES	-	tolerated_low_confidence(0.64)	HeteroAlt
1:25156862	A	G	+	-0.305	1.79728e-11	missense_variant	MODERATE	CITED2	ENSSSCG00000004142	ENSSSCT00000055465.2	protein_coding	ENSSSCP00000038845	2/2	-	737	484	162	S/G	Agc/Ggc	rs340282032	-	HGNC	HGNC:1987	-	P1	tolerated_low_confidence(0.59)	HeteroAlt
1:2519870	A	G	+	0.573	5.29792e-06	3_prime_UTR_variant	MODIFIER	RPS6KA2	ENSSSCG00000004022	ENSSSCT00000004447.4	protein_coding	ENSSSCP00000004346	22/22	-	2680	-	-	-	-	rs323422928	-	HGNC	HGNC:10431	-	-	-	HeteroRef
1:2519870	A	G	+	0.573	5.29792e-06	3_prime_UTR_variant	MODIFIER	RPS6KA2	ENSSSCG00000004022	ENSSSCT00000041914.2	protein_coding	ENSSSCP00000053197	21/21	-	2287	-	-	-	-	rs323422928	-	HGNC	HGNC:10431	-	-	-	HeteroRef
1:2519870	A	G	+	0.573	5.29792e-06	3_prime_UTR_variant	MODIFIER	RPS6KA2	ENSSSCG00000004022	ENSSSCT00000044784.2	protein_coding	ENSSSCP00000054657	25/25	-	2726	-	-	-	-	rs323422928	-	HGNC	HGNC:10431	-	-	-	HeteroRef
1:2519870	A	G	+	0.573	5.29792e-06	3_prime_UTR_variant	MODIFIER	RPS6KA2	ENSSSCG00000004022	ENSSSCT00000049529.2	protein_coding	ENSSSCP00000040577	23/23	-	2757	-	-	-	-	rs323422928	-	HGNC	HGNC:10431	-	-	-	HeteroRef
1:2519870	A	G	+	0.573	5.29792e-06	3_prime_UTR_variant	MODIFIER	RPS6KA2	ENSSSCG00000004022	ENSSSCT00000052370.2	protein_coding	ENSSSCP00000052983	20/20	-	2259	-	-	-	-	rs323422928	-	HGNC	HGNC:10431	-	-	-	HeteroRef
1:2519870	A	G	+	0.573	5.29792e-06	downstream_gene_variant	MODIFIER	RPS6KA2	ENSSSCG00000004022	ENSSSCT00000056494.2	protein_coding	ENSSSCP00000037003	-	-	-	-	-	-	-	rs323422928	2946	HGNC	HGNC:10431	-	-	-	HeteroRef
1:2519870	A	G	+	0.573	5.29792e-06	3_prime_UTR_variant	MODIFIER	RPS6KA2	ENSSSCG00000004022	ENSSSCT00000058943.2	protein_coding	ENSSSCP00000040317	23/23	-	2704	-	-	-	-	rs323422928	-	HGNC	HGNC:10431	-	A2	-	HeteroRef
1:2519870	A	G	+	0.573	5.29792e-06	3_prime_UTR_variant	MODIFIER	RPS6KA2	ENSSSCG00000004022	ENSSSCT00000061934.2	protein_coding	ENSSSCP00000035213	20/20	-	2394	-	-	-	-	rs323422928	-	HGNC	HGNC:10431	YES	-	-	HeteroRef
1:2519870	A	G	+	0.573	5.29792e-06	3_prime_UTR_variant	MODIFIER	RPS6KA2	ENSSSCG00000004022	ENSSSCT00000078486.1	protein_coding	ENSSSCP00000071955	24/24	-	2755	-	-	-	-	rs323422928	-	HGNC	HGNC:10431	-	P5	-	HeteroRef
1:2519870	A	G	+	0.573	5.29792e-06	3_prime_UTR_variant	MODIFIER	RPS6KA2	ENSSSCG00000004022	ENSSSCT00000081849.1	protein_coding	ENSSSCP00000067298	21/23	-	2441	-	-	-	-	rs323422928	-	HGNC	HGNC:10431	-	-	-	HeteroRef
1:2520251	T	C	+	0.314	4.9383e-05	3_prime_UTR_variant	MODIFIER	RPS6KA2	ENSSSCG00000004022	ENSSSCT00000004447.4	protein_coding	ENSSSCP00000004346	22/22	-	3061	-	-	-	-	rs324389673	-	HGNC	HGNC:10431	-	-	-	HeteroAlt
1:2520251	T	C	+	0.314	4.9383e-05	3_prime_UTR_variant	MODIFIER	RPS6KA2	ENSSSCG00000004022	ENSSSCT00000041914.2	protein_coding	ENSSSCP00000053197	21/21	-	2668	-	-	-	-	rs324389673	-	HGNC	HGNC:10431	-	-	-	HeteroAlt
1:2520251	T	C	+	0.314	4.9383e-05	3_prime_UTR_variant	MODIFIER	RPS6KA2	ENSSSCG00000004022	ENSSSCT00000044784.2	protein_coding	ENSSSCP00000054657	25/25	-	3107	-	-	-	-	rs324389673	-	HGNC	HGNC:10431	-	-	-	HeteroAlt
1:2520251	T	C	+	0.314	4.9383e-05	3_prime_UTR_variant	MODIFIER	RPS6KA2	ENSSSCG00000004022	ENSSSCT00000049529.2	protein_coding	ENSSSCP00000040577	23/23	-	3138	-	-	-	-	rs324389673	-	HGNC	HGNC:10431	-	-	-	HeteroAlt
1:2520251	T	C	+	0.314	4.9383e-05	3_prime_UTR_variant	MODIFIER	RPS6KA2	ENSSSCG00000004022	ENSSSCT00000052370.2	protein_coding	ENSSSCP00000052983	20/20	-	2640	-	-	-	-	rs324389673	-	HGNC	HGNC:10431	-	-	-	HeteroAlt
1:2520251	T	C	+	0.314	4.9383e-05	downstream_gene_variant	MODIFIER	RPS6KA2	ENSSSCG00000004022	ENSSSCT00000056494.2	protein_coding	ENSSSCP00000037003	-	-	-	-	-	-	-	rs324389673	3327	HGNC	HGNC:10431	-	-	-	HeteroAlt
1:2520251	T	C	+	0.314	4.9383e-05	3_prime_UTR_variant	MODIFIER	RPS6KA2	ENSSSCG00000004022	ENSSSCT00000058943.2	protein_coding	ENSSSCP00000040317	23/23	-	3085	-	-	-	-	rs324389673	-	HGNC	HGNC:10431	-	A2	-	HeteroAlt
1:2520251	T	C	+	0.314	4.9383e-05	3_prime_UTR_variant	MODIFIER	RPS6KA2	ENSSSCG00000004022	ENSSSCT00000061934.2	protein_coding	ENSSSCP00000035213	20/20	-	2775	-	-	-	-	rs324389673	-	HGNC	HGNC:10431	YES	-	-	HeteroAlt
1:2520251	T	C	+	0.314	4.9383e-05	3_prime_UTR_variant	MODIFIER	RPS6KA2	ENSSSCG00000004022	ENSSSCT00000078486.1	protein_coding	ENSSSCP00000071955	24/24	-	3136	-	-	-	-	rs324389673	-	HGNC	HGNC:10431	-	P5	-	HeteroAlt
1:2520251	T	C	+	0.314	4.9383e-05	3_prime_UTR_variant	MODIFIER	RPS6KA2	ENSSSCG00000004022	ENSSSCT00000081849.1	protein_coding	ENSSSCP00000067298	21/23	-	2822	-	-	-	-	rs324389673	-	HGNC	HGNC:10431	-	-	-	HeteroAlt
1:2521919	T	C	+	0.535	4.21021e-07	3_prime_UTR_variant	MODIFIER	RPS6KA2	ENSSSCG00000004022	ENSSSCT00000004447.4	protein_coding	ENSSSCP00000004346	22/22	-	4729	-	-	-	-	rs339701677	-	HGNC	HGNC:10431	-	-	-	HeteroRef
1:2521919	T	C	+	0.535	4.21021e-07	3_prime_UTR_variant	MODIFIER	RPS6KA2	ENSSSCG00000004022	ENSSSCT00000041914.2	protein_coding	ENSSSCP00000053197	21/21	-	4336	-	-	-	-	rs339701677	-	HGNC	HGNC:10431	-	-	-	HeteroRef
1:2521919	T	C	+	0.535	4.21021e-07	3_prime_UTR_variant	MODIFIER	RPS6KA2	ENSSSCG00000004022	ENSSSCT00000044784.2	protein_coding	ENSSSCP00000054657	25/25	-	4775	-	-	-	-	rs339701677	-	HGNC	HGNC:10431	-	-	-	HeteroRef
1:2521919	T	C	+	0.535	4.21021e-07	3_prime_UTR_variant	MODIFIER	RPS6KA2	ENSSSCG00000004022	ENSSSCT00000049529.2	protein_coding	ENSSSCP00000040577	23/23	-	4806	-	-	-	-	rs339701677	-	HGNC	HGNC:10431	-	-	-	HeteroRef
1:2521919	T	C	+	0.535	4.21021e-07	3_prime_UTR_variant	MODIFIER	RPS6KA2	ENSSSCG00000004022	ENSSSCT00000052370.2	protein_coding	ENSSSCP00000052983	20/20	-	4308	-	-	-	-	rs339701677	-	HGNC	HGNC:10431	-	-	-	HeteroRef
1:2521919	T	C	+	0.535	4.21021e-07	downstream_gene_variant	MODIFIER	RPS6KA2	ENSSSCG00000004022	ENSSSCT00000056494.2	protein_coding	ENSSSCP00000037003	-	-	-	-	-	-	-	rs339701677	4995	HGNC	HGNC:10431	-	-	-	HeteroRef
1:2521919	T	C	+	0.535	4.21021e-07	3_prime_UTR_variant	MODIFIER	RPS6KA2	ENSSSCG00000004022	ENSSSCT00000058943.2	protein_coding	ENSSSCP00000040317	23/23	-	4753	-	-	-	-	rs339701677	-	HGNC	HGNC:10431	-	A2	-	HeteroRef
1:2521919	T	C	+	0.535	4.21021e-07	3_prime_UTR_variant	MODIFIER	RPS6KA2	ENSSSCG00000004022	ENSSSCT00000061934.2	protein_coding	ENSSSCP00000035213	20/20	-	4443	-	-	-	-	rs339701677	-	HGNC	HGNC:10431	YES	-	-	HeteroRef
1:2521919	T	C	+	0.535	4.21021e-07	3_prime_UTR_variant	MODIFIER	RPS6KA2	ENSSSCG00000004022	ENSSSCT00000078486.1	protein_coding	ENSSSCP00000071955	24/24	-	4804	-	-	-	-	rs339701677	-	HGNC	HGNC:10431	-	P5	-	HeteroRef
1:2521919	T	C	+	0.535	4.21021e-07	3_prime_UTR_variant	MODIFIER	RPS6KA2	ENSSSCG00000004022	ENSSSCT00000081849.1	protein_coding	ENSSSCP00000067298	23/23	-	4148	-	-	-	-	rs339701677	-	HGNC	HGNC:10431	-	-	-	HeteroRef
1:2522361	C	T	+	0.601	7.77763e-05	3_prime_UTR_variant	MODIFIER	RPS6KA2	ENSSSCG00000004022	ENSSSCT00000004447.4	protein_coding	ENSSSCP00000004346	22/22	-	5171	-	-	-	-	rs326055378	-	HGNC	HGNC:10431	-	-	-	HeteroRef
1:2522361	C	T	+	0.601	7.77763e-05	3_prime_UTR_variant	MODIFIER	RPS6KA2	ENSSSCG00000004022	ENSSSCT00000041914.2	protein_coding	ENSSSCP00000053197	21/21	-	4778	-	-	-	-	rs326055378	-	HGNC	HGNC:10431	-	-	-	HeteroRef
1:2522361	C	T	+	0.601	7.77763e-05	3_prime_UTR_variant	MODIFIER	RPS6KA2	ENSSSCG00000004022	ENSSSCT00000044784.2	protein_coding	ENSSSCP00000054657	25/25	-	5217	-	-	-	-	rs326055378	-	HGNC	HGNC:10431	-	-	-	HeteroRef
1:2522361	C	T	+	0.601	7.77763e-05	3_prime_UTR_variant	MODIFIER	RPS6KA2	ENSSSCG00000004022	ENSSSCT00000049529.2	protein_coding	ENSSSCP00000040577	23/23	-	5248	-	-	-	-	rs326055378	-	HGNC	HGNC:10431	-	-	-	HeteroRef
1:2522361	C	T	+	0.601	7.77763e-05	3_prime_UTR_variant	MODIFIER	RPS6KA2	ENSSSCG00000004022	ENSSSCT00000052370.2	protein_coding	ENSSSCP00000052983	20/20	-	4750	-	-	-	-	rs326055378	-	HGNC	HGNC:10431	-	-	-	HeteroRef
1:2522361	C	T	+	0.601	7.77763e-05	3_prime_UTR_variant	MODIFIER	RPS6KA2	ENSSSCG00000004022	ENSSSCT00000058943.2	protein_coding	ENSSSCP00000040317	23/23	-	5195	-	-	-	-	rs326055378	-	HGNC	HGNC:10431	-	A2	-	HeteroRef
1:2522361	C	T	+	0.601	7.77763e-05	3_prime_UTR_variant	MODIFIER	RPS6KA2	ENSSSCG00000004022	ENSSSCT00000061934.2	protein_coding	ENSSSCP00000035213	20/20	-	4885	-	-	-	-	rs326055378	-	HGNC	HGNC:10431	YES	-	-	HeteroRef
1:2522361	C	T	+	0.601	7.77763e-05	3_prime_UTR_variant	MODIFIER	RPS6KA2	ENSSSCG00000004022	ENSSSCT00000078486.1	protein_coding	ENSSSCP00000071955	24/24	-	5246	-	-	-	-	rs326055378	-	HGNC	HGNC:10431	-	P5	-	HeteroRef
1:2522361	C	T	+	0.601	7.77763e-05	3_prime_UTR_variant	MODIFIER	RPS6KA2	ENSSSCG00000004022	ENSSSCT00000081849.1	protein_coding	ENSSSCP00000067298	23/23	-	4590	-	-	-	-	rs326055378	-	HGNC	HGNC:10431	-	-	-	HeteroRef
1:252671009	A	T	+	-0.433	5.34192e-05	intron_variant	MODIFIER	UGCG	ENSSSCG00000022780	ENSSSCT00000024726.3	protein_coding	ENSSSCP00000025990	-	3/9	-	-	-	-	-	rs344923140	-	HGNC	HGNC:12524	YES	P1	-	HeteroRef
1:252671009	A	T	+	-0.433	5.34192e-05	intron_variant	MODIFIER	UGCG	ENSSSCG00000022780	ENSSSCT00000045204.2	protein_coding	ENSSSCP00000052642	-	3/8	-	-	-	-	-	rs344923140	-	HGNC	HGNC:12524	-	-	-	HeteroRef
1:252673342	C	T	+	-0.517	7.47814e-07	intron_variant	MODIFIER	UGCG	ENSSSCG00000022780	ENSSSCT00000024726.3	protein_coding	ENSSSCP00000025990	-	3/9	-	-	-	-	-	rs341285344	-	HGNC	HGNC:12524	YES	P1	-	HeteroRef
1:252673342	C	T	+	-0.517	7.47814e-07	intron_variant	MODIFIER	UGCG	ENSSSCG00000022780	ENSSSCT00000045204.2	protein_coding	ENSSSCP00000052642	-	3/8	-	-	-	-	-	rs341285344	-	HGNC	HGNC:12524	-	-	-	HeteroRef
1:252673399	C	T	+	-0.483	1.55668e-07	intron_variant	MODIFIER	UGCG	ENSSSCG00000022780	ENSSSCT00000024726.3	protein_coding	ENSSSCP00000025990	-	3/9	-	-	-	-	-	rs329476836	-	HGNC	HGNC:12524	YES	P1	-	HeteroRef
1:252673399	C	T	+	-0.483	1.55668e-07	intron_variant	MODIFIER	UGCG	ENSSSCG00000022780	ENSSSCT00000045204.2	protein_coding	ENSSSCP00000052642	-	3/8	-	-	-	-	-	rs329476836	-	HGNC	HGNC:12524	-	-	-	HeteroRef
1:252673490	A	G	+	-0.457	8.54046e-07	intron_variant	MODIFIER	UGCG	ENSSSCG00000022780	ENSSSCT00000024726.3	protein_coding	ENSSSCP00000025990	-	3/9	-	-	-	-	-	rs339652846	-	HGNC	HGNC:12524	YES	P1	-	HeteroRef
1:252673490	A	G	+	-0.457	8.54046e-07	intron_variant	MODIFIER	UGCG	ENSSSCG00000022780	ENSSSCT00000045204.2	protein_coding	ENSSSCP00000052642	-	3/8	-	-	-	-	-	rs339652846	-	HGNC	HGNC:12524	-	-	-	HeteroRef
1:252677495	T	C	+	-0.556	1.4025e-06	intron_variant	MODIFIER	UGCG	ENSSSCG00000022780	ENSSSCT00000024726.3	protein_coding	ENSSSCP00000025990	-	3/9	-	-	-	-	-	rs319148449	-	HGNC	HGNC:12524	YES	P1	-	HeteroRef
1:252677495	T	C	+	-0.556	1.4025e-06	intron_variant	MODIFIER	UGCG	ENSSSCG00000022780	ENSSSCT00000045204.2	protein_coding	ENSSSCP00000052642	-	3/8	-	-	-	-	-	rs319148449	-	HGNC	HGNC:12524	-	-	-	HeteroRef
1:252678058	C	T	+	-0.49	0	synonymous_variant	LOW	UGCG	ENSSSCG00000022780	ENSSSCT00000024726.3	protein_coding	ENSSSCP00000025990	4/10	-	642	273	91	D	gaC/gaT	rs80807532	-	HGNC	HGNC:12524	YES	P1	-	2 days, 2:50:00
1:252678058	C	T	+	-0.49	0	synonymous_variant	LOW	UGCG	ENSSSCG00000022780	ENSSSCT00000045204.2	protein_coding	ENSSSCP00000052642	4/9	-	642	273	91	D	gaC/gaT	rs80807532	-	HGNC	HGNC:12524	-	-	-	2 days, 2:50:00
1:252681574	G	A	+	-0.505	0	synonymous_variant	LOW	UGCG	ENSSSCG00000022780	ENSSSCT00000024726.3	protein_coding	ENSSSCP00000025990	6/10	-	885	516	172	P	ccG/ccA	rs80865488	-	HGNC	HGNC:12524	YES	P1	-	2 days, 2:50:00
1:252681574	G	A	+	-0.505	0	synonymous_variant	LOW	UGCG	ENSSSCG00000022780	ENSSSCT00000045204.2	protein_coding	ENSSSCP00000052642	5/9	-	783	414	138	P	ccG/ccA	rs80865488	-	HGNC	HGNC:12524	-	-	-	2 days, 2:50:00
1:252688331	A	G	+	-0.202	1.4124e-10	synonymous_variant	LOW	UGCG	ENSSSCG00000022780	ENSSSCT00000024726.3	protein_coding	ENSSSCP00000025990	10/10	-	1485	1116	372	T	acA/acG	rs330186828	-	HGNC	HGNC:12524	YES	P1	-	HeteroRef
1:252688331	A	G	+	-0.202	1.4124e-10	synonymous_variant	LOW	UGCG	ENSSSCG00000022780	ENSSSCT00000045204.2	protein_coding	ENSSSCP00000052642	9/9	-	1383	1014	338	T	acA/acG	rs330186828	-	HGNC	HGNC:12524	-	-	-	HeteroRef
1:252688331	A	G	+	-0.202	1.4124e-10	downstream_gene_variant	MODIFIER	-	ENSSSCG00000041449	ENSSSCT00000081287.1	lncRNA	-	-	-	-	-	-	-	-	rs330186828	996	-	-	YES	-	-	HeteroRef
1:252688860	A	T	+	-0.394	0	downstream_gene_variant	MODIFIER	UGCG	ENSSSCG00000022780	ENSSSCT00000024726.3	protein_coding	ENSSSCP00000025990	-	-	-	-	-	-	-	rs338191117	310	HGNC	HGNC:12524	YES	P1	-	HeteroRef
1:252688860	A	T	+	-0.394	0	downstream_gene_variant	MODIFIER	UGCG	ENSSSCG00000022780	ENSSSCT00000045204.2	protein_coding	ENSSSCP00000052642	-	-	-	-	-	-	-	rs338191117	310	HGNC	HGNC:12524	-	-	-	HeteroRef
1:252688860	A	T	+	-0.394	0	downstream_gene_variant	MODIFIER	-	ENSSSCG00000041449	ENSSSCT00000081287.1	lncRNA	-	-	-	-	-	-	-	-	rs338191117	467	-	-	YES	-	-	HeteroRef
1:252689108	T	C	+	-0.403	0	downstream_gene_variant	MODIFIER	UGCG	ENSSSCG00000022780	ENSSSCT00000024726.3	protein_coding	ENSSSCP00000025990	-	-	-	-	-	-	-	rs322873206	558	HGNC	HGNC:12524	YES	P1	-	HeteroRef
1:252689108	T	C	+	-0.403	0	downstream_gene_variant	MODIFIER	UGCG	ENSSSCG00000022780	ENSSSCT00000045204.2	protein_coding	ENSSSCP00000052642	-	-	-	-	-	-	-	rs322873206	558	HGNC	HGNC:12524	-	-	-	HeteroRef
1:252689108	T	C	+	-0.403	0	downstream_gene_variant	MODIFIER	-	ENSSSCG00000041449	ENSSSCT00000081287.1	lncRNA	-	-	-	-	-	-	-	-	rs322873206	219	-	-	YES	-	-	HeteroRef
1:252690162	C	T	+	-0.479	0	downstream_gene_variant	MODIFIER	UGCG	ENSSSCG00000022780	ENSSSCT00000024726.3	protein_coding	ENSSSCP00000025990	-	-	-	-	-	-	-	rs342836223	1612	HGNC	HGNC:12524	YES	P1	-	2 days, 2:50:00
1:252690162	C	T	+	-0.479	0	downstream_gene_variant	MODIFIER	UGCG	ENSSSCG00000022780	ENSSSCT00000045204.2	protein_coding	ENSSSCP00000052642	-	-	-	-	-	-	-	rs342836223	1612	HGNC	HGNC:12524	-	-	-	2 days, 2:50:00
1:252690162	C	T	+	-0.479	0	non_coding_transcript_exon_variant	MODIFIER	-	ENSSSCG00000041449	ENSSSCT00000081287.1	lncRNA	-	2/2	-	960	-	-	-	-	rs342836223	-	-	-	YES	-	-	2 days, 2:50:00
1:252690324	T	C	+	-0.414	0	downstream_gene_variant	MODIFIER	UGCG	ENSSSCG00000022780	ENSSSCT00000024726.3	protein_coding	ENSSSCP00000025990	-	-	-	-	-	-	-	rs327397814	1774	HGNC	HGNC:12524	YES	P1	-	HeteroRef
1:252690324	T	C	+	-0.414	0	downstream_gene_variant	MODIFIER	UGCG	ENSSSCG00000022780	ENSSSCT00000045204.2	protein_coding	ENSSSCP00000052642	-	-	-	-	-	-	-	rs327397814	1774	HGNC	HGNC:12524	-	-	-	HeteroRef
1:252690324	T	C	+	-0.414	0	non_coding_transcript_exon_variant	MODIFIER	-	ENSSSCG00000041449	ENSSSCT00000081287.1	lncRNA	-	2/2	-	798	-	-	-	-	rs327397814	-	-	-	YES	-	-	HeteroRef
1:252986676	C	T	-	-0.46	6.38539e-07	downstream_gene_variant	MODIFIER	PTBP3	ENSSSCG00000005466	ENSSSCT00000006012.4	protein_coding	ENSSSCP00000005863	-	-	-	-	-	-	-	rs327305077	47	HGNC	HGNC:10253	YES	P1	-	HeteroAlt
1:252986676	C	T	-	-0.46	6.38539e-07	downstream_gene_variant	MODIFIER	PTBP3	ENSSSCG00000005466	ENSSSCT00000047560.2	protein_coding	ENSSSCP00000057117	-	-	-	-	-	-	-	rs327305077	47	HGNC	HGNC:10253	-	-	-	HeteroAlt
1:252986676	C	T	-	-0.46	6.38539e-07	downstream_gene_variant	MODIFIER	PTBP3	ENSSSCG00000005466	ENSSSCT00000059871.2	protein_coding	ENSSSCP00000054425	-	-	-	-	-	-	-	rs327305077	348	HGNC	HGNC:10253	-	-	-	HeteroAlt
1:252986676	C	T	-	-0.46	6.38539e-07	downstream_gene_variant	MODIFIER	PTBP3	ENSSSCG00000005466	ENSSSCT00000063629.2	protein_coding	ENSSSCP00000034722	-	-	-	-	-	-	-	rs327305077	43	HGNC	HGNC:10253	-	-	-	HeteroAlt
1:252986676	C	T	-	-0.46	6.38539e-07	downstream_gene_variant	MODIFIER	PTBP3	ENSSSCG00000005466	ENSSSCT00000074700.1	protein_coding	ENSSSCP00000062094	-	-	-	-	-	-	-	rs327305077	4739	HGNC	HGNC:10253	-	-	-	HeteroAlt
1:252987822	T	C	-	-0.4	0	3_prime_UTR_variant	MODIFIER	PTBP3	ENSSSCG00000005466	ENSSSCT00000006012.4	protein_coding	ENSSSCP00000005863	15/15	-	5607	-	-	-	-	rs710695152	-	HGNC	HGNC:10253	YES	P1	-	2 days, 2:50:00
1:252987822	T	C	-	-0.4	0	3_prime_UTR_variant	MODIFIER	PTBP3	ENSSSCG00000005466	ENSSSCT00000047560.2	protein_coding	ENSSSCP00000057117	14/14	-	5648	-	-	-	-	rs710695152	-	HGNC	HGNC:10253	-	-	-	2 days, 2:50:00
1:252987822	T	C	-	-0.4	0	3_prime_UTR_variant	MODIFIER	PTBP3	ENSSSCG00000005466	ENSSSCT00000059871.2	protein_coding	ENSSSCP00000054425	12/12	-	5368	-	-	-	-	rs710695152	-	HGNC	HGNC:10253	-	-	-	2 days, 2:50:00
1:252987822	T	C	-	-0.4	0	3_prime_UTR_variant	MODIFIER	PTBP3	ENSSSCG00000005466	ENSSSCT00000063629.2	protein_coding	ENSSSCP00000034722	13/13	-	5436	-	-	-	-	rs710695152	-	HGNC	HGNC:10253	-	-	-	2 days, 2:50:00
1:252987822	T	C	-	-0.4	0	downstream_gene_variant	MODIFIER	PTBP3	ENSSSCG00000005466	ENSSSCT00000074700.1	protein_coding	ENSSSCP00000062094	-	-	-	-	-	-	-	rs710695152	3593	HGNC	HGNC:10253	-	-	-	2 days, 2:50:00
1:252988566	A	G	-	-0.249	2.58879e-07	3_prime_UTR_variant	MODIFIER	PTBP3	ENSSSCG00000005466	ENSSSCT00000006012.4	protein_coding	ENSSSCP00000005863	15/15	-	4863	-	-	-	-	rs325427827	-	HGNC	HGNC:10253	YES	P1	-	HeteroAlt
1:252988566	A	G	-	-0.249	2.58879e-07	3_prime_UTR_variant	MODIFIER	PTBP3	ENSSSCG00000005466	ENSSSCT00000047560.2	protein_coding	ENSSSCP00000057117	14/14	-	4904	-	-	-	-	rs325427827	-	HGNC	HGNC:10253	-	-	-	HeteroAlt
1:252988566	A	G	-	-0.249	2.58879e-07	3_prime_UTR_variant	MODIFIER	PTBP3	ENSSSCG00000005466	ENSSSCT00000059871.2	protein_coding	ENSSSCP00000054425	12/12	-	4624	-	-	-	-	rs325427827	-	HGNC	HGNC:10253	-	-	-	HeteroAlt
1:252988566	A	G	-	-0.249	2.58879e-07	3_prime_UTR_variant	MODIFIER	PTBP3	ENSSSCG00000005466	ENSSSCT00000063629.2	protein_coding	ENSSSCP00000034722	13/13	-	4692	-	-	-	-	rs325427827	-	HGNC	HGNC:10253	-	-	-	HeteroAlt
1:252988566	A	G	-	-0.249	2.58879e-07	downstream_gene_variant	MODIFIER	PTBP3	ENSSSCG00000005466	ENSSSCT00000074700.1	protein_coding	ENSSSCP00000062094	-	-	-	-	-	-	-	rs325427827	2849	HGNC	HGNC:10253	-	-	-	HeteroAlt
1:252989074	T	C	-	-0.361	5.55112e-16	3_prime_UTR_variant	MODIFIER	PTBP3	ENSSSCG00000005466	ENSSSCT00000006012.4	protein_coding	ENSSSCP00000005863	15/15	-	4355	-	-	-	-	rs320794167	-	HGNC	HGNC:10253	YES	P1	-	HeteroAlt
1:252989074	T	C	-	-0.361	5.55112e-16	3_prime_UTR_variant	MODIFIER	PTBP3	ENSSSCG00000005466	ENSSSCT00000047560.2	protein_coding	ENSSSCP00000057117	14/14	-	4396	-	-	-	-	rs320794167	-	HGNC	HGNC:10253	-	-	-	HeteroAlt
1:252989074	T	C	-	-0.361	5.55112e-16	3_prime_UTR_variant	MODIFIER	PTBP3	ENSSSCG00000005466	ENSSSCT00000059871.2	protein_coding	ENSSSCP00000054425	12/12	-	4116	-	-	-	-	rs320794167	-	HGNC	HGNC:10253	-	-	-	HeteroAlt
1:252989074	T	C	-	-0.361	5.55112e-16	3_prime_UTR_variant	MODIFIER	PTBP3	ENSSSCG00000005466	ENSSSCT00000063629.2	protein_coding	ENSSSCP00000034722	13/13	-	4184	-	-	-	-	rs320794167	-	HGNC	HGNC:10253	-	-	-	HeteroAlt
1:252989074	T	C	-	-0.361	5.55112e-16	downstream_gene_variant	MODIFIER	PTBP3	ENSSSCG00000005466	ENSSSCT00000074700.1	protein_coding	ENSSSCP00000062094	-	-	-	-	-	-	-	rs320794167	2341	HGNC	HGNC:10253	-	-	-	HeteroAlt
1:252989554	C	A	-	-0.436	3.10038e-07	3_prime_UTR_variant	MODIFIER	PTBP3	ENSSSCG00000005466	ENSSSCT00000006012.4	protein_coding	ENSSSCP00000005863	15/15	-	3875	-	-	-	-	rs319611945	-	HGNC	HGNC:10253	YES	P1	-	HeteroAlt
1:252989554	C	A	-	-0.436	3.10038e-07	3_prime_UTR_variant	MODIFIER	PTBP3	ENSSSCG00000005466	ENSSSCT00000047560.2	protein_coding	ENSSSCP00000057117	14/14	-	3916	-	-	-	-	rs319611945	-	HGNC	HGNC:10253	-	-	-	HeteroAlt
1:252989554	C	A	-	-0.436	3.10038e-07	3_prime_UTR_variant	MODIFIER	PTBP3	ENSSSCG00000005466	ENSSSCT00000059871.2	protein_coding	ENSSSCP00000054425	12/12	-	3636	-	-	-	-	rs319611945	-	HGNC	HGNC:10253	-	-	-	HeteroAlt
1:252989554	C	A	-	-0.436	3.10038e-07	3_prime_UTR_variant	MODIFIER	PTBP3	ENSSSCG00000005466	ENSSSCT00000063629.2	protein_coding	ENSSSCP00000034722	13/13	-	3704	-	-	-	-	rs319611945	-	HGNC	HGNC:10253	-	-	-	HeteroAlt
1:252989554	C	A	-	-0.436	3.10038e-07	downstream_gene_variant	MODIFIER	PTBP3	ENSSSCG00000005466	ENSSSCT00000074700.1	protein_coding	ENSSSCP00000062094	-	-	-	-	-	-	-	rs319611945	1861	HGNC	HGNC:10253	-	-	-	HeteroAlt
1:252989646	G	A	-	-0.415	7.50844e-13	3_prime_UTR_variant	MODIFIER	PTBP3	ENSSSCG00000005466	ENSSSCT00000006012.4	protein_coding	ENSSSCP00000005863	15/15	-	3783	-	-	-	-	rs331731729	-	HGNC	HGNC:10253	YES	P1	-	HeteroAlt
1:252989646	G	A	-	-0.415	7.50844e-13	3_prime_UTR_variant	MODIFIER	PTBP3	ENSSSCG00000005466	ENSSSCT00000047560.2	protein_coding	ENSSSCP00000057117	14/14	-	3824	-	-	-	-	rs331731729	-	HGNC	HGNC:10253	-	-	-	HeteroAlt
1:252989646	G	A	-	-0.415	7.50844e-13	3_prime_UTR_variant	MODIFIER	PTBP3	ENSSSCG00000005466	ENSSSCT00000059871.2	protein_coding	ENSSSCP00000054425	12/12	-	3544	-	-	-	-	rs331731729	-	HGNC	HGNC:10253	-	-	-	HeteroAlt
1:252989646	G	A	-	-0.415	7.50844e-13	3_prime_UTR_variant	MODIFIER	PTBP3	ENSSSCG00000005466	ENSSSCT00000063629.2	protein_coding	ENSSSCP00000034722	13/13	-	3612	-	-	-	-	rs331731729	-	HGNC	HGNC:10253	-	-	-	HeteroAlt
1:252989646	G	A	-	-0.415	7.50844e-13	downstream_gene_variant	MODIFIER	PTBP3	ENSSSCG00000005466	ENSSSCT00000074700.1	protein_coding	ENSSSCP00000062094	-	-	-	-	-	-	-	rs331731729	1769	HGNC	HGNC:10253	-	-	-	HeteroAlt
1:252989859	G	T	-	-0.309	0	3_prime_UTR_variant	MODIFIER	PTBP3	ENSSSCG00000005466	ENSSSCT00000006012.4	protein_coding	ENSSSCP00000005863	15/15	-	3570	-	-	-	-	rs322275735	-	HGNC	HGNC:10253	YES	P1	-	HeteroAlt
1:252989859	G	T	-	-0.309	0	3_prime_UTR_variant	MODIFIER	PTBP3	ENSSSCG00000005466	ENSSSCT00000047560.2	protein_coding	ENSSSCP00000057117	14/14	-	3611	-	-	-	-	rs322275735	-	HGNC	HGNC:10253	-	-	-	HeteroAlt
1:252989859	G	T	-	-0.309	0	3_prime_UTR_variant	MODIFIER	PTBP3	ENSSSCG00000005466	ENSSSCT00000059871.2	protein_coding	ENSSSCP00000054425	12/12	-	3331	-	-	-	-	rs322275735	-	HGNC	HGNC:10253	-	-	-	HeteroAlt
1:252989859	G	T	-	-0.309	0	3_prime_UTR_variant	MODIFIER	PTBP3	ENSSSCG00000005466	ENSSSCT00000063629.2	protein_coding	ENSSSCP00000034722	13/13	-	3399	-	-	-	-	rs322275735	-	HGNC	HGNC:10253	-	-	-	HeteroAlt
1:252989859	G	T	-	-0.309	0	downstream_gene_variant	MODIFIER	PTBP3	ENSSSCG00000005466	ENSSSCT00000074700.1	protein_coding	ENSSSCP00000062094	-	-	-	-	-	-	-	rs322275735	1556	HGNC	HGNC:10253	-	-	-	HeteroAlt
1:252997533	T	C	-	-0.273	1.11022e-16	synonymous_variant	LOW	PTBP3	ENSSSCG00000005466	ENSSSCT00000006012.4	protein_coding	ENSSSCP00000005863	10/15	-	1190	1083	361	G	ggA/ggG	rs346402880	-	HGNC	HGNC:10253	YES	P1	-	HeteroAlt
1:252997533	T	C	-	-0.273	1.11022e-16	synonymous_variant	LOW	PTBP3	ENSSSCG00000005466	ENSSSCT00000047560.2	protein_coding	ENSSSCP00000057117	9/14	-	1231	972	324	G	ggA/ggG	rs346402880	-	HGNC	HGNC:10253	-	-	-	HeteroAlt
1:252997533	T	C	-	-0.273	1.11022e-16	synonymous_variant	LOW	PTBP3	ENSSSCG00000005466	ENSSSCT00000059871.2	protein_coding	ENSSSCP00000054425	7/12	-	954	903	301	G	ggA/ggG	rs346402880	-	HGNC	HGNC:10253	-	-	-	HeteroAlt
1:252997533	T	C	-	-0.273	1.11022e-16	synonymous_variant	LOW	PTBP3	ENSSSCG00000005466	ENSSSCT00000063629.2	protein_coding	ENSSSCP00000034722	8/13	-	1019	843	281	G	ggA/ggG	rs346402880	-	HGNC	HGNC:10253	-	-	-	HeteroAlt
1:252997533	T	C	-	-0.273	1.11022e-16	synonymous_variant	LOW	PTBP3	ENSSSCG00000005466	ENSSSCT00000074700.1	protein_coding	ENSSSCP00000062094	9/14	-	4447	744	248	G	ggA/ggG	rs346402880	-	HGNC	HGNC:10253	-	-	-	HeteroAlt
1:252997691	G	A	-	-0.367	0.000100742	intron_variant	MODIFIER	PTBP3	ENSSSCG00000005466	ENSSSCT00000006012.4	protein_coding	ENSSSCP00000005863	-	9/14	-	-	-	-	-	rs322614264	-	HGNC	HGNC:10253	YES	P1	-	HeteroAlt
1:252997691	G	A	-	-0.367	0.000100742	intron_variant	MODIFIER	PTBP3	ENSSSCG00000005466	ENSSSCT00000047560.2	protein_coding	ENSSSCP00000057117	-	8/13	-	-	-	-	-	rs322614264	-	HGNC	HGNC:10253	-	-	-	HeteroAlt
1:252997691	G	A	-	-0.367	0.000100742	intron_variant	MODIFIER	PTBP3	ENSSSCG00000005466	ENSSSCT00000059871.2	protein_coding	ENSSSCP00000054425	-	6/11	-	-	-	-	-	rs322614264	-	HGNC	HGNC:10253	-	-	-	HeteroAlt
1:252997691	G	A	-	-0.367	0.000100742	intron_variant	MODIFIER	PTBP3	ENSSSCG00000005466	ENSSSCT00000063629.2	protein_coding	ENSSSCP00000034722	-	7/12	-	-	-	-	-	rs322614264	-	HGNC	HGNC:10253	-	-	-	HeteroAlt
1:252997691	G	A	-	-0.367	0.000100742	intron_variant	MODIFIER	PTBP3	ENSSSCG00000005466	ENSSSCT00000074700.1	protein_coding	ENSSSCP00000062094	-	8/13	-	-	-	-	-	rs322614264	-	HGNC	HGNC:10253	-	-	-	HeteroAlt
1:253013460	T	C	-	-0.478	1.15633e-07	intron_variant	MODIFIER	PTBP3	ENSSSCG00000005466	ENSSSCT00000006012.4	protein_coding	ENSSSCP00000005863	-	7/14	-	-	-	-	-	rs792301329	-	HGNC	HGNC:10253	YES	P1	-	HeteroAlt
1:253013460	T	C	-	-0.478	1.15633e-07	intron_variant	MODIFIER	PTBP3	ENSSSCG00000005466	ENSSSCT00000047560.2	protein_coding	ENSSSCP00000057117	-	6/13	-	-	-	-	-	rs792301329	-	HGNC	HGNC:10253	-	-	-	HeteroAlt
1:253013460	T	C	-	-0.478	1.15633e-07	intron_variant	MODIFIER	PTBP3	ENSSSCG00000005466	ENSSSCT00000059871.2	protein_coding	ENSSSCP00000054425	-	5/11	-	-	-	-	-	rs792301329	-	HGNC	HGNC:10253	-	-	-	HeteroAlt
1:253013460	T	C	-	-0.478	1.15633e-07	intron_variant	MODIFIER	PTBP3	ENSSSCG00000005466	ENSSSCT00000063629.2	protein_coding	ENSSSCP00000034722	-	5/12	-	-	-	-	-	rs792301329	-	HGNC	HGNC:10253	-	-	-	HeteroAlt
1:253013460	T	C	-	-0.478	1.15633e-07	intron_variant	MODIFIER	PTBP3	ENSSSCG00000005466	ENSSSCT00000074700.1	protein_coding	ENSSSCP00000062094	-	7/13	-	-	-	-	-	rs792301329	-	HGNC	HGNC:10253	-	-	-	HeteroAlt
1:253013578	A	G	-	-0.195	7.59935e-05	intron_variant	MODIFIER	PTBP3	ENSSSCG00000005466	ENSSSCT00000006012.4	protein_coding	ENSSSCP00000005863	-	7/14	-	-	-	-	-	rs338367905	-	HGNC	HGNC:10253	YES	P1	-	HeteroAlt
1:253013578	A	G	-	-0.195	7.59935e-05	intron_variant	MODIFIER	PTBP3	ENSSSCG00000005466	ENSSSCT00000047560.2	protein_coding	ENSSSCP00000057117	-	6/13	-	-	-	-	-	rs338367905	-	HGNC	HGNC:10253	-	-	-	HeteroAlt
1:253013578	A	G	-	-0.195	7.59935e-05	intron_variant	MODIFIER	PTBP3	ENSSSCG00000005466	ENSSSCT00000059871.2	protein_coding	ENSSSCP00000054425	-	5/11	-	-	-	-	-	rs338367905	-	HGNC	HGNC:10253	-	-	-	HeteroAlt
1:253013578	A	G	-	-0.195	7.59935e-05	intron_variant	MODIFIER	PTBP3	ENSSSCG00000005466	ENSSSCT00000063629.2	protein_coding	ENSSSCP00000034722	-	5/12	-	-	-	-	-	rs338367905	-	HGNC	HGNC:10253	-	-	-	HeteroAlt
1:253013578	A	G	-	-0.195	7.59935e-05	intron_variant	MODIFIER	PTBP3	ENSSSCG00000005466	ENSSSCT00000074700.1	protein_coding	ENSSSCP00000062094	-	7/13	-	-	-	-	-	rs338367905	-	HGNC	HGNC:10253	-	-	-	HeteroAlt
1:253047886	T	G	-	-0.478	1.01401e-06	intron_variant	MODIFIER	PTBP3	ENSSSCG00000005466	ENSSSCT00000006012.4	protein_coding	ENSSSCP00000005863	-	3/14	-	-	-	-	-	rs327701876	-	HGNC	HGNC:10253	YES	P1	-	HeteroAlt
1:253047886	T	G	-	-0.478	1.01401e-06	intron_variant	MODIFIER	PTBP3	ENSSSCG00000005466	ENSSSCT00000047560.2	protein_coding	ENSSSCP00000057117	-	2/13	-	-	-	-	-	rs327701876	-	HGNC	HGNC:10253	-	-	-	HeteroAlt
1:253047886	T	G	-	-0.478	1.01401e-06	intron_variant	MODIFIER	PTBP3	ENSSSCG00000005466	ENSSSCT00000059871.2	protein_coding	ENSSSCP00000054425	-	1/11	-	-	-	-	-	rs327701876	-	HGNC	HGNC:10253	-	-	-	HeteroAlt
1:253047886	T	G	-	-0.478	1.01401e-06	intron_variant	MODIFIER	PTBP3	ENSSSCG00000005466	ENSSSCT00000063629.2	protein_coding	ENSSSCP00000034722	-	2/12	-	-	-	-	-	rs327701876	-	HGNC	HGNC:10253	-	-	-	HeteroAlt
1:253047886	T	G	-	-0.478	1.01401e-06	intron_variant	MODIFIER	PTBP3	ENSSSCG00000005466	ENSSSCT00000074700.1	protein_coding	ENSSSCP00000062094	-	2/13	-	-	-	-	-	rs327701876	-	HGNC	HGNC:10253	-	-	-	HeteroAlt
1:253048534	C	T	-	-0.494	1.51558e-05	intron_variant	MODIFIER	PTBP3	ENSSSCG00000005466	ENSSSCT00000006012.4	protein_coding	ENSSSCP00000005863	-	3/14	-	-	-	-	-	rs329492232	-	HGNC	HGNC:10253	YES	P1	-	HeteroRef
1:253048534	C	T	-	-0.494	1.51558e-05	intron_variant	MODIFIER	PTBP3	ENSSSCG00000005466	ENSSSCT00000047560.2	protein_coding	ENSSSCP00000057117	-	2/13	-	-	-	-	-	rs329492232	-	HGNC	HGNC:10253	-	-	-	HeteroRef
1:253048534	C	T	-	-0.494	1.51558e-05	intron_variant	MODIFIER	PTBP3	ENSSSCG00000005466	ENSSSCT00000059871.2	protein_coding	ENSSSCP00000054425	-	1/11	-	-	-	-	-	rs329492232	-	HGNC	HGNC:10253	-	-	-	HeteroRef
1:253048534	C	T	-	-0.494	1.51558e-05	intron_variant	MODIFIER	PTBP3	ENSSSCG00000005466	ENSSSCT00000063629.2	protein_coding	ENSSSCP00000034722	-	2/12	-	-	-	-	-	rs329492232	-	HGNC	HGNC:10253	-	-	-	HeteroRef
1:253048534	C	T	-	-0.494	1.51558e-05	intron_variant	MODIFIER	PTBP3	ENSSSCG00000005466	ENSSSCT00000074700.1	protein_coding	ENSSSCP00000062094	-	2/13	-	-	-	-	-	rs329492232	-	HGNC	HGNC:10253	-	-	-	HeteroRef
1:253048591	G	C	-	-0.566	1.49926e-06	intron_variant	MODIFIER	PTBP3	ENSSSCG00000005466	ENSSSCT00000006012.4	protein_coding	ENSSSCP00000005863	-	3/14	-	-	-	-	-	rs343515586	-	HGNC	HGNC:10253	YES	P1	-	HeteroRef
1:253048591	G	C	-	-0.566	1.49926e-06	intron_variant	MODIFIER	PTBP3	ENSSSCG00000005466	ENSSSCT00000047560.2	protein_coding	ENSSSCP00000057117	-	2/13	-	-	-	-	-	rs343515586	-	HGNC	HGNC:10253	-	-	-	HeteroRef
1:253048591	G	C	-	-0.566	1.49926e-06	intron_variant	MODIFIER	PTBP3	ENSSSCG00000005466	ENSSSCT00000059871.2	protein_coding	ENSSSCP00000054425	-	1/11	-	-	-	-	-	rs343515586	-	HGNC	HGNC:10253	-	-	-	HeteroRef
1:253048591	G	C	-	-0.566	1.49926e-06	intron_variant	MODIFIER	PTBP3	ENSSSCG00000005466	ENSSSCT00000063629.2	protein_coding	ENSSSCP00000034722	-	2/12	-	-	-	-	-	rs343515586	-	HGNC	HGNC:10253	-	-	-	HeteroRef
1:253048591	G	C	-	-0.566	1.49926e-06	intron_variant	MODIFIER	PTBP3	ENSSSCG00000005466	ENSSSCT00000074700.1	protein_coding	ENSSSCP00000062094	-	2/13	-	-	-	-	-	rs343515586	-	HGNC	HGNC:10253	-	-	-	HeteroRef
1:253048642	T	C	-	-0.502	1.89812e-06	intron_variant	MODIFIER	PTBP3	ENSSSCG00000005466	ENSSSCT00000006012.4	protein_coding	ENSSSCP00000005863	-	3/14	-	-	-	-	-	rs324458267	-	HGNC	HGNC:10253	YES	P1	-	HeteroRef
1:253048642	T	C	-	-0.502	1.89812e-06	intron_variant	MODIFIER	PTBP3	ENSSSCG00000005466	ENSSSCT00000047560.2	protein_coding	ENSSSCP00000057117	-	2/13	-	-	-	-	-	rs324458267	-	HGNC	HGNC:10253	-	-	-	HeteroRef
1:253048642	T	C	-	-0.502	1.89812e-06	intron_variant	MODIFIER	PTBP3	ENSSSCG00000005466	ENSSSCT00000059871.2	protein_coding	ENSSSCP00000054425	-	1/11	-	-	-	-	-	rs324458267	-	HGNC	HGNC:10253	-	-	-	HeteroRef
1:253048642	T	C	-	-0.502	1.89812e-06	intron_variant	MODIFIER	PTBP3	ENSSSCG00000005466	ENSSSCT00000063629.2	protein_coding	ENSSSCP00000034722	-	2/12	-	-	-	-	-	rs324458267	-	HGNC	HGNC:10253	-	-	-	HeteroRef
1:253048642	T	C	-	-0.502	1.89812e-06	intron_variant	MODIFIER	PTBP3	ENSSSCG00000005466	ENSSSCT00000074700.1	protein_coding	ENSSSCP00000062094	-	2/13	-	-	-	-	-	rs324458267	-	HGNC	HGNC:10253	-	-	-	HeteroRef
1:253066604	T	A	-	-0.609	1.33511e-08	intron_variant	MODIFIER	PTBP3	ENSSSCG00000005466	ENSSSCT00000006012.4	protein_coding	ENSSSCP00000005863	-	2/14	-	-	-	-	-	rs340840349	-	HGNC	HGNC:10253	YES	P1	-	HeteroRef
1:253066604	T	A	-	-0.609	1.33511e-08	intron_variant	MODIFIER	PTBP3	ENSSSCG00000005466	ENSSSCT00000047560.2	protein_coding	ENSSSCP00000057117	-	1/13	-	-	-	-	-	rs340840349	-	HGNC	HGNC:10253	-	-	-	HeteroRef
1:253066604	T	A	-	-0.609	1.33511e-08	intron_variant	MODIFIER	PTBP3	ENSSSCG00000005466	ENSSSCT00000063629.2	protein_coding	ENSSSCP00000034722	-	1/12	-	-	-	-	-	rs340840349	-	HGNC	HGNC:10253	-	-	-	HeteroRef
1:253066604	T	A	-	-0.609	1.33511e-08	intron_variant	MODIFIER	PTBP3	ENSSSCG00000005466	ENSSSCT00000074700.1	protein_coding	ENSSSCP00000062094	-	1/13	-	-	-	-	-	rs340840349	-	HGNC	HGNC:10253	-	-	-	HeteroRef
1:253068253	T	A	-	-0.547	2.90989e-06	intron_variant	MODIFIER	PTBP3	ENSSSCG00000005466	ENSSSCT00000006012.4	protein_coding	ENSSSCP00000005863	-	2/14	-	-	-	-	-	rs339515743	-	HGNC	HGNC:10253	YES	P1	-	HeteroRef
1:253068253	T	A	-	-0.547	2.90989e-06	intron_variant	MODIFIER	PTBP3	ENSSSCG00000005466	ENSSSCT00000047560.2	protein_coding	ENSSSCP00000057117	-	1/13	-	-	-	-	-	rs339515743	-	HGNC	HGNC:10253	-	-	-	HeteroRef
1:253068253	T	A	-	-0.547	2.90989e-06	intron_variant	MODIFIER	PTBP3	ENSSSCG00000005466	ENSSSCT00000063629.2	protein_coding	ENSSSCP00000034722	-	1/12	-	-	-	-	-	rs339515743	-	HGNC	HGNC:10253	-	-	-	HeteroRef
1:253068253	T	A	-	-0.547	2.90989e-06	intron_variant	MODIFIER	PTBP3	ENSSSCG00000005466	ENSSSCT00000074700.1	protein_coding	ENSSSCP00000062094	-	1/13	-	-	-	-	-	rs339515743	-	HGNC	HGNC:10253	-	-	-	HeteroRef
1:253072254	C	T	-	-0.267	0.000131989	intron_variant	MODIFIER	PTBP3	ENSSSCG00000005466	ENSSSCT00000006012.4	protein_coding	ENSSSCP00000005863	-	2/14	-	-	-	-	-	rs327853623	-	HGNC	HGNC:10253	YES	P1	-	HeteroAlt
1:253072254	C	T	-	-0.267	0.000131989	intron_variant	MODIFIER	PTBP3	ENSSSCG00000005466	ENSSSCT00000047560.2	protein_coding	ENSSSCP00000057117	-	1/13	-	-	-	-	-	rs327853623	-	HGNC	HGNC:10253	-	-	-	HeteroAlt
1:253072254	C	T	-	-0.267	0.000131989	intron_variant	MODIFIER	PTBP3	ENSSSCG00000005466	ENSSSCT00000063629.2	protein_coding	ENSSSCP00000034722	-	1/12	-	-	-	-	-	rs327853623	-	HGNC	HGNC:10253	-	-	-	HeteroAlt
1:253072254	C	T	-	-0.267	0.000131989	intron_variant	MODIFIER	PTBP3	ENSSSCG00000005466	ENSSSCT00000074700.1	protein_coding	ENSSSCP00000062094	-	1/13	-	-	-	-	-	rs327853623	-	HGNC	HGNC:10253	-	-	-	HeteroAlt
1:253073299	C	T	-	-0.662	3.65318e-07	intron_variant	MODIFIER	PTBP3	ENSSSCG00000005466	ENSSSCT00000006012.4	protein_coding	ENSSSCP00000005863	-	2/14	-	-	-	-	-	rs342166000	-	HGNC	HGNC:10253	YES	P1	-	HeteroRef
1:253073299	C	T	-	-0.662	3.65318e-07	intron_variant	MODIFIER	PTBP3	ENSSSCG00000005466	ENSSSCT00000047560.2	protein_coding	ENSSSCP00000057117	-	1/13	-	-	-	-	-	rs342166000	-	HGNC	HGNC:10253	-	-	-	HeteroRef
1:253073299	C	T	-	-0.662	3.65318e-07	intron_variant	MODIFIER	PTBP3	ENSSSCG00000005466	ENSSSCT00000063629.2	protein_coding	ENSSSCP00000034722	-	1/12	-	-	-	-	-	rs342166000	-	HGNC	HGNC:10253	-	-	-	HeteroRef
1:253073299	C	T	-	-0.662	3.65318e-07	intron_variant	MODIFIER	PTBP3	ENSSSCG00000005466	ENSSSCT00000074700.1	protein_coding	ENSSSCP00000062094	-	1/13	-	-	-	-	-	rs342166000	-	HGNC	HGNC:10253	-	-	-	HeteroRef
1:253077140	G	A	-	-0.392	4.36314e-05	intron_variant	MODIFIER	PTBP3	ENSSSCG00000005466	ENSSSCT00000006012.4	protein_coding	ENSSSCP00000005863	-	2/14	-	-	-	-	-	rs333481904	-	HGNC	HGNC:10253	YES	P1	-	HeteroAlt
1:253077140	G	A	-	-0.392	4.36314e-05	intron_variant	MODIFIER	PTBP3	ENSSSCG00000005466	ENSSSCT00000047560.2	protein_coding	ENSSSCP00000057117	-	1/13	-	-	-	-	-	rs333481904	-	HGNC	HGNC:10253	-	-	-	HeteroAlt
1:253077140	G	A	-	-0.392	4.36314e-05	intron_variant	MODIFIER	PTBP3	ENSSSCG00000005466	ENSSSCT00000063629.2	protein_coding	ENSSSCP00000034722	-	1/12	-	-	-	-	-	rs333481904	-	HGNC	HGNC:10253	-	-	-	HeteroAlt
1:253077140	G	A	-	-0.392	4.36314e-05	intron_variant	MODIFIER	PTBP3	ENSSSCG00000005466	ENSSSCT00000074700.1	protein_coding	ENSSSCP00000062094	-	1/13	-	-	-	-	-	rs333481904	-	HGNC	HGNC:10253	-	-	-	HeteroAlt
1:253089456	T	C	-	-0.572	4.42986e-07	intron_variant	MODIFIER	PTBP3	ENSSSCG00000005466	ENSSSCT00000006012.4	protein_coding	ENSSSCP00000005863	-	2/14	-	-	-	-	-	rs327530497	-	HGNC	HGNC:10253	YES	P1	-	HeteroRef
1:253089456	T	C	-	-0.572	4.42986e-07	intron_variant	MODIFIER	PTBP3	ENSSSCG00000005466	ENSSSCT00000047560.2	protein_coding	ENSSSCP00000057117	-	1/13	-	-	-	-	-	rs327530497	-	HGNC	HGNC:10253	-	-	-	HeteroRef
1:253089456	T	C	-	-0.572	4.42986e-07	intron_variant	MODIFIER	PTBP3	ENSSSCG00000005466	ENSSSCT00000063629.2	protein_coding	ENSSSCP00000034722	-	1/12	-	-	-	-	-	rs327530497	-	HGNC	HGNC:10253	-	-	-	HeteroRef
1:253089456	T	C	-	-0.572	4.42986e-07	intron_variant	MODIFIER	PTBP3	ENSSSCG00000005466	ENSSSCT00000074700.1	protein_coding	ENSSSCP00000062094	-	1/13	-	-	-	-	-	rs327530497	-	HGNC	HGNC:10253	-	-	-	HeteroRef
1:253090166	G	A	-	-0.391	2.85981e-08	intron_variant	MODIFIER	PTBP3	ENSSSCG00000005466	ENSSSCT00000006012.4	protein_coding	ENSSSCP00000005863	-	1/14	-	-	-	-	-	rs335568792	-	HGNC	HGNC:10253	YES	P1	-	HeteroRef
1:253090166	G	A	-	-0.391	2.85981e-08	intron_variant	MODIFIER	PTBP3	ENSSSCG00000005466	ENSSSCT00000047560.2	protein_coding	ENSSSCP00000057117	-	1/13	-	-	-	-	-	rs335568792	-	HGNC	HGNC:10253	-	-	-	HeteroRef
1:253090166	G	A	-	-0.391	2.85981e-08	intron_variant	MODIFIER	PTBP3	ENSSSCG00000005466	ENSSSCT00000063629.2	protein_coding	ENSSSCP00000034722	-	1/12	-	-	-	-	-	rs335568792	-	HGNC	HGNC:10253	-	-	-	HeteroRef
1:253090166	G	A	-	-0.391	2.85981e-08	intron_variant	MODIFIER	PTBP3	ENSSSCG00000005466	ENSSSCT00000074700.1	protein_coding	ENSSSCP00000062094	-	1/13	-	-	-	-	-	rs335568792	-	HGNC	HGNC:10253	-	-	-	HeteroRef
1:253090410	C	T	-	-0.308	6.61348e-07	intron_variant	MODIFIER	PTBP3	ENSSSCG00000005466	ENSSSCT00000006012.4	protein_coding	ENSSSCP00000005863	-	1/14	-	-	-	-	-	rs319196960	-	HGNC	HGNC:10253	YES	P1	-	HeteroAlt
1:253090410	C	T	-	-0.308	6.61348e-07	intron_variant	MODIFIER	PTBP3	ENSSSCG00000005466	ENSSSCT00000047560.2	protein_coding	ENSSSCP00000057117	-	1/13	-	-	-	-	-	rs319196960	-	HGNC	HGNC:10253	-	-	-	HeteroAlt
1:253090410	C	T	-	-0.308	6.61348e-07	intron_variant	MODIFIER	PTBP3	ENSSSCG00000005466	ENSSSCT00000063629.2	protein_coding	ENSSSCP00000034722	-	1/12	-	-	-	-	-	rs319196960	-	HGNC	HGNC:10253	-	-	-	HeteroAlt
1:253090410	C	T	-	-0.308	6.61348e-07	intron_variant	MODIFIER	PTBP3	ENSSSCG00000005466	ENSSSCT00000074700.1	protein_coding	ENSSSCP00000062094	-	1/13	-	-	-	-	-	rs319196960	-	HGNC	HGNC:10253	-	-	-	HeteroAlt
1:253091329	C	A	-	-0.286	5.23222e-07	intron_variant	MODIFIER	PTBP3	ENSSSCG00000005466	ENSSSCT00000006012.4	protein_coding	ENSSSCP00000005863	-	1/14	-	-	-	-	-	rs324001115	-	HGNC	HGNC:10253	YES	P1	-	HeteroAlt
1:253091329	C	A	-	-0.286	5.23222e-07	intron_variant	MODIFIER	PTBP3	ENSSSCG00000005466	ENSSSCT00000047560.2	protein_coding	ENSSSCP00000057117	-	1/13	-	-	-	-	-	rs324001115	-	HGNC	HGNC:10253	-	-	-	HeteroAlt
1:253091329	C	A	-	-0.286	5.23222e-07	intron_variant	MODIFIER	PTBP3	ENSSSCG00000005466	ENSSSCT00000063629.2	protein_coding	ENSSSCP00000034722	-	1/12	-	-	-	-	-	rs324001115	-	HGNC	HGNC:10253	-	-	-	HeteroAlt
1:253091329	C	A	-	-0.286	5.23222e-07	intron_variant	MODIFIER	PTBP3	ENSSSCG00000005466	ENSSSCT00000074700.1	protein_coding	ENSSSCP00000062094	-	1/13	-	-	-	-	-	rs324001115	-	HGNC	HGNC:10253	-	-	-	HeteroAlt
1:253131858	T	C	+	-0.27	7.88258e-15	synonymous_variant	LOW	HSDL2	ENSSSCG00000005467	ENSSSCT00000006013.4	protein_coding	ENSSSCP00000005864	2/10	-	121	48	16	T	acT/acC	rs80875271	-	HGNC	HGNC:18572	-	-	-	HeteroAlt
1:253131858	T	C	+	-0.27	7.88258e-15	synonymous_variant	LOW	HSDL2	ENSSSCG00000005467	ENSSSCT00000034705.3	protein_coding	ENSSSCP00000029469	2/10	-	60	60	20	T	acT/acC	rs80875271	-	HGNC	HGNC:18572	-	-	-	HeteroAlt
1:253131858	T	C	+	-0.27	7.88258e-15	synonymous_variant	LOW	HSDL2	ENSSSCG00000005467	ENSSSCT00000074952.1	protein_coding	ENSSSCP00000073431	2/9	-	80	48	16	T	acT/acC	rs80875271	-	HGNC	HGNC:18572	-	-	-	HeteroAlt
1:253131858	T	C	+	-0.27	7.88258e-15	synonymous_variant	LOW	HSDL2	ENSSSCG00000005467	ENSSSCT00000091367.1	protein_coding	ENSSSCP00000070840	2/11	-	80	48	16	T	acT/acC	rs80875271	-	HGNC	HGNC:18572	YES	P1	-	HeteroAlt
1:253190914	G	A	+	-0.245	1.96362e-06	3_prime_UTR_variant	MODIFIER	HSDL2	ENSSSCG00000005467	ENSSSCT00000006013.4	protein_coding	ENSSSCP00000005864	10/10	-	1257	-	-	-	-	rs329808409	-	HGNC	HGNC:18572	-	-	-	HeteroAlt
1:253190914	G	A	+	-0.245	1.96362e-06	3_prime_UTR_variant	MODIFIER	HSDL2	ENSSSCG00000005467	ENSSSCT00000034705.3	protein_coding	ENSSSCP00000029469	10/10	-	1196	-	-	-	-	rs329808409	-	HGNC	HGNC:18572	-	-	-	HeteroAlt
1:253190914	G	A	+	-0.245	1.96362e-06	3_prime_UTR_variant	MODIFIER	HSDL2	ENSSSCG00000005467	ENSSSCT00000074952.1	protein_coding	ENSSSCP00000073431	9/9	-	1126	-	-	-	-	rs329808409	-	HGNC	HGNC:18572	-	-	-	HeteroAlt
1:253190914	G	A	+	-0.245	1.96362e-06	upstream_gene_variant	MODIFIER	-	ENSSSCG00000043626	ENSSSCT00000079020.1	lncRNA	-	-	-	-	-	-	-	-	rs329808409	4311	-	-	YES	-	-	HeteroAlt
1:253190914	G	A	+	-0.245	1.96362e-06	3_prime_UTR_variant	MODIFIER	HSDL2	ENSSSCG00000005467	ENSSSCT00000091367.1	protein_coding	ENSSSCP00000070840	11/11	-	1345	-	-	-	-	rs329808409	-	HGNC	HGNC:18572	YES	P1	-	HeteroAlt
1:253191575	C	T	+	-0.292	5.34652e-08	3_prime_UTR_variant	MODIFIER	HSDL2	ENSSSCG00000005467	ENSSSCT00000006013.4	protein_coding	ENSSSCP00000005864	10/10	-	1918	-	-	-	-	rs322762049	-	HGNC	HGNC:18572	-	-	-	HeteroAlt
1:253191575	C	T	+	-0.292	5.34652e-08	3_prime_UTR_variant	MODIFIER	HSDL2	ENSSSCG00000005467	ENSSSCT00000034705.3	protein_coding	ENSSSCP00000029469	10/10	-	1857	-	-	-	-	rs322762049	-	HGNC	HGNC:18572	-	-	-	HeteroAlt
1:253191575	C	T	+	-0.292	5.34652e-08	3_prime_UTR_variant	MODIFIER	HSDL2	ENSSSCG00000005467	ENSSSCT00000074952.1	protein_coding	ENSSSCP00000073431	9/9	-	1787	-	-	-	-	rs322762049	-	HGNC	HGNC:18572	-	-	-	HeteroAlt
1:253191575	C	T	+	-0.292	5.34652e-08	upstream_gene_variant	MODIFIER	-	ENSSSCG00000043626	ENSSSCT00000079020.1	lncRNA	-	-	-	-	-	-	-	-	rs322762049	3650	-	-	YES	-	-	HeteroAlt
1:253191575	C	T	+	-0.292	5.34652e-08	3_prime_UTR_variant	MODIFIER	HSDL2	ENSSSCG00000005467	ENSSSCT00000091367.1	protein_coding	ENSSSCP00000070840	11/11	-	2006	-	-	-	-	rs322762049	-	HGNC	HGNC:18572	YES	P1	-	HeteroAlt
1:253322423	C	A	+	-0.337	4.7236e-06	intron_variant	MODIFIER	KIAA1958	ENSSSCG00000005469	ENSSSCT00000006015.4	protein_coding	ENSSSCP00000005865	-	3/4	-	-	-	-	-	rs332488132	-	HGNC	HGNC:23427	-	P1	-	HeteroAlt
1:253325514	T	G	+	-0.277	8.80334e-06	intron_variant	MODIFIER	KIAA1958	ENSSSCG00000005469	ENSSSCT00000006015.4	protein_coding	ENSSSCP00000005865	-	3/4	-	-	-	-	-	rs325121611	-	HGNC	HGNC:23427	-	P1	-	HeteroAlt
1:253375424	A	G	-	-0.285	9.90962e-05	3_prime_UTR_variant	MODIFIER	INIP	ENSSSCG00000026194	ENSSSCT00000028959.3	protein_coding	ENSSSCP00000023378	5/5	-	4097	-	-	-	-	rs337577517	-	HGNC	HGNC:24994	YES	P1	-	HeteroAlt
1:253376758	T	C	-	0.286	1.69176e-07	3_prime_UTR_variant	MODIFIER	INIP	ENSSSCG00000026194	ENSSSCT00000028959.3	protein_coding	ENSSSCP00000023378	5/5	-	2763	-	-	-	-	rs325574378	-	HGNC	HGNC:24994	YES	P1	-	HeteroRef
1:253377508	G	T	-	-0.338	1.09044e-06	3_prime_UTR_variant	MODIFIER	INIP	ENSSSCG00000026194	ENSSSCT00000028959.3	protein_coding	ENSSSCP00000023378	5/5	-	2013	-	-	-	-	rs331026658	-	HGNC	HGNC:24994	YES	P1	-	HeteroAlt
1:253947489	A	G	-	-0.372	6.21192e-05	intron_variant	MODIFIER	RNF183	ENSSSCG00000027688	ENSSSCT00000028609.3	protein_coding	ENSSSCP00000023404	-	8/9	-	-	-	-	-	rs336694342	-	HGNC	HGNC:28721	YES	P5	-	HeteroRef
1:253947489	A	G	-	-0.372	6.21192e-05	3_prime_UTR_variant	MODIFIER	WDR31	ENSSSCG00000020987	ENSSSCT00000038144.2	protein_coding	ENSSSCP00000034825	11/11	-	2599	-	-	-	-	rs336694342	-	HGNC	HGNC:21421	-	P1	-	HeteroRef
1:253947489	A	G	-	-0.372	6.21192e-05	intron_variant	MODIFIER	WDR31	ENSSSCG00000020987	ENSSSCT00000042639.2	protein_coding	ENSSSCP00000059102	-	9/9	-	-	-	-	-	rs336694342	-	HGNC	HGNC:21421	YES	-	-	HeteroRef
1:2541607	C	T	+	-0.303	3.65471e-08	upstream_gene_variant	MODIFIER	-	ENSSSCG00000032916	ENSSSCT00000064731.2	protein_coding	ENSSSCP00000040386	-	-	-	-	-	-	-	rs81507436	22	-	-	-	P5	-	2 days, 2:50:00
1:2541607	C	T	+	-0.303	3.65471e-08	missense_variant	MODERATE	-	ENSSSCG00000032916	ENSSSCT00000075149.1	protein_coding	ENSSSCP00000073433	1/4	-	225	223	75	R/W	Cgg/Tgg	rs81507436	-	-	-	YES	-	deleterious_low_confidence(0)	2 days, 2:50:00
1:2541607	C	T	+	-0.303	3.65471e-08	upstream_gene_variant	MODIFIER	-	ENSSSCG00000032916	ENSSSCT00000083136.1	protein_coding	ENSSSCP00000071295	-	-	-	-	-	-	-	rs81507436	1186	-	-	-	-	-	2 days, 2:50:00
1:2541607	C	T	+	-0.303	3.65471e-08	upstream_gene_variant	MODIFIER	-	ENSSSCG00000048885	ENSSSCT00000090562.1	lncRNA	-	-	-	-	-	-	-	-	rs81507436	4297	-	-	YES	-	-	2 days, 2:50:00
1:2541607	C	T	+	-0.303	3.65471e-08	upstream_gene_variant	MODIFIER	-	ENSSSCG00000032916	ENSSSCT00000091595.1	protein_coding	ENSSSCP00000073006	-	-	-	-	-	-	-	rs81507436	22	-	-	-	A1	-	2 days, 2:50:00
1:2547389	T	A	+	0.557	3.31948e-05	intron_variant	MODIFIER	-	ENSSSCG00000032916	ENSSSCT00000064731.2	protein_coding	ENSSSCP00000040386	-	1/4	-	-	-	-	-	rs318823630	-	-	-	-	P5	-	HeteroRef
1:2547389	T	A	+	0.557	3.31948e-05	intron_variant	MODIFIER	-	ENSSSCG00000032916	ENSSSCT00000075149.1	protein_coding	ENSSSCP00000073433	-	1/3	-	-	-	-	-	rs318823630	-	-	-	YES	-	-	HeteroRef
1:2547389	T	A	+	0.557	3.31948e-05	5_prime_UTR_variant	MODIFIER	-	ENSSSCG00000032916	ENSSSCT00000083136.1	protein_coding	ENSSSCP00000071295	1/4	-	4597	-	-	-	-	rs318823630	-	-	-	-	-	-	HeteroRef
1:2547389	T	A	+	0.557	3.31948e-05	intron_variant	MODIFIER	-	ENSSSCG00000032916	ENSSSCT00000091595.1	protein_coding	ENSSSCP00000073006	-	1/4	-	-	-	-	-	rs318823630	-	-	-	-	A1	-	HeteroRef
1:2549067	T	C	+	0.292	1.94222e-05	intron_variant	MODIFIER	-	ENSSSCG00000032916	ENSSSCT00000064731.2	protein_coding	ENSSSCP00000040386	-	1/4	-	-	-	-	-	rs337190687	-	-	-	-	P5	-	HeteroAlt
1:2549067	T	C	+	0.292	1.94222e-05	intron_variant	MODIFIER	-	ENSSSCG00000032916	ENSSSCT00000075149.1	protein_coding	ENSSSCP00000073433	-	1/3	-	-	-	-	-	rs337190687	-	-	-	YES	-	-	HeteroAlt
1:2549067	T	C	+	0.292	1.94222e-05	5_prime_UTR_variant	MODIFIER	-	ENSSSCG00000032916	ENSSSCT00000083136.1	protein_coding	ENSSSCP00000071295	1/4	-	6275	-	-	-	-	rs337190687	-	-	-	-	-	-	HeteroAlt
1:2549067	T	C	+	0.292	1.94222e-05	intron_variant	MODIFIER	-	ENSSSCG00000032916	ENSSSCT00000091595.1	protein_coding	ENSSSCP00000073006	-	1/4	-	-	-	-	-	rs337190687	-	-	-	-	A1	-	HeteroAlt
1:2549349	C	T	+	0.336	5.02078e-06	intron_variant	MODIFIER	-	ENSSSCG00000032916	ENSSSCT00000064731.2	protein_coding	ENSSSCP00000040386	-	1/4	-	-	-	-	-	rs320871811	-	-	-	-	P5	-	HeteroAlt
1:2549349	C	T	+	0.336	5.02078e-06	intron_variant	MODIFIER	-	ENSSSCG00000032916	ENSSSCT00000075149.1	protein_coding	ENSSSCP00000073433	-	1/3	-	-	-	-	-	rs320871811	-	-	-	YES	-	-	HeteroAlt
1:2549349	C	T	+	0.336	5.02078e-06	intron_variant	MODIFIER	-	ENSSSCG00000032916	ENSSSCT00000083136.1	protein_coding	ENSSSCP00000071295	-	1/3	-	-	-	-	-	rs320871811	-	-	-	-	-	-	HeteroAlt
1:2549349	C	T	+	0.336	5.02078e-06	intron_variant	MODIFIER	-	ENSSSCG00000032916	ENSSSCT00000091595.1	protein_coding	ENSSSCP00000073006	-	2/4	-	-	-	-	-	rs320871811	-	-	-	-	A1	-	HeteroAlt
1:2549569	C	T	+	0.567	4.42964e-08	intron_variant	MODIFIER	-	ENSSSCG00000032916	ENSSSCT00000064731.2	protein_coding	ENSSSCP00000040386	-	2/4	-	-	-	-	-	rs329691359	-	-	-	-	P5	-	HeteroRef
1:2549569	C	T	+	0.567	4.42964e-08	intron_variant	MODIFIER	-	ENSSSCG00000032916	ENSSSCT00000075149.1	protein_coding	ENSSSCP00000073433	-	1/3	-	-	-	-	-	rs329691359	-	-	-	YES	-	-	HeteroRef
1:2549569	C	T	+	0.567	4.42964e-08	intron_variant	MODIFIER	-	ENSSSCG00000032916	ENSSSCT00000083136.1	protein_coding	ENSSSCP00000071295	-	1/3	-	-	-	-	-	rs329691359	-	-	-	-	-	-	HeteroRef
1:2549569	C	T	+	0.567	4.42964e-08	intron_variant	MODIFIER	-	ENSSSCG00000032916	ENSSSCT00000091595.1	protein_coding	ENSSSCP00000073006	-	2/4	-	-	-	-	-	rs329691359	-	-	-	-	A1	-	HeteroRef
1:2550928	T	A	+	0.524	1.22774e-07	intron_variant	MODIFIER	-	ENSSSCG00000032916	ENSSSCT00000064731.2	protein_coding	ENSSSCP00000040386	-	2/4	-	-	-	-	-	rs81350023	-	-	-	-	P5	-	HeteroRef
1:2550928	T	A	+	0.524	1.22774e-07	intron_variant	MODIFIER	-	ENSSSCG00000032916	ENSSSCT00000075149.1	protein_coding	ENSSSCP00000073433	-	1/3	-	-	-	-	-	rs81350023	-	-	-	YES	-	-	HeteroRef
1:2550928	T	A	+	0.524	1.22774e-07	intron_variant	MODIFIER	-	ENSSSCG00000032916	ENSSSCT00000083136.1	protein_coding	ENSSSCP00000071295	-	1/3	-	-	-	-	-	rs81350023	-	-	-	-	-	-	HeteroRef
1:2550928	T	A	+	0.524	1.22774e-07	intron_variant	MODIFIER	-	ENSSSCG00000032916	ENSSSCT00000091595.1	protein_coding	ENSSSCP00000073006	-	2/4	-	-	-	-	-	rs81350023	-	-	-	-	A1	-	HeteroRef
1:2552462	G	A	+	0.299	0	3_prime_UTR_variant	MODIFIER	-	ENSSSCG00000032916	ENSSSCT00000064731.2	protein_coding	ENSSSCP00000040386	5/5	-	404	-	-	-	-	rs324340662	-	-	-	-	P5	-	HeteroAlt
1:2552462	G	A	+	0.299	0	3_prime_UTR_variant	MODIFIER	-	ENSSSCG00000032916	ENSSSCT00000075149.1	protein_coding	ENSSSCP00000073433	4/4	-	646	-	-	-	-	rs324340662	-	-	-	YES	-	-	HeteroAlt
1:2552462	G	A	+	0.299	0	3_prime_UTR_variant	MODIFIER	-	ENSSSCG00000032916	ENSSSCT00000083136.1	protein_coding	ENSSSCP00000071295	4/4	-	6738	-	-	-	-	rs324340662	-	-	-	-	-	-	HeteroAlt
1:2552462	G	A	+	0.299	0	3_prime_UTR_variant	MODIFIER	-	ENSSSCG00000032916	ENSSSCT00000091595.1	protein_coding	ENSSSCP00000073006	5/5	-	404	-	-	-	-	rs324340662	-	-	-	-	A1	-	HeteroAlt
1:25524871	A	T	+	0.33	7.53807e-05	intron_variant	MODIFIER	REPS1	ENSSSCG00000004146	ENSSSCT00000004582.5	protein_coding	ENSSSCP00000004479	-	2/19	-	-	-	-	-	rs342727876	-	HGNC	HGNC:15578	YES	P1	-	HeteroRef
1:25524871	A	T	+	0.33	7.53807e-05	intron_variant	MODIFIER	REPS1	ENSSSCG00000004146	ENSSSCT00000033622.3	protein_coding	ENSSSCP00000030168	-	3/19	-	-	-	-	-	rs342727876	-	HGNC	HGNC:15578	-	-	-	HeteroRef
1:25524871	A	T	+	0.33	7.53807e-05	intron_variant	MODIFIER	REPS1	ENSSSCG00000004146	ENSSSCT00000056258.2	protein_coding	ENSSSCP00000033070	-	3/18	-	-	-	-	-	rs342727876	-	HGNC	HGNC:15578	-	-	-	HeteroRef
1:25524871	A	T	+	0.33	7.53807e-05	intron_variant	MODIFIER	REPS1	ENSSSCG00000004146	ENSSSCT00000068204.1	protein_coding	ENSSSCP00000071389	-	3/5	-	-	-	-	-	rs342727876	-	HGNC	HGNC:15578	-	-	-	HeteroRef
1:25524871	A	T	+	0.33	7.53807e-05	intron_variant	MODIFIER	REPS1	ENSSSCG00000004146	ENSSSCT00000076175.1	protein_coding	ENSSSCP00000066652	-	3/17	-	-	-	-	-	rs342727876	-	HGNC	HGNC:15578	-	-	-	HeteroRef
1:2552694	A	G	+	0.279	0	3_prime_UTR_variant	MODIFIER	-	ENSSSCG00000032916	ENSSSCT00000064731.2	protein_coding	ENSSSCP00000040386	5/5	-	636	-	-	-	-	rs81350030	-	-	-	-	P5	-	HeteroAlt
1:2552694	A	G	+	0.279	0	3_prime_UTR_variant	MODIFIER	-	ENSSSCG00000032916	ENSSSCT00000075149.1	protein_coding	ENSSSCP00000073433	4/4	-	878	-	-	-	-	rs81350030	-	-	-	YES	-	-	HeteroAlt
1:2552694	A	G	+	0.279	0	3_prime_UTR_variant	MODIFIER	-	ENSSSCG00000032916	ENSSSCT00000083136.1	protein_coding	ENSSSCP00000071295	4/4	-	6970	-	-	-	-	rs81350030	-	-	-	-	-	-	HeteroAlt
1:2552694	A	G	+	0.279	0	3_prime_UTR_variant	MODIFIER	-	ENSSSCG00000032916	ENSSSCT00000091595.1	protein_coding	ENSSSCP00000073006	5/5	-	636	-	-	-	-	rs81350030	-	-	-	-	A1	-	HeteroAlt
1:2552767	A	G	+	0.655	0	3_prime_UTR_variant	MODIFIER	-	ENSSSCG00000032916	ENSSSCT00000064731.2	protein_coding	ENSSSCP00000040386	5/5	-	709	-	-	-	-	rs81350031	-	-	-	-	P5	-	HeteroRef
1:2552767	A	G	+	0.655	0	3_prime_UTR_variant	MODIFIER	-	ENSSSCG00000032916	ENSSSCT00000075149.1	protein_coding	ENSSSCP00000073433	4/4	-	951	-	-	-	-	rs81350031	-	-	-	YES	-	-	HeteroRef
1:2552767	A	G	+	0.655	0	3_prime_UTR_variant	MODIFIER	-	ENSSSCG00000032916	ENSSSCT00000083136.1	protein_coding	ENSSSCP00000071295	4/4	-	7043	-	-	-	-	rs81350031	-	-	-	-	-	-	HeteroRef
1:2552767	A	G	+	0.655	0	3_prime_UTR_variant	MODIFIER	-	ENSSSCG00000032916	ENSSSCT00000091595.1	protein_coding	ENSSSCP00000073006	5/5	-	709	-	-	-	-	rs81350031	-	-	-	-	A1	-	HeteroRef
1:25539863	T	G	+	-0.466	3.0525e-05	intron_variant	MODIFIER	REPS1	ENSSSCG00000004146	ENSSSCT00000004582.5	protein_coding	ENSSSCP00000004479	-	8/19	-	-	-	-	-	rs320490984	-	HGNC	HGNC:15578	YES	P1	-	HeteroAlt
1:25539863	T	G	+	-0.466	3.0525e-05	intron_variant	MODIFIER	REPS1	ENSSSCG00000004146	ENSSSCT00000033622.3	protein_coding	ENSSSCP00000030168	-	9/19	-	-	-	-	-	rs320490984	-	HGNC	HGNC:15578	-	-	-	HeteroAlt
1:25539863	T	G	+	-0.466	3.0525e-05	intron_variant	MODIFIER	REPS1	ENSSSCG00000004146	ENSSSCT00000056258.2	protein_coding	ENSSSCP00000033070	-	9/18	-	-	-	-	-	rs320490984	-	HGNC	HGNC:15578	-	-	-	HeteroAlt
1:25539863	T	G	+	-0.466	3.0525e-05	intron_variant	MODIFIER	REPS1	ENSSSCG00000004146	ENSSSCT00000076175.1	protein_coding	ENSSSCP00000066652	-	9/17	-	-	-	-	-	rs320490984	-	HGNC	HGNC:15578	-	-	-	HeteroAlt
1:255560428	T	C	-	0.205	1.44888e-06	synonymous_variant	LOW	TNC	ENSSSCG00000005494	ENSSSCT00000006041.4	protein_coding	ENSSSCP00000005891	16/27	-	5294	5199	1733	K	aaA/aaG	rs80937255	-	HGNC	HGNC:5318	-	A2	-	HeteroAlt
1:255560428	T	C	-	0.205	1.44888e-06	synonymous_variant	LOW	TNC	ENSSSCG00000005494	ENSSSCT00000023943.3	protein_coding	ENSSSCP00000024361	14/26	-	4886	4410	1470	K	aaA/aaG	rs80937255	-	HGNC	HGNC:5318	-	-	-	HeteroAlt
1:255560428	T	C	-	0.205	1.44888e-06	synonymous_variant	LOW	TNC	ENSSSCG00000005494	ENSSSCT00000026819.3	protein_coding	ENSSSCP00000027784	18/30	-	5842	5748	1916	K	aaA/aaG	rs80937255	-	HGNC	HGNC:5318	-	A2	-	HeteroAlt
1:255560428	T	C	-	0.205	1.44888e-06	synonymous_variant	LOW	TNC	ENSSSCG00000005494	ENSSSCT00000032138.3	protein_coding	ENSSSCP00000022200	15/26	-	5020	4926	1642	K	aaA/aaG	rs80937255	-	HGNC	HGNC:5318	-	-	-	HeteroAlt
1:255560428	T	C	-	0.205	1.44888e-06	synonymous_variant	LOW	TNC	ENSSSCG00000005494	ENSSSCT00000036896.2	protein_coding	ENSSSCP00000044523	17/28	-	5568	5472	1824	K	aaA/aaG	rs80937255	-	HGNC	HGNC:5318	-	A2	-	HeteroAlt
1:255560428	T	C	-	0.205	1.44888e-06	synonymous_variant	LOW	TNC	ENSSSCG00000005494	ENSSSCT00000037131.2	protein_coding	ENSSSCP00000034078	14/26	-	4533	4272	1424	K	aaA/aaG	rs80937255	-	HGNC	HGNC:5318	-	-	-	HeteroAlt
1:255560428	T	C	-	0.205	1.44888e-06	synonymous_variant	LOW	TNC	ENSSSCG00000005494	ENSSSCT00000037550.2	protein_coding	ENSSSCP00000043968	15/26	-	5023	4929	1643	K	aaA/aaG	rs80937255	-	HGNC	HGNC:5318	-	-	-	HeteroAlt
1:255560428	T	C	-	0.205	1.44888e-06	synonymous_variant	LOW	TNC	ENSSSCG00000005494	ENSSSCT00000041382.2	protein_coding	ENSSSCP00000047909	18/29	-	5842	5748	1916	K	aaA/aaG	rs80937255	-	HGNC	HGNC:5318	YES	P5	-	HeteroAlt
1:255560428	T	C	-	0.205	1.44888e-06	synonymous_variant	LOW	TNC	ENSSSCG00000005494	ENSSSCT00000058254.2	protein_coding	ENSSSCP00000059023	17/28	-	5569	5475	1825	K	aaA/aaG	rs80937255	-	HGNC	HGNC:5318	-	A2	-	HeteroAlt
1:255560428	T	C	-	0.205	1.44888e-06	synonymous_variant	LOW	TNC	ENSSSCG00000005494	ENSSSCT00000062234.2	protein_coding	ENSSSCP00000058621	17/28	-	5569	5475	1825	K	aaA/aaG	rs80937255	-	HGNC	HGNC:5318	-	A2	-	HeteroAlt
1:259544442	G	A	-	0.23	0.000103396	5_prime_UTR_variant	MODIFIER	BRINP1	ENSSSCG00000005504	ENSSSCT00000006053.4	protein_coding	ENSSSCP00000005899	1/9	-	135	-	-	-	-	rs80813009	-	HGNC	HGNC:2687	YES	P1	-	HeteroRef
1:260481737	T	C	-	-0.418	3.75056e-07	intron_variant	MODIFIER	CDK5RAP2	ENSSSCG00000028117	ENSSSCT00000067489.1	protein_coding	ENSSSCP00000066444	-	29/33	-	-	-	-	-	rs690452925	-	HGNC	HGNC:18672	-	A2	-	HeteroRef
1:260481737	T	C	-	-0.418	3.75056e-07	intron_variant	MODIFIER	CDK5RAP2	ENSSSCG00000028117	ENSSSCT00000068401.1	protein_coding	ENSSSCP00000065586	-	31/36	-	-	-	-	-	rs690452925	-	HGNC	HGNC:18672	-	A2	-	HeteroRef
1:260481737	T	C	-	-0.418	3.75056e-07	synonymous_variant	LOW	CDK5RAP2	ENSSSCG00000028117	ENSSSCT00000075516.1	protein_coding	ENSSSCP00000073485	32/38	-	4731	4731	1577	E	gaA/gaG	rs690452925	-	HGNC	HGNC:18672	YES	P5	-	HeteroRef
1:260481737	T	C	-	-0.418	3.75056e-07	synonymous_variant	LOW	CDK5RAP2	ENSSSCG00000028117	ENSSSCT00000077686.1	protein_coding	ENSSSCP00000071606	29/35	-	4002	4002	1334	E	gaA/gaG	rs690452925	-	HGNC	HGNC:18672	-	A2	-	HeteroRef
1:260481800	C	T	-	-0.375	4.98895e-10	intron_variant	MODIFIER	CDK5RAP2	ENSSSCG00000028117	ENSSSCT00000067489.1	protein_coding	ENSSSCP00000066444	-	29/33	-	-	-	-	-	rs709584007	-	HGNC	HGNC:18672	-	A2	-	HeteroRef
1:260481800	C	T	-	-0.375	4.98895e-10	intron_variant	MODIFIER	CDK5RAP2	ENSSSCG00000028117	ENSSSCT00000068401.1	protein_coding	ENSSSCP00000065586	-	31/36	-	-	-	-	-	rs709584007	-	HGNC	HGNC:18672	-	A2	-	HeteroRef
1:260481800	C	T	-	-0.375	4.98895e-10	synonymous_variant	LOW	CDK5RAP2	ENSSSCG00000028117	ENSSSCT00000075516.1	protein_coding	ENSSSCP00000073485	32/38	-	4668	4668	1556	Q	caG/caA	rs709584007	-	HGNC	HGNC:18672	YES	P5	-	HeteroRef
1:260481800	C	T	-	-0.375	4.98895e-10	synonymous_variant	LOW	CDK5RAP2	ENSSSCG00000028117	ENSSSCT00000077686.1	protein_coding	ENSSSCP00000071606	29/35	-	3939	3939	1313	Q	caG/caA	rs709584007	-	HGNC	HGNC:18672	-	A2	-	HeteroRef
1:260663156	C	T	-	0.663	0	3_prime_UTR_variant	MODIFIER	MEGF9	ENSSSCG00000005506	ENSSSCT00000006055.4	protein_coding	ENSSSCP00000005901	6/6	-	5529	-	-	-	-	rs80949936	-	HGNC	HGNC:3234	YES	P1	-	HeteroRef
1:260665492	T	C	-	0.667	0	3_prime_UTR_variant	MODIFIER	MEGF9	ENSSSCG00000005506	ENSSSCT00000006055.4	protein_coding	ENSSSCP00000005901	6/6	-	3193	-	-	-	-	rs321894019	-	HGNC	HGNC:3234	YES	P1	-	HeteroRef
1:260666692	C	T	-	0.759	0	3_prime_UTR_variant	MODIFIER	MEGF9	ENSSSCG00000005506	ENSSSCT00000006055.4	protein_coding	ENSSSCP00000005901	6/6	-	1993	-	-	-	-	rs337622337	-	HGNC	HGNC:3234	YES	P1	-	HeteroRef
1:260756446	G	T	-	-0.36	4.68077e-07	missense_variant	MODERATE	MEGF9	ENSSSCG00000005506	ENSSSCT00000006055.4	protein_coding	ENSSSCP00000005901	1/6	-	422	305	102	P/H	cCt/cAt	rs81507448	-	HGNC	HGNC:3234	YES	P1	tolerated_low_confidence(0.07)	HeteroRef
1:26075654	T	C	-	-0.274	0	downstream_gene_variant	MODIFIER	ARFGEF3	ENSSSCG00000022968	ENSSSCT00000023062.3	protein_coding	ENSSSCP00000025072	-	-	-	-	-	-	-	rs345288482	640	HGNC	HGNC:21213	-	-	-	HeteroRef
1:26075654	T	C	-	-0.274	0	downstream_gene_variant	MODIFIER	ARFGEF3	ENSSSCG00000022968	ENSSSCT00000045479.2	protein_coding	ENSSSCP00000053057	-	-	-	-	-	-	-	rs345288482	640	HGNC	HGNC:21213	YES	P1	-	HeteroRef
1:26075654	T	C	-	-0.274	0	downstream_gene_variant	MODIFIER	ARFGEF3	ENSSSCG00000022968	ENSSSCT00000067431.1	protein_coding	ENSSSCP00000072976	-	-	-	-	-	-	-	rs345288482	640	HGNC	HGNC:21213	-	-	-	HeteroRef
1:26075654	T	C	-	-0.274	0	downstream_gene_variant	MODIFIER	ARFGEF3	ENSSSCG00000022968	ENSSSCT00000074802.1	protein_coding	ENSSSCP00000071942	-	-	-	-	-	-	-	rs345288482	640	HGNC	HGNC:21213	-	-	-	HeteroRef
1:26075654	T	C	-	-0.274	0	downstream_gene_variant	MODIFIER	ARFGEF3	ENSSSCG00000022968	ENSSSCT00000077365.1	protein_coding	ENSSSCP00000069068	-	-	-	-	-	-	-	rs345288482	648	HGNC	HGNC:21213	-	-	-	HeteroRef
1:260901426	A	G	-	0.443	7.06768e-13	3_prime_UTR_variant	MODIFIER	PHF19	ENSSSCG00000005510	ENSSSCT00000006060.4	protein_coding	ENSSSCP00000005906	15/15	-	1947	-	-	-	-	rs333495906	-	HGNC	HGNC:24566	-	A2	-	HeteroRef
1:260901426	A	G	-	0.443	7.06768e-13	3_prime_UTR_variant	MODIFIER	PHF19	ENSSSCG00000005510	ENSSSCT00000044084.2	protein_coding	ENSSSCP00000050583	14/14	-	1900	-	-	-	-	rs333495906	-	HGNC	HGNC:24566	-	-	-	HeteroRef
1:260901426	A	G	-	0.443	7.06768e-13	downstream_gene_variant	MODIFIER	-	ENSSSCG00000039972	ENSSSCT00000062574.2	protein_coding	ENSSSCP00000050248	-	-	-	-	-	-	-	rs333495906	3691	-	-	YES	P5	-	HeteroRef
1:260901426	A	G	-	0.443	7.06768e-13	3_prime_UTR_variant	MODIFIER	PHF19	ENSSSCG00000005510	ENSSSCT00000065024.2	protein_coding	ENSSSCP00000044390	16/16	-	2266	-	-	-	-	rs333495906	-	HGNC	HGNC:24566	YES	P5	-	HeteroRef
1:260953439	A	G	-	-0.397	8.97551e-05	synonymous_variant	LOW	TRAF1	ENSSSCG00000005511	ENSSSCT00000006061.4	protein_coding	ENSSSCP00000005907	9/10	-	2653	933	311	N	aaT/aaC	rs342810333	-	HGNC	HGNC:12031	YES	P1	-	HeteroAlt
1:260972849	T	C	-	-0.438	3.66766e-07	5_prime_UTR_variant	MODIFIER	TRAF1	ENSSSCG00000005511	ENSSSCT00000006061.4	protein_coding	ENSSSCP00000005907	1/10	-	861	-	-	-	-	rs344763020	-	HGNC	HGNC:12031	YES	P1	-	HeteroAlt
1:261132230	T	C	-	-0.527	1.8111e-05	upstream_gene_variant	MODIFIER	-	ENSSSCG00000032297	ENSSSCT00000036761.2	protein_coding	ENSSSCP00000040469	-	-	-	-	-	-	-	rs342215462	1407	-	-	-	A2	-	HeteroAlt
1:261132230	T	C	-	-0.527	1.8111e-05	intron_variant	MODIFIER	C5	ENSSSCG00000005512	ENSSSCT00000042810.2	protein_coding	ENSSSCP00000043852	-	1/43	-	-	-	-	-	rs342215462	-	HGNC	HGNC:1331	YES	P5	-	HeteroAlt
1:261132230	T	C	-	-0.527	1.8111e-05	upstream_gene_variant	MODIFIER	-	ENSSSCG00000032297	ENSSSCT00000047268.2	protein_coding	ENSSSCP00000052016	-	-	-	-	-	-	-	rs342215462	1399	-	-	-	A2	-	HeteroAlt
1:261132230	T	C	-	-0.527	1.8111e-05	upstream_gene_variant	MODIFIER	-	ENSSSCG00000032297	ENSSSCT00000047710.2	protein_coding	ENSSSCP00000040048	-	-	-	-	-	-	-	rs342215462	1399	-	-	-	A2	-	HeteroAlt
1:261132230	T	C	-	-0.527	1.8111e-05	upstream_gene_variant	MODIFIER	-	ENSSSCG00000032297	ENSSSCT00000052997.2	protein_coding	ENSSSCP00000048258	-	-	-	-	-	-	-	rs342215462	1399	-	-	YES	P5	-	HeteroAlt
1:261132230	T	C	-	-0.527	1.8111e-05	upstream_gene_variant	MODIFIER	-	ENSSSCG00000032297	ENSSSCT00000057613.2	protein_coding	ENSSSCP00000035447	-	-	-	-	-	-	-	rs342215462	1397	-	-	-	A2	-	HeteroAlt
1:261132230	T	C	-	-0.527	1.8111e-05	intron_variant	MODIFIER	C5	ENSSSCG00000005512	ENSSSCT00000064155.2	protein_coding	ENSSSCP00000048292	-	1/42	-	-	-	-	-	rs342215462	-	HGNC	HGNC:1331	-	A2	-	HeteroAlt
1:261132230	T	C	-	-0.527	1.8111e-05	upstream_gene_variant	MODIFIER	-	ENSSSCG00000032297	ENSSSCT00000065280.2	protein_coding	ENSSSCP00000055066	-	-	-	-	-	-	-	rs342215462	1399	-	-	-	A2	-	HeteroAlt
1:261226061	G	T	+	-0.345	4.21089e-06	missense_variant	MODERATE	-	ENSSSCG00000032297	ENSSSCT00000036761.2	protein_coding	ENSSSCP00000040469	42/43	-	7040	6902	2301	C/F	tGc/tTc	rs80906362	-	-	-	-	A2	tolerated_low_confidence(1)	HeteroAlt
1:261226061	G	T	+	-0.345	4.21089e-06	missense_variant	MODERATE	-	ENSSSCG00000032297	ENSSSCT00000047268.2	protein_coding	ENSSSCP00000052016	43/44	-	7111	6965	2322	C/F	tGc/tTc	rs80906362	-	-	-	-	A2	tolerated_low_confidence(1)	HeteroAlt
1:261226061	G	T	+	-0.345	4.21089e-06	missense_variant	MODERATE	-	ENSSSCG00000032297	ENSSSCT00000047710.2	protein_coding	ENSSSCP00000040048	42/43	-	6994	6848	2283	C/F	tGc/tTc	rs80906362	-	-	-	-	A2	tolerated_low_confidence(1)	HeteroAlt
1:261226061	G	T	+	-0.345	4.21089e-06	downstream_gene_variant	MODIFIER	RAB14	ENSSSCG00000005514	ENSSSCT00000050463.2	protein_coding	ENSSSCP00000058362	-	-	-	-	-	-	-	rs80906362	2612	HGNC	HGNC:16524	YES	P1	-	HeteroAlt
1:261226061	G	T	+	-0.345	4.21089e-06	missense_variant	MODERATE	-	ENSSSCG00000032297	ENSSSCT00000052997.2	protein_coding	ENSSSCP00000048258	44/45	-	7168	7022	2341	C/F	tGc/tTc	rs80906362	-	-	-	YES	P5	tolerated_low_confidence(1)	HeteroAlt
1:261226061	G	T	+	-0.345	4.21089e-06	3_prime_UTR_variant	MODIFIER	-	ENSSSCG00000032297	ENSSSCT00000057613.2	protein_coding	ENSSSCP00000035447	45/46	-	7553	-	-	-	-	rs80906362	-	-	-	-	A2	-	HeteroAlt
1:261226061	G	T	+	-0.345	4.21089e-06	missense_variant	MODERATE	-	ENSSSCG00000032297	ENSSSCT00000065280.2	protein_coding	ENSSSCP00000055066	42/43	-	6976	6830	2277	C/F	tGc/tTc	rs80906362	-	-	-	-	A2	tolerated_low_confidence(1)	HeteroAlt
1:261226061	G	T	+	-0.345	4.21089e-06	downstream_gene_variant	MODIFIER	-	ENSSSCG00000034749	ENSSSCT00000065734.2	protein_coding	ENSSSCP00000047830	-	-	-	-	-	-	-	rs80906362	2635	-	-	YES	P1	-	HeteroAlt
1:261230353	T	C	-	-0.356	0	downstream_gene_variant	MODIFIER	-	ENSSSCG00000032297	ENSSSCT00000036761.2	protein_coding	ENSSSCP00000040469	-	-	-	-	-	-	-	rs322169150	3254	-	-	-	A2	-	HeteroAlt
1:261230353	T	C	-	-0.356	0	downstream_gene_variant	MODIFIER	-	ENSSSCG00000032297	ENSSSCT00000047268.2	protein_coding	ENSSSCP00000052016	-	-	-	-	-	-	-	rs322169150	2227	-	-	-	A2	-	HeteroAlt
1:261230353	T	C	-	-0.356	0	downstream_gene_variant	MODIFIER	-	ENSSSCG00000032297	ENSSSCT00000047710.2	protein_coding	ENSSSCP00000040048	-	-	-	-	-	-	-	rs322169150	2227	-	-	-	A2	-	HeteroAlt
1:261230353	T	C	-	-0.356	0	3_prime_UTR_variant	MODIFIER	RAB14	ENSSSCG00000005514	ENSSSCT00000050463.2	protein_coding	ENSSSCP00000058362	7/7	-	1310	-	-	-	-	rs322169150	-	HGNC	HGNC:16524	YES	P1	-	HeteroAlt
1:261230353	T	C	-	-0.356	0	downstream_gene_variant	MODIFIER	-	ENSSSCG00000032297	ENSSSCT00000052997.2	protein_coding	ENSSSCP00000048258	-	-	-	-	-	-	-	rs322169150	2227	-	-	YES	P5	-	HeteroAlt
1:261230353	T	C	-	-0.356	0	downstream_gene_variant	MODIFIER	-	ENSSSCG00000032297	ENSSSCT00000057613.2	protein_coding	ENSSSCP00000035447	-	-	-	-	-	-	-	rs322169150	3270	-	-	-	A2	-	HeteroAlt
1:261230353	T	C	-	-0.356	0	downstream_gene_variant	MODIFIER	-	ENSSSCG00000032297	ENSSSCT00000065280.2	protein_coding	ENSSSCP00000055066	-	-	-	-	-	-	-	rs322169150	2227	-	-	-	A2	-	HeteroAlt
1:261230353	T	C	-	-0.356	0	5_prime_UTR_variant	MODIFIER	-	ENSSSCG00000034749	ENSSSCT00000065734.2	protein_coding	ENSSSCP00000047830	5/5	-	1129	-	-	-	-	rs322169150	-	-	-	YES	P1	-	HeteroAlt
1:261231262	A	T	-	-0.571	6.55557e-08	downstream_gene_variant	MODIFIER	-	ENSSSCG00000032297	ENSSSCT00000036761.2	protein_coding	ENSSSCP00000040469	-	-	-	-	-	-	-	rs323169445	4163	-	-	-	A2	-	HeteroAlt
1:261231262	A	T	-	-0.571	6.55557e-08	downstream_gene_variant	MODIFIER	-	ENSSSCG00000032297	ENSSSCT00000047268.2	protein_coding	ENSSSCP00000052016	-	-	-	-	-	-	-	rs323169445	3136	-	-	-	A2	-	HeteroAlt
1:261231262	A	T	-	-0.571	6.55557e-08	downstream_gene_variant	MODIFIER	-	ENSSSCG00000032297	ENSSSCT00000047710.2	protein_coding	ENSSSCP00000040048	-	-	-	-	-	-	-	rs323169445	3136	-	-	-	A2	-	HeteroAlt
1:261231262	A	T	-	-0.571	6.55557e-08	intron_variant	MODIFIER	RAB14	ENSSSCG00000005514	ENSSSCT00000050463.2	protein_coding	ENSSSCP00000058362	-	6/6	-	-	-	-	-	rs323169445	-	HGNC	HGNC:16524	YES	P1	-	HeteroAlt
1:261231262	A	T	-	-0.571	6.55557e-08	downstream_gene_variant	MODIFIER	-	ENSSSCG00000032297	ENSSSCT00000052997.2	protein_coding	ENSSSCP00000048258	-	-	-	-	-	-	-	rs323169445	3136	-	-	YES	P5	-	HeteroAlt
1:261231262	A	T	-	-0.571	6.55557e-08	downstream_gene_variant	MODIFIER	-	ENSSSCG00000032297	ENSSSCT00000057613.2	protein_coding	ENSSSCP00000035447	-	-	-	-	-	-	-	rs323169445	4179	-	-	-	A2	-	HeteroAlt
1:261231262	A	T	-	-0.571	6.55557e-08	downstream_gene_variant	MODIFIER	-	ENSSSCG00000032297	ENSSSCT00000065280.2	protein_coding	ENSSSCP00000055066	-	-	-	-	-	-	-	rs323169445	3136	-	-	-	A2	-	HeteroAlt
1:261231262	A	T	-	-0.571	6.55557e-08	intron_variant	MODIFIER	-	ENSSSCG00000034749	ENSSSCT00000065734.2	protein_coding	ENSSSCP00000047830	-	4/4	-	-	-	-	-	rs323169445	-	-	-	YES	P1	-	HeteroAlt
1:261232635	A	C	-	-0.528	3.68869e-08	downstream_gene_variant	MODIFIER	-	ENSSSCG00000032297	ENSSSCT00000047268.2	protein_coding	ENSSSCP00000052016	-	-	-	-	-	-	-	rs321846137	4509	-	-	-	A2	-	2 days, 2:50:00
1:261232635	A	C	-	-0.528	3.68869e-08	downstream_gene_variant	MODIFIER	-	ENSSSCG00000032297	ENSSSCT00000047710.2	protein_coding	ENSSSCP00000040048	-	-	-	-	-	-	-	rs321846137	4509	-	-	-	A2	-	2 days, 2:50:00
1:261232635	A	C	-	-0.528	3.68869e-08	intron_variant	MODIFIER	RAB14	ENSSSCG00000005514	ENSSSCT00000050463.2	protein_coding	ENSSSCP00000058362	-	4/6	-	-	-	-	-	rs321846137	-	HGNC	HGNC:16524	YES	P1	-	2 days, 2:50:00
1:261232635	A	C	-	-0.528	3.68869e-08	downstream_gene_variant	MODIFIER	-	ENSSSCG00000032297	ENSSSCT00000052997.2	protein_coding	ENSSSCP00000048258	-	-	-	-	-	-	-	rs321846137	4509	-	-	YES	P5	-	2 days, 2:50:00
1:261232635	A	C	-	-0.528	3.68869e-08	downstream_gene_variant	MODIFIER	-	ENSSSCG00000032297	ENSSSCT00000065280.2	protein_coding	ENSSSCP00000055066	-	-	-	-	-	-	-	rs321846137	4509	-	-	-	A2	-	2 days, 2:50:00
1:261232635	A	C	-	-0.528	3.68869e-08	intron_variant	MODIFIER	-	ENSSSCG00000034749	ENSSSCT00000065734.2	protein_coding	ENSSSCP00000047830	-	2/4	-	-	-	-	-	rs321846137	-	-	-	YES	P1	-	2 days, 2:50:00
1:261233675	A	G	-	-0.359	1.82617e-05	intron_variant	MODIFIER	RAB14	ENSSSCG00000005514	ENSSSCT00000050463.2	protein_coding	ENSSSCP00000058362	-	4/6	-	-	-	-	-	rs80972811	-	HGNC	HGNC:16524	YES	P1	-	HeteroAlt
1:261233675	A	G	-	-0.359	1.82617e-05	intron_variant	MODIFIER	-	ENSSSCG00000034749	ENSSSCT00000065734.2	protein_coding	ENSSSCP00000047830	-	2/4	-	-	-	-	-	rs80972811	-	-	-	YES	P1	-	HeteroAlt
1:261234714	A	C	-	-0.361	5.3416e-06	intron_variant	MODIFIER	RAB14	ENSSSCG00000005514	ENSSSCT00000050463.2	protein_coding	ENSSSCP00000058362	-	4/6	-	-	-	-	-	rs318923440	-	HGNC	HGNC:16524	YES	P1	-	HeteroAlt
1:261234714	A	C	-	-0.361	5.3416e-06	intron_variant	MODIFIER	-	ENSSSCG00000034749	ENSSSCT00000065734.2	protein_coding	ENSSSCP00000047830	-	2/4	-	-	-	-	-	rs318923440	-	-	-	YES	P1	-	HeteroAlt
1:261235067	A	T	-	-0.459	1.28581e-07	intron_variant	MODIFIER	RAB14	ENSSSCG00000005514	ENSSSCT00000050463.2	protein_coding	ENSSSCP00000058362	-	4/6	-	-	-	-	-	rs327947919	-	HGNC	HGNC:16524	YES	P1	-	HeteroAlt
1:261235067	A	T	-	-0.459	1.28581e-07	intron_variant	MODIFIER	-	ENSSSCG00000034749	ENSSSCT00000065734.2	protein_coding	ENSSSCP00000047830	-	2/4	-	-	-	-	-	rs327947919	-	-	-	YES	P1	-	HeteroAlt
1:261235807	A	G	-	-0.502	8.48426e-07	intron_variant	MODIFIER	RAB14	ENSSSCG00000005514	ENSSSCT00000050463.2	protein_coding	ENSSSCP00000058362	-	4/6	-	-	-	-	-	rs333984432	-	HGNC	HGNC:16524	YES	P1	-	HeteroAlt
1:261235807	A	G	-	-0.502	8.48426e-07	intron_variant	MODIFIER	-	ENSSSCG00000034749	ENSSSCT00000065734.2	protein_coding	ENSSSCP00000047830	-	2/4	-	-	-	-	-	rs333984432	-	-	-	YES	P1	-	HeteroAlt
1:261241049	C	T	-	-0.396	6.49609e-07	intron_variant	MODIFIER	RAB14	ENSSSCG00000005514	ENSSSCT00000050463.2	protein_coding	ENSSSCP00000058362	-	3/6	-	-	-	-	-	rs321140532	-	HGNC	HGNC:16524	YES	P1	-	HeteroAlt
1:261241049	C	T	-	-0.396	6.49609e-07	intron_variant	MODIFIER	-	ENSSSCG00000034749	ENSSSCT00000065734.2	protein_coding	ENSSSCP00000047830	-	1/4	-	-	-	-	-	rs321140532	-	-	-	YES	P1	-	HeteroAlt
1:261244521	T	A	-	-0.416	2.69755e-07	intron_variant	MODIFIER	RAB14	ENSSSCG00000005514	ENSSSCT00000050463.2	protein_coding	ENSSSCP00000058362	-	2/6	-	-	-	-	-	rs336725208	-	HGNC	HGNC:16524	YES	P1	-	HeteroAlt
1:261244521	T	A	-	-0.416	2.69755e-07	intron_variant	MODIFIER	-	ENSSSCG00000034749	ENSSSCT00000065734.2	protein_coding	ENSSSCP00000047830	-	1/4	-	-	-	-	-	rs336725208	-	-	-	YES	P1	-	HeteroAlt
1:261247897	A	G	-	-0.391	2.60626e-05	intron_variant	MODIFIER	RAB14	ENSSSCG00000005514	ENSSSCT00000050463.2	protein_coding	ENSSSCP00000058362	-	1/6	-	-	-	-	-	rs321587000	-	HGNC	HGNC:16524	YES	P1	-	HeteroAlt
1:261247897	A	G	-	-0.391	2.60626e-05	intron_variant	MODIFIER	-	ENSSSCG00000034749	ENSSSCT00000065734.2	protein_coding	ENSSSCP00000047830	-	1/4	-	-	-	-	-	rs321587000	-	-	-	YES	P1	-	HeteroAlt
1:261248584	G	A	-	-0.4	2.37717e-06	intron_variant	MODIFIER	RAB14	ENSSSCG00000005514	ENSSSCT00000050463.2	protein_coding	ENSSSCP00000058362	-	1/6	-	-	-	-	-	rs334734925	-	HGNC	HGNC:16524	YES	P1	-	HeteroAlt
1:261248584	G	A	-	-0.4	2.37717e-06	intron_variant	MODIFIER	-	ENSSSCG00000034749	ENSSSCT00000065734.2	protein_coding	ENSSSCP00000047830	-	1/4	-	-	-	-	-	rs334734925	-	-	-	YES	P1	-	HeteroAlt
1:261248858	A	T	-	-0.5	1.83741e-08	intron_variant	MODIFIER	RAB14	ENSSSCG00000005514	ENSSSCT00000050463.2	protein_coding	ENSSSCP00000058362	-	1/6	-	-	-	-	-	rs322837526	-	HGNC	HGNC:16524	YES	P1	-	HeteroAlt
1:261248858	A	T	-	-0.5	1.83741e-08	intron_variant	MODIFIER	-	ENSSSCG00000034749	ENSSSCT00000065734.2	protein_coding	ENSSSCP00000047830	-	1/4	-	-	-	-	-	rs322837526	-	-	-	YES	P1	-	HeteroAlt
1:261253229	A	T	-	-0.401	4.60195e-05	intron_variant	MODIFIER	RAB14	ENSSSCG00000005514	ENSSSCT00000050463.2	protein_coding	ENSSSCP00000058362	-	1/6	-	-	-	-	-	rs335873185	-	HGNC	HGNC:16524	YES	P1	-	HeteroAlt
1:261253229	A	T	-	-0.401	4.60195e-05	intron_variant	MODIFIER	-	ENSSSCG00000034749	ENSSSCT00000065734.2	protein_coding	ENSSSCP00000047830	-	1/4	-	-	-	-	-	rs335873185	-	-	-	YES	P1	-	HeteroAlt
1:261253549	T	C	-	-0.436	1.29919e-07	intron_variant	MODIFIER	RAB14	ENSSSCG00000005514	ENSSSCT00000050463.2	protein_coding	ENSSSCP00000058362	-	1/6	-	-	-	-	-	rs345143232	-	HGNC	HGNC:16524	YES	P1	-	HeteroAlt
1:261253549	T	C	-	-0.436	1.29919e-07	intron_variant	MODIFIER	-	ENSSSCG00000034749	ENSSSCT00000065734.2	protein_coding	ENSSSCP00000047830	-	1/4	-	-	-	-	-	rs345143232	-	-	-	YES	P1	-	HeteroAlt
1:261254847	A	C	-	-0.386	5.48189e-06	intron_variant	MODIFIER	RAB14	ENSSSCG00000005514	ENSSSCT00000050463.2	protein_coding	ENSSSCP00000058362	-	1/6	-	-	-	-	-	rs319571971	-	HGNC	HGNC:16524	YES	P1	-	HeteroAlt
1:261254847	A	C	-	-0.386	5.48189e-06	intron_variant	MODIFIER	-	ENSSSCG00000034749	ENSSSCT00000065734.2	protein_coding	ENSSSCP00000047830	-	1/4	-	-	-	-	-	rs319571971	-	-	-	YES	P1	-	HeteroAlt
1:263749299	G	A	-	-0.207	3.40218e-06	3_prime_UTR_variant	MODIFIER	PDCL	ENSSSCG00000038554	ENSSSCT00000066119.2	protein_coding	ENSSSCP00000035388	4/4	-	1516	-	-	-	-	rs327580011	-	HGNC	HGNC:8770	YES	P1	-	HeteroRef
1:264098596	G	C	-	0.228	8.35843e-06	intron_variant	MODIFIER	STRBP	ENSSSCG00000005582	ENSSSCT00000006135.4	protein_coding	ENSSSCP00000005976	-	5/17	-	-	-	-	-	rs332665451	-	HGNC	HGNC:16462	YES	-	-	HeteroAlt
1:264098596	G	C	-	0.228	8.35843e-06	intron_variant	MODIFIER	STRBP	ENSSSCG00000005582	ENSSSCT00000050780.2	protein_coding	ENSSSCP00000058582	-	6/18	-	-	-	-	-	rs332665451	-	HGNC	HGNC:16462	-	-	-	HeteroAlt
1:264098596	G	C	-	0.228	8.35843e-06	intron_variant	MODIFIER	STRBP	ENSSSCG00000005582	ENSSSCT00000052201.2	protein_coding	ENSSSCP00000046731	-	5/16	-	-	-	-	-	rs332665451	-	HGNC	HGNC:16462	-	-	-	HeteroAlt
1:264098596	G	C	-	0.228	8.35843e-06	intron_variant	MODIFIER	STRBP	ENSSSCG00000005582	ENSSSCT00000057725.2	protein_coding	ENSSSCP00000049879	-	5/18	-	-	-	-	-	rs332665451	-	HGNC	HGNC:16462	-	A1	-	HeteroAlt
1:264098596	G	C	-	0.228	8.35843e-06	intron_variant	MODIFIER	STRBP	ENSSSCG00000005582	ENSSSCT00000064320.2	protein_coding	ENSSSCP00000051352	-	5/18	-	-	-	-	-	rs332665451	-	HGNC	HGNC:16462	-	P5	-	HeteroAlt
1:264098596	G	C	-	0.228	8.35843e-06	intron_variant	MODIFIER	STRBP	ENSSSCG00000005582	ENSSSCT00000070176.1	protein_coding	ENSSSCP00000070067	-	4/17	-	-	-	-	-	rs332665451	-	HGNC	HGNC:16462	-	P5	-	HeteroAlt
1:264098596	G	C	-	0.228	8.35843e-06	intron_variant	MODIFIER	STRBP	ENSSSCG00000005582	ENSSSCT00000071337.1	protein_coding	ENSSSCP00000067700	-	5/16	-	-	-	-	-	rs332665451	-	HGNC	HGNC:16462	-	-	-	HeteroAlt
1:264098596	G	C	-	0.228	8.35843e-06	intron_variant	MODIFIER	STRBP	ENSSSCG00000005582	ENSSSCT00000083497.1	protein_coding	ENSSSCP00000060021	-	5/15	-	-	-	-	-	rs332665451	-	HGNC	HGNC:16462	-	-	-	HeteroAlt
1:265284685	T	C	-	0.235	5.02966e-10	3_prime_UTR_variant	MODIFIER	NR5A1	ENSSSCG00000005588	ENSSSCT00000034748.3	protein_coding	ENSSSCP00000047808	7/7	-	2845	-	-	-	-	rs81352481	-	HGNC	HGNC:7983	YES	P1	-	HeteroRef
1:265284685	T	C	-	0.235	5.02966e-10	3_prime_UTR_variant	MODIFIER	NR5A1	ENSSSCG00000005588	ENSSSCT00000085383.1	protein_coding	ENSSSCP00000074228	6/6	-	2725	-	-	-	-	rs81352481	-	HGNC	HGNC:7983	-	-	-	HeteroRef
1:265285762	A	G	-	0.228	1.29023e-08	3_prime_UTR_variant	MODIFIER	NR5A1	ENSSSCG00000005588	ENSSSCT00000034748.3	protein_coding	ENSSSCP00000047808	7/7	-	1768	-	-	-	-	rs700124817	-	HGNC	HGNC:7983	YES	P1	-	HeteroAlt
1:265285762	A	G	-	0.228	1.29023e-08	3_prime_UTR_variant	MODIFIER	NR5A1	ENSSSCG00000005588	ENSSSCT00000085383.1	protein_coding	ENSSSCP00000074228	6/6	-	1648	-	-	-	-	rs700124817	-	HGNC	HGNC:7983	-	-	-	HeteroAlt
1:265931807	G	A	-	-0.104	0	downstream_gene_variant	MODIFIER	RABEPK	ENSSSCG00000005599	ENSSSCT00000006157.3	protein_coding	ENSSSCP00000005998	-	-	-	-	-	-	-	rs325692621	2749	HGNC	HGNC:16896	-	-	-	HeteroRef
1:265931807	G	A	-	-0.104	0	downstream_gene_variant	MODIFIER	-	ENSSSCG00000019358	ENSSSCT00000020953.2	snoRNA	-	-	-	-	-	-	-	-	rs325692621	1533	-	-	YES	-	-	HeteroRef
1:265931807	G	A	-	-0.104	0	synonymous_variant	LOW	HSPA5	ENSSSCG00000005601	ENSSSCT00000048425.2	protein_coding	ENSSSCP00000055982	7/8	-	1600	1371	457	A	gcC/gcT	rs325692621	-	HGNC	HGNC:5238	YES	P1	-	HeteroRef
1:265931807	G	A	-	-0.104	0	downstream_gene_variant	MODIFIER	RABEPK	ENSSSCG00000005599	ENSSSCT00000063390.1	protein_coding	ENSSSCP00000038013	-	-	-	-	-	-	-	rs325692621	2746	HGNC	HGNC:16896	YES	P1	-	HeteroRef
1:266007499	A	G	+	0.596	3.65984e-09	intron_variant	MODIFIER	GAPVD1	ENSSSCG00000005602	ENSSSCT00000006160.4	protein_coding	ENSSSCP00000006001	-	17/25	-	-	-	-	-	rs327729516	-	HGNC	HGNC:23375	-	A2	-	HeteroAlt
1:266007499	A	G	+	0.596	3.65984e-09	intron_variant	MODIFIER	GAPVD1	ENSSSCG00000005602	ENSSSCT00000044899.2	protein_coding	ENSSSCP00000031347	-	20/28	-	-	-	-	-	rs327729516	-	HGNC	HGNC:23375	YES	P5	-	HeteroAlt
1:266007499	A	G	+	0.596	3.65984e-09	intron_variant	MODIFIER	GAPVD1	ENSSSCG00000005602	ENSSSCT00000047655.2	protein_coding	ENSSSCP00000055168	-	18/26	-	-	-	-	-	rs327729516	-	HGNC	HGNC:23375	-	A2	-	HeteroAlt
1:266007499	A	G	+	0.596	3.65984e-09	intron_variant	MODIFIER	GAPVD1	ENSSSCG00000005602	ENSSSCT00000050019.2	protein_coding	ENSSSCP00000032402	-	19/27	-	-	-	-	-	rs327729516	-	HGNC	HGNC:23375	-	A2	-	HeteroAlt
1:266007499	A	G	+	0.596	3.65984e-09	intron_variant	MODIFIER	GAPVD1	ENSSSCG00000005602	ENSSSCT00000057490.2	protein_coding	ENSSSCP00000031177	-	18/25	-	-	-	-	-	rs327729516	-	HGNC	HGNC:23375	-	A2	-	HeteroAlt
1:266007499	A	G	+	0.596	3.65984e-09	intron_variant	MODIFIER	GAPVD1	ENSSSCG00000005602	ENSSSCT00000061872.2	protein_coding	ENSSSCP00000053300	-	19/26	-	-	-	-	-	rs327729516	-	HGNC	HGNC:23375	-	A2	-	HeteroAlt
1:266007499	A	G	+	0.596	3.65984e-09	intron_variant	MODIFIER	GAPVD1	ENSSSCG00000005602	ENSSSCT00000072567.1	protein_coding	ENSSSCP00000074283	-	18/26	-	-	-	-	-	rs327729516	-	HGNC	HGNC:23375	-	A2	-	HeteroAlt
1:266014957	G	A	+	0.7	4.20194e-08	intron_variant	MODIFIER	GAPVD1	ENSSSCG00000005602	ENSSSCT00000006160.4	protein_coding	ENSSSCP00000006001	-	19/25	-	-	-	-	-	rs323008154	-	HGNC	HGNC:23375	-	A2	-	HeteroAlt
1:266014957	G	A	+	0.7	4.20194e-08	intron_variant	MODIFIER	GAPVD1	ENSSSCG00000005602	ENSSSCT00000044899.2	protein_coding	ENSSSCP00000031347	-	22/28	-	-	-	-	-	rs323008154	-	HGNC	HGNC:23375	YES	P5	-	HeteroAlt
1:266014957	G	A	+	0.7	4.20194e-08	intron_variant	MODIFIER	GAPVD1	ENSSSCG00000005602	ENSSSCT00000047655.2	protein_coding	ENSSSCP00000055168	-	20/26	-	-	-	-	-	rs323008154	-	HGNC	HGNC:23375	-	A2	-	HeteroAlt
1:266014957	G	A	+	0.7	4.20194e-08	intron_variant	MODIFIER	GAPVD1	ENSSSCG00000005602	ENSSSCT00000050019.2	protein_coding	ENSSSCP00000032402	-	21/27	-	-	-	-	-	rs323008154	-	HGNC	HGNC:23375	-	A2	-	HeteroAlt
1:266014957	G	A	+	0.7	4.20194e-08	intron_variant	MODIFIER	GAPVD1	ENSSSCG00000005602	ENSSSCT00000057490.2	protein_coding	ENSSSCP00000031177	-	19/25	-	-	-	-	-	rs323008154	-	HGNC	HGNC:23375	-	A2	-	HeteroAlt
1:266014957	G	A	+	0.7	4.20194e-08	intron_variant	MODIFIER	GAPVD1	ENSSSCG00000005602	ENSSSCT00000061872.2	protein_coding	ENSSSCP00000053300	-	20/26	-	-	-	-	-	rs323008154	-	HGNC	HGNC:23375	-	A2	-	HeteroAlt
1:266014957	G	A	+	0.7	4.20194e-08	intron_variant	MODIFIER	GAPVD1	ENSSSCG00000005602	ENSSSCT00000072567.1	protein_coding	ENSSSCP00000074283	-	20/26	-	-	-	-	-	rs323008154	-	HGNC	HGNC:23375	-	A2	-	HeteroAlt
1:266024851	T	C	+	-0.216	1.19525e-06	downstream_gene_variant	MODIFIER	GAPVD1	ENSSSCG00000005602	ENSSSCT00000006160.4	protein_coding	ENSSSCP00000006001	-	-	-	-	-	-	-	rs345023260	97	HGNC	HGNC:23375	-	A2	-	HeteroAlt
1:266024851	T	C	+	-0.216	1.19525e-06	3_prime_UTR_variant	MODIFIER	GAPVD1	ENSSSCG00000005602	ENSSSCT00000044899.2	protein_coding	ENSSSCP00000031347	29/29	-	5111	-	-	-	-	rs345023260	-	HGNC	HGNC:23375	YES	P5	-	HeteroAlt
1:266024851	T	C	+	-0.216	1.19525e-06	3_prime_UTR_variant	MODIFIER	GAPVD1	ENSSSCG00000005602	ENSSSCT00000047655.2	protein_coding	ENSSSCP00000055168	27/27	-	4899	-	-	-	-	rs345023260	-	HGNC	HGNC:23375	-	A2	-	HeteroAlt
1:266024851	T	C	+	-0.216	1.19525e-06	3_prime_UTR_variant	MODIFIER	GAPVD1	ENSSSCG00000005602	ENSSSCT00000050019.2	protein_coding	ENSSSCP00000032402	28/28	-	4967	-	-	-	-	rs345023260	-	HGNC	HGNC:23375	-	A2	-	HeteroAlt
1:266024851	T	C	+	-0.216	1.19525e-06	3_prime_UTR_variant	MODIFIER	GAPVD1	ENSSSCG00000005602	ENSSSCT00000057490.2	protein_coding	ENSSSCP00000031177	26/26	-	4817	-	-	-	-	rs345023260	-	HGNC	HGNC:23375	-	A2	-	HeteroAlt
1:266024851	T	C	+	-0.216	1.19525e-06	3_prime_UTR_variant	MODIFIER	GAPVD1	ENSSSCG00000005602	ENSSSCT00000061872.2	protein_coding	ENSSSCP00000053300	27/27	-	4832	-	-	-	-	rs345023260	-	HGNC	HGNC:23375	-	A2	-	HeteroAlt
1:266024851	T	C	+	-0.216	1.19525e-06	3_prime_UTR_variant	MODIFIER	GAPVD1	ENSSSCG00000005602	ENSSSCT00000072567.1	protein_coding	ENSSSCP00000074283	27/27	-	4820	-	-	-	-	rs345023260	-	HGNC	HGNC:23375	-	A2	-	HeteroAlt
1:266947416	G	A	+	0.372	7.81997e-06	missense_variant	MODERATE	MVB12B	ENSSSCG00000036926	ENSSSCT00000051074.2	protein_coding	ENSSSCP00000040888	2/10	-	268	172	58	A/T	Gct/Act	rs326674818	-	HGNC	HGNC:23368	YES	P1	tolerated(0.07)	HeteroRef
1:266947416	G	A	+	0.372	7.81997e-06	missense_variant	MODERATE	MVB12B	ENSSSCG00000036926	ENSSSCT00000083380.1	protein_coding	ENSSSCP00000067396	2/7	-	268	172	58	A/T	Gct/Act	rs326674818	-	HGNC	HGNC:23368	-	-	tolerated(0.06)	HeteroRef
1:268010833	A	T	-	0.219	7.14536e-07	downstream_gene_variant	MODIFIER	LRSAM1	ENSSSCG00000005613	ENSSSCT00000006172.4	protein_coding	ENSSSCP00000006013	-	-	-	-	-	-	-	rs332209721	2008	HGNC	HGNC:25135	YES	-	-	HeteroAlt
1:268010833	A	T	-	0.219	7.14536e-07	downstream_gene_variant	MODIFIER	LRSAM1	ENSSSCG00000005613	ENSSSCT00000030046.3	protein_coding	ENSSSCP00000019700	-	-	-	-	-	-	-	rs332209721	2016	HGNC	HGNC:25135	-	P1	-	HeteroAlt
1:268010833	A	T	-	0.219	7.14536e-07	3_prime_UTR_variant	MODIFIER	NIBAN2	ENSSSCG00000005614	ENSSSCT00000060150.2	protein_coding	ENSSSCP00000054948	14/14	-	3308	-	-	-	-	rs332209721	-	HGNC	HGNC:25282	YES	P1	-	HeteroAlt
1:268371754	G	A	-	0.311	8.89042e-05	3_prime_UTR_variant	MODIFIER	-	ENSSSCG00000005623	ENSSSCT00000006183.4	protein_coding	ENSSSCP00000006024	9/9	-	2428	-	-	-	-	rs325024410	-	-	-	YES	P1	-	HeteroRef
1:268371754	G	A	-	0.311	8.89042e-05	3_prime_UTR_variant	MODIFIER	-	ENSSSCG00000005623	ENSSSCT00000081896.1	protein_coding	ENSSSCP00000072312	7/7	-	2014	-	-	-	-	rs325024410	-	-	-	-	-	-	HeteroRef
1:268376819	T	C	-	-0.341	2.89449e-05	synonymous_variant	LOW	-	ENSSSCG00000005623	ENSSSCT00000006183.4	protein_coding	ENSSSCP00000006024	7/9	-	797	555	185	V	gtA/gtG	rs326932149	-	-	-	YES	P1	-	HeteroAlt
1:268376819	T	C	-	-0.341	2.89449e-05	intron_variant	MODIFIER	-	ENSSSCG00000005623	ENSSSCT00000081896.1	protein_coding	ENSSSCP00000072312	-	5/6	-	-	-	-	-	rs326932149	-	-	-	-	-	-	HeteroAlt
1:268383308	T	C	-	0.518	3.32237e-07	intron_variant	MODIFIER	-	ENSSSCG00000005623	ENSSSCT00000006183.4	protein_coding	ENSSSCP00000006024	-	2/8	-	-	-	-	-	rs340599618	-	-	-	YES	P1	-	HeteroAlt
1:268383308	T	C	-	0.518	3.32237e-07	intron_variant	MODIFIER	-	ENSSSCG00000005623	ENSSSCT00000081896.1	protein_coding	ENSSSCP00000072312	-	2/6	-	-	-	-	-	rs340599618	-	-	-	-	-	-	HeteroAlt
1:268885858	C	T	+	-0.305	7.49591e-07	synonymous_variant	LOW	ODF2	ENSSSCG00000005651	ENSSSCT00000006213.4	protein_coding	ENSSSCP00000006054	18/23	-	2268	1785	595	P	ccC/ccT	rs80790654	-	HGNC	HGNC:8114	YES	-	-	HeteroRef
1:268885858	C	T	+	-0.305	7.49591e-07	synonymous_variant	LOW	ODF2	ENSSSCG00000005651	ENSSSCT00000043418.2	protein_coding	ENSSSCP00000055351	16/20	-	1749	1662	554	P	ccC/ccT	rs80790654	-	HGNC	HGNC:8114	-	-	-	HeteroRef
1:268885858	C	T	+	-0.305	7.49591e-07	synonymous_variant	LOW	ODF2	ENSSSCG00000005651	ENSSSCT00000052884.2	protein_coding	ENSSSCP00000049590	16/20	-	1815	1557	519	P	ccC/ccT	rs80790654	-	HGNC	HGNC:8114	-	-	-	HeteroRef
1:268885858	C	T	+	-0.305	7.49591e-07	synonymous_variant	LOW	ODF2	ENSSSCG00000005651	ENSSSCT00000077623.1	protein_coding	ENSSSCP00000067107	16/20	-	2035	1932	644	P	ccC/ccT	rs80790654	-	HGNC	HGNC:8114	-	P1	-	HeteroRef
1:268885858	C	T	+	-0.305	7.49591e-07	synonymous_variant	LOW	ODF2	ENSSSCG00000005651	ENSSSCT00000084154.1	protein_coding	ENSSSCP00000060800	16/20	-	1743	1743	581	P	ccC/ccT	rs80790654	-	HGNC	HGNC:8114	-	-	-	HeteroRef
1:269972322	T	C	+	-0.288	4.97787e-09	non_coding_transcript_exon_variant	MODIFIER	-	ENSSSCG00000005683	ENSSSCT00000006249.4	pseudogene	-	7/8	-	1323	-	-	-	-	rs712862830	-	-	-	YES	-	-	HeteroAlt
1:269989570	G	A	-	0.157	7.13366e-07	synonymous_variant	LOW	C9orf78	ENSSSCG00000030426	ENSSSCT00000024953.3	protein_coding	ENSSSCP00000022510	7/9	-	735	663	221	Y	taC/taT	rs342655722	-	HGNC	HGNC:24932	YES	P1	-	HeteroAlt
1:269989630	C	T	-	0.137	4.0025e-06	synonymous_variant	LOW	C9orf78	ENSSSCG00000030426	ENSSSCT00000024953.3	protein_coding	ENSSSCP00000022510	7/9	-	675	603	201	Q	caG/caA	rs80788926	-	HGNC	HGNC:24932	YES	P1	-	HeteroAlt
1:270586113	T	C	+	0.447	7.48155e-06	3_prime_UTR_variant	MODIFIER	ASS1	ENSSSCG00000005701	ENSSSCT00000006270.4	protein_coding	ENSSSCP00000006108	16/16	-	1344	-	-	-	-	rs81352934	-	HGNC	HGNC:758	-	A2	-	HeteroRef
1:270586113	T	C	+	0.447	7.48155e-06	synonymous_variant	LOW	ASS1	ENSSSCG00000005701	ENSSSCT00000039002.2	protein_coding	ENSSSCP00000056789	16/16	-	1219	1179	393	T	acT/acC	rs81352934	-	HGNC	HGNC:758	-	-	-	HeteroRef
1:270586113	T	C	+	0.447	7.48155e-06	3_prime_UTR_variant	MODIFIER	ASS1	ENSSSCG00000005701	ENSSSCT00000043242.2	protein_coding	ENSSSCP00000044291	15/15	-	4959	-	-	-	-	rs81352934	-	HGNC	HGNC:758	-	A2	-	HeteroRef
1:270586113	T	C	+	0.447	7.48155e-06	synonymous_variant	LOW	ASS1	ENSSSCG00000005701	ENSSSCT00000061681.2	protein_coding	ENSSSCP00000040581	15/15	-	1542	1278	426	T	acT/acC	rs81352934	-	HGNC	HGNC:758	YES	P5	-	HeteroRef
1:270586113	T	C	+	0.447	7.48155e-06	synonymous_variant	LOW	ASS1	ENSSSCG00000005701	ENSSSCT00000081930.1	protein_coding	ENSSSCP00000074092	13/13	-	1440	1128	376	T	acT/acC	rs81352934	-	HGNC	HGNC:758	-	-	-	HeteroRef
1:270903768	A	G	+	-0.135	1.29245e-06	synonymous_variant	LOW	ABL1	ENSSSCG00000005706	ENSSSCT00000006275.4	protein_coding	ENSSSCP00000006113	11/11	-	2522	2403	801	T	acA/acG	rs325862030	-	HGNC	HGNC:76	-	A2	-	HeteroAlt
1:270903768	A	G	+	-0.135	1.29245e-06	synonymous_variant	LOW	ABL1	ENSSSCG00000005706	ENSSSCT00000054304.2	protein_coding	ENSSSCP00000053721	13/13	-	2888	2460	820	T	acA/acG	rs325862030	-	HGNC	HGNC:76	YES	P5	-	HeteroAlt
1:270904306	A	G	+	-0.144	3.28134e-06	missense_variant	MODERATE	ABL1	ENSSSCG00000005706	ENSSSCT00000006275.4	protein_coding	ENSSSCP00000006113	11/11	-	3060	2941	981	T/A	Acg/Gcg	rs331445016	-	HGNC	HGNC:76	-	A2	tolerated_low_confidence(0.58)	HeteroAlt
1:270904306	A	G	+	-0.144	3.28134e-06	missense_variant	MODERATE	ABL1	ENSSSCG00000005706	ENSSSCT00000054304.2	protein_coding	ENSSSCP00000053721	13/13	-	3426	2998	1000	T/A	Acg/Gcg	rs331445016	-	HGNC	HGNC:76	YES	P5	tolerated_low_confidence(0.6)	HeteroAlt
1:270905285	A	C	+	-0.297	4.39754e-06	3_prime_UTR_variant	MODIFIER	ABL1	ENSSSCG00000005706	ENSSSCT00000006275.4	protein_coding	ENSSSCP00000006113	11/11	-	4039	-	-	-	-	rs338868095	-	HGNC	HGNC:76	-	A2	-	HeteroAlt
1:270905285	A	C	+	-0.297	4.39754e-06	3_prime_UTR_variant	MODIFIER	ABL1	ENSSSCG00000005706	ENSSSCT00000054304.2	protein_coding	ENSSSCP00000053721	13/13	-	4405	-	-	-	-	rs338868095	-	HGNC	HGNC:76	YES	P5	-	HeteroAlt
1:270906080	G	A	+	-0.111	7.69078e-05	3_prime_UTR_variant	MODIFIER	ABL1	ENSSSCG00000005706	ENSSSCT00000006275.4	protein_coding	ENSSSCP00000006113	11/11	-	4834	-	-	-	-	rs341173672	-	HGNC	HGNC:76	-	A2	-	HeteroRef
1:270906080	G	A	+	-0.111	7.69078e-05	3_prime_UTR_variant	MODIFIER	ABL1	ENSSSCG00000005706	ENSSSCT00000054304.2	protein_coding	ENSSSCP00000053721	13/13	-	5200	-	-	-	-	rs341173672	-	HGNC	HGNC:76	YES	P5	-	HeteroRef
1:272462490	C	G	+	-0.361	4.78279e-07	synonymous_variant	LOW	GTF3C4	ENSSSCG00000005731	ENSSSCT00000006302.4	protein_coding	ENSSSCP00000006140	2/7	-	1163	630	210	T	acC/acG	rs324386966	-	HGNC	HGNC:4667	YES	P1	-	HeteroRef
1:272474534	A	C	+	-0.302	0.00013227	3_prime_UTR_variant	MODIFIER	GTF3C4	ENSSSCG00000005731	ENSSSCT00000006302.4	protein_coding	ENSSSCP00000006140	5/7	-	2730	-	-	-	-	rs327057557	-	HGNC	HGNC:4667	YES	P1	-	HeteroRef
1:272638648	A	G	-	0.367	5.24454e-05	downstream_gene_variant	MODIFIER	SPACA9	ENSSSCG00000022250	ENSSSCT00000006305.4	protein_coding	ENSSSCP00000006143	-	-	-	-	-	-	-	rs341916566	3246	HGNC	HGNC:1367	YES	-	-	HeteroAlt
1:272638648	A	G	-	0.367	5.24454e-05	downstream_gene_variant	MODIFIER	SPACA9	ENSSSCG00000022250	ENSSSCT00000024407.3	protein_coding	ENSSSCP00000022370	-	-	-	-	-	-	-	rs341916566	3244	HGNC	HGNC:1367	-	P1	-	HeteroAlt
1:272638648	A	G	-	0.367	5.24454e-05	3_prime_UTR_variant	MODIFIER	TSC1	ENSSSCG00000046003	ENSSSCT00000077040.1	protein_coding	ENSSSCP00000064929	23/24	-	6396	-	-	-	-	rs341916566	-	HGNC	HGNC:12362	-	-	-	HeteroAlt
1:272638648	A	G	-	0.367	5.24454e-05	3_prime_UTR_variant	MODIFIER	TSC1	ENSSSCG00000046003	ENSSSCT00000086196.1	protein_coding	ENSSSCP00000072801	24/25	-	6549	-	-	-	-	rs341916566	-	HGNC	HGNC:12362	YES	P5	-	HeteroAlt
1:272638648	A	G	-	0.367	5.24454e-05	3_prime_UTR_variant	MODIFIER	TSC1	ENSSSCG00000046003	ENSSSCT00000088578.1	protein_coding	ENSSSCP00000060159	24/24	-	6533	-	-	-	-	rs341916566	-	HGNC	HGNC:12362	-	A2	-	HeteroAlt
1:272651980	G	A	-	0.511	3.42303e-05	downstream_gene_variant	MODIFIER	TSC1	ENSSSCG00000046003	ENSSSCT00000006306.4	protein_coding	ENSSSCP00000006144	-	-	-	-	-	-	-	rs342327359	4424	HGNC	HGNC:12362	-	-	-	HeteroAlt
1:272651980	G	A	-	0.511	3.42303e-05	synonymous_variant	LOW	TSC1	ENSSSCG00000046003	ENSSSCT00000077040.1	protein_coding	ENSSSCP00000064929	15/24	-	1844	1635	545	S	agC/agT	rs342327359	-	HGNC	HGNC:12362	-	-	-	HeteroAlt
1:272651980	G	A	-	0.511	3.42303e-05	synonymous_variant	LOW	TSC1	ENSSSCG00000046003	ENSSSCT00000086196.1	protein_coding	ENSSSCP00000072801	16/25	-	1997	1788	596	S	agC/agT	rs342327359	-	HGNC	HGNC:12362	YES	P5	-	HeteroAlt
1:272651980	G	A	-	0.511	3.42303e-05	synonymous_variant	LOW	TSC1	ENSSSCG00000046003	ENSSSCT00000088578.1	protein_coding	ENSSSCP00000060159	16/24	-	1996	1788	596	S	agC/agT	rs342327359	-	HGNC	HGNC:12362	-	A2	-	HeteroAlt
1:272676196	G	T	-	0.4	2.54736e-08	5_prime_UTR_variant	MODIFIER	TSC1	ENSSSCG00000046003	ENSSSCT00000006306.4	protein_coding	ENSSSCP00000006144	2/11	-	137	-	-	-	-	rs331751971	-	HGNC	HGNC:12362	-	-	-	HeteroAlt
1:272676196	G	T	-	0.4	2.54736e-08	5_prime_UTR_variant	MODIFIER	TSC1	ENSSSCG00000046003	ENSSSCT00000077040.1	protein_coding	ENSSSCP00000064929	2/24	-	113	-	-	-	-	rs331751971	-	HGNC	HGNC:12362	-	-	-	HeteroAlt
1:272676196	G	T	-	0.4	2.54736e-08	5_prime_UTR_variant	MODIFIER	TSC1	ENSSSCG00000046003	ENSSSCT00000086196.1	protein_coding	ENSSSCP00000072801	2/25	-	113	-	-	-	-	rs331751971	-	HGNC	HGNC:12362	YES	P5	-	HeteroAlt
1:272676196	G	T	-	0.4	2.54736e-08	5_prime_UTR_variant	MODIFIER	TSC1	ENSSSCG00000046003	ENSSSCT00000088578.1	protein_coding	ENSSSCP00000060159	2/24	-	112	-	-	-	-	rs331751971	-	HGNC	HGNC:12362	-	A2	-	HeteroAlt
1:272753196	T	C	+	0.257	3.47208e-05	synonymous_variant	LOW	-	ENSSSCG00000032110	ENSSSCT00000041895.2	protein_coding	ENSSSCP00000038191	4/12	-	857	624	208	N	aaT/aaC	rs318632250	-	-	-	YES	P1	-	HeteroAlt
1:272756472	T	C	+	0.546	8.91309e-12	synonymous_variant	LOW	-	ENSSSCG00000032110	ENSSSCT00000041895.2	protein_coding	ENSSSCP00000038191	7/12	-	1214	981	327	S	agT/agC	rs343023044	-	-	-	YES	P1	-	HeteroRef
1:272759890	T	C	+	0.473	6.44367e-06	upstream_gene_variant	MODIFIER	CEL	ENSSSCG00000028671	ENSSSCT00000023705.3	protein_coding	ENSSSCP00000027456	-	-	-	-	-	-	-	rs336853881	3495	HGNC	HGNC:1848	YES	P1	-	HeteroRef
1:272759890	T	C	+	0.473	6.44367e-06	3_prime_UTR_variant	MODIFIER	-	ENSSSCG00000032110	ENSSSCT00000041895.2	protein_coding	ENSSSCP00000038191	12/12	-	2184	-	-	-	-	rs336853881	-	-	-	YES	P1	-	HeteroRef
1:272759890	T	C	+	0.473	6.44367e-06	upstream_gene_variant	MODIFIER	CEL	ENSSSCG00000028671	ENSSSCT00000064114.2	protein_coding	ENSSSCP00000032008	-	-	-	-	-	-	-	rs336853881	3336	HGNC	HGNC:1848	-	-	-	HeteroRef
1:274260846	T	C	+	0.535	0	3_prime_UTR_variant	MODIFIER	OLFM1	ENSSSCG00000029715	ENSSSCT00000023409.3	protein_coding	ENSSSCP00000024900	6/6	-	2110	-	-	-	-	rs320557098	-	HGNC	HGNC:17187	YES	P1	-	2 days, 2:50:00
1:274260846	T	C	+	0.535	0	3_prime_UTR_variant	MODIFIER	OLFM1	ENSSSCG00000029715	ENSSSCT00000030751.3	protein_coding	ENSSSCP00000023505	7/7	-	2099	-	-	-	-	rs320557098	-	HGNC	HGNC:17187	-	-	-	2 days, 2:50:00
1:274261124	A	G	+	0.528	0	3_prime_UTR_variant	MODIFIER	OLFM1	ENSSSCG00000029715	ENSSSCT00000023409.3	protein_coding	ENSSSCP00000024900	6/6	-	2388	-	-	-	-	rs341077763	-	HGNC	HGNC:17187	YES	P1	-	HeteroRef
1:274261124	A	G	+	0.528	0	3_prime_UTR_variant	MODIFIER	OLFM1	ENSSSCG00000029715	ENSSSCT00000030751.3	protein_coding	ENSSSCP00000023505	7/7	-	2377	-	-	-	-	rs341077763	-	HGNC	HGNC:17187	-	-	-	HeteroRef
1:274261256	T	C	+	0.42	5.75096e-14	3_prime_UTR_variant	MODIFIER	OLFM1	ENSSSCG00000029715	ENSSSCT00000023409.3	protein_coding	ENSSSCP00000024900	6/6	-	2520	-	-	-	-	rs333200929	-	HGNC	HGNC:17187	YES	P1	-	HeteroRef
1:274261256	T	C	+	0.42	5.75096e-14	3_prime_UTR_variant	MODIFIER	OLFM1	ENSSSCG00000029715	ENSSSCT00000030751.3	protein_coding	ENSSSCP00000023505	7/7	-	2509	-	-	-	-	rs333200929	-	HGNC	HGNC:17187	-	-	-	HeteroRef
1:27472690	T	C	+	-0.36	5.32796e-13	synonymous_variant	LOW	MAP3K5	ENSSSCG00000026041	ENSSSCT00000025418.3	protein_coding	ENSSSCP00000025416	3/29	-	1299	579	193	N	aaT/aaC	rs1112963271	-	HGNC	HGNC:6857	-	A2	-	HeteroRef
1:27472690	T	C	+	-0.36	5.32796e-13	synonymous_variant	LOW	MAP3K5	ENSSSCG00000026041	ENSSSCT00000056666.2	protein_coding	ENSSSCP00000056411	4/30	-	1323	603	201	N	aaT/aaC	rs1112963271	-	HGNC	HGNC:6857	-	A2	-	HeteroRef
1:27472690	T	C	+	-0.36	5.32796e-13	synonymous_variant	LOW	MAP3K5	ENSSSCG00000026041	ENSSSCT00000063024.2	protein_coding	ENSSSCP00000034168	5/31	-	1500	780	260	N	aaT/aaC	rs1112963271	-	HGNC	HGNC:6857	YES	P5	-	HeteroRef
1:27550722	A	G	+	0.346	8.22721e-09	synonymous_variant	LOW	MAP3K5	ENSSSCG00000026041	ENSSSCT00000025418.3	protein_coding	ENSSSCP00000025416	15/29	-	2838	2118	706	L	ctA/ctG	rs318599970	-	HGNC	HGNC:6857	-	A2	-	HeteroRef
1:27550722	A	G	+	0.346	8.22721e-09	synonymous_variant	LOW	MAP3K5	ENSSSCG00000026041	ENSSSCT00000056666.2	protein_coding	ENSSSCP00000056411	16/30	-	2862	2142	714	L	ctA/ctG	rs318599970	-	HGNC	HGNC:6857	-	A2	-	HeteroRef
1:27550722	A	G	+	0.346	8.22721e-09	synonymous_variant	LOW	MAP3K5	ENSSSCG00000026041	ENSSSCT00000063024.2	protein_coding	ENSSSCP00000034168	17/31	-	3039	2319	773	L	ctA/ctG	rs318599970	-	HGNC	HGNC:6857	YES	P5	-	HeteroRef
1:27632381	A	G	+	-0.754	9.18374e-10	intron_variant	MODIFIER	MAP7	ENSSSCG00000039049	ENSSSCT00000038446.2	protein_coding	ENSSSCP00000057911	-	1/16	-	-	-	-	-	rs320790969	-	HGNC	HGNC:6869	-	A2	-	HeteroRef
1:27632381	A	G	+	-0.754	9.18374e-10	intron_variant	MODIFIER	MAP7	ENSSSCG00000039049	ENSSSCT00000046954.2	protein_coding	ENSSSCP00000040900	-	1/17	-	-	-	-	-	rs320790969	-	HGNC	HGNC:6869	-	A2	-	HeteroRef
1:27632381	A	G	+	-0.754	9.18374e-10	upstream_gene_variant	MODIFIER	MAP7	ENSSSCG00000039049	ENSSSCT00000065529.2	protein_coding	ENSSSCP00000051634	-	-	-	-	-	-	-	rs320790969	213	HGNC	HGNC:6869	YES	P5	-	HeteroRef
1:27632381	A	G	+	-0.754	9.18374e-10	intron_variant	MODIFIER	MAP7	ENSSSCG00000039049	ENSSSCT00000091022.1	protein_coding	ENSSSCP00000071390	-	1/15	-	-	-	-	-	rs320790969	-	HGNC	HGNC:6869	-	A2	-	HeteroRef
1:27632381	A	G	+	-0.754	9.18374e-10	intron_variant	MODIFIER	MAP7	ENSSSCG00000039049	ENSSSCT00000091238.1	protein_coding	ENSSSCP00000072078	-	1/16	-	-	-	-	-	rs320790969	-	HGNC	HGNC:6869	-	A2	-	HeteroRef
1:27639482	G	A	+	0.576	2.99197e-06	intron_variant	MODIFIER	MAP7	ENSSSCG00000039049	ENSSSCT00000038446.2	protein_coding	ENSSSCP00000057911	-	1/16	-	-	-	-	-	rs333946523	-	HGNC	HGNC:6869	-	A2	-	HeteroRef
1:27639482	G	A	+	0.576	2.99197e-06	intron_variant	MODIFIER	MAP7	ENSSSCG00000039049	ENSSSCT00000046954.2	protein_coding	ENSSSCP00000040900	-	1/17	-	-	-	-	-	rs333946523	-	HGNC	HGNC:6869	-	A2	-	HeteroRef
1:27639482	G	A	+	0.576	2.99197e-06	intron_variant	MODIFIER	MAP7	ENSSSCG00000039049	ENSSSCT00000065529.2	protein_coding	ENSSSCP00000051634	-	1/17	-	-	-	-	-	rs333946523	-	HGNC	HGNC:6869	YES	P5	-	HeteroRef
1:27639482	G	A	+	0.576	2.99197e-06	intron_variant	MODIFIER	MAP7	ENSSSCG00000039049	ENSSSCT00000091022.1	protein_coding	ENSSSCP00000071390	-	1/15	-	-	-	-	-	rs333946523	-	HGNC	HGNC:6869	-	A2	-	HeteroRef
1:27639482	G	A	+	0.576	2.99197e-06	intron_variant	MODIFIER	MAP7	ENSSSCG00000039049	ENSSSCT00000091238.1	protein_coding	ENSSSCP00000072078	-	1/16	-	-	-	-	-	rs333946523	-	HGNC	HGNC:6869	-	A2	-	HeteroRef
1:27646722	G	A	+	0.636	2.27269e-07	intron_variant	MODIFIER	MAP7	ENSSSCG00000039049	ENSSSCT00000038446.2	protein_coding	ENSSSCP00000057911	-	1/16	-	-	-	-	-	rs343934056	-	HGNC	HGNC:6869	-	A2	-	HeteroRef
1:27646722	G	A	+	0.636	2.27269e-07	intron_variant	MODIFIER	MAP7	ENSSSCG00000039049	ENSSSCT00000046954.2	protein_coding	ENSSSCP00000040900	-	1/17	-	-	-	-	-	rs343934056	-	HGNC	HGNC:6869	-	A2	-	HeteroRef
1:27646722	G	A	+	0.636	2.27269e-07	intron_variant	MODIFIER	MAP7	ENSSSCG00000039049	ENSSSCT00000065529.2	protein_coding	ENSSSCP00000051634	-	1/17	-	-	-	-	-	rs343934056	-	HGNC	HGNC:6869	YES	P5	-	HeteroRef
1:27646722	G	A	+	0.636	2.27269e-07	intron_variant	MODIFIER	MAP7	ENSSSCG00000039049	ENSSSCT00000091022.1	protein_coding	ENSSSCP00000071390	-	1/15	-	-	-	-	-	rs343934056	-	HGNC	HGNC:6869	-	A2	-	HeteroRef
1:27646722	G	A	+	0.636	2.27269e-07	intron_variant	MODIFIER	MAP7	ENSSSCG00000039049	ENSSSCT00000091238.1	protein_coding	ENSSSCP00000072078	-	1/16	-	-	-	-	-	rs343934056	-	HGNC	HGNC:6869	-	A2	-	HeteroRef
1:27650174	A	T	+	-0.689	7.00822e-07	intron_variant	MODIFIER	MAP7	ENSSSCG00000039049	ENSSSCT00000038446.2	protein_coding	ENSSSCP00000057911	-	1/16	-	-	-	-	-	rs330827886	-	HGNC	HGNC:6869	-	A2	-	HeteroRef
1:27650174	A	T	+	-0.689	7.00822e-07	intron_variant	MODIFIER	MAP7	ENSSSCG00000039049	ENSSSCT00000046954.2	protein_coding	ENSSSCP00000040900	-	1/17	-	-	-	-	-	rs330827886	-	HGNC	HGNC:6869	-	A2	-	HeteroRef
1:27650174	A	T	+	-0.689	7.00822e-07	intron_variant	MODIFIER	MAP7	ENSSSCG00000039049	ENSSSCT00000065529.2	protein_coding	ENSSSCP00000051634	-	1/17	-	-	-	-	-	rs330827886	-	HGNC	HGNC:6869	YES	P5	-	HeteroRef
1:27650174	A	T	+	-0.689	7.00822e-07	intron_variant	MODIFIER	MAP7	ENSSSCG00000039049	ENSSSCT00000091022.1	protein_coding	ENSSSCP00000071390	-	1/15	-	-	-	-	-	rs330827886	-	HGNC	HGNC:6869	-	A2	-	HeteroRef
1:27650174	A	T	+	-0.689	7.00822e-07	intron_variant	MODIFIER	MAP7	ENSSSCG00000039049	ENSSSCT00000091238.1	protein_coding	ENSSSCP00000072078	-	1/16	-	-	-	-	-	rs330827886	-	HGNC	HGNC:6869	-	A2	-	HeteroRef
1:27654827	C	T	+	-0.453	9.59255e-12	intron_variant	MODIFIER	MAP7	ENSSSCG00000039049	ENSSSCT00000038446.2	protein_coding	ENSSSCP00000057911	-	1/16	-	-	-	-	-	rs343973573	-	HGNC	HGNC:6869	-	A2	-	HeteroAlt
1:27654827	C	T	+	-0.453	9.59255e-12	intron_variant	MODIFIER	MAP7	ENSSSCG00000039049	ENSSSCT00000046954.2	protein_coding	ENSSSCP00000040900	-	1/17	-	-	-	-	-	rs343973573	-	HGNC	HGNC:6869	-	A2	-	HeteroAlt
1:27654827	C	T	+	-0.453	9.59255e-12	intron_variant	MODIFIER	MAP7	ENSSSCG00000039049	ENSSSCT00000065529.2	protein_coding	ENSSSCP00000051634	-	1/17	-	-	-	-	-	rs343973573	-	HGNC	HGNC:6869	YES	P5	-	HeteroAlt
1:27654827	C	T	+	-0.453	9.59255e-12	intron_variant	MODIFIER	MAP7	ENSSSCG00000039049	ENSSSCT00000091022.1	protein_coding	ENSSSCP00000071390	-	1/15	-	-	-	-	-	rs343973573	-	HGNC	HGNC:6869	-	A2	-	HeteroAlt
1:27654827	C	T	+	-0.453	9.59255e-12	intron_variant	MODIFIER	MAP7	ENSSSCG00000039049	ENSSSCT00000091238.1	protein_coding	ENSSSCP00000072078	-	1/16	-	-	-	-	-	rs343973573	-	HGNC	HGNC:6869	-	A2	-	HeteroAlt
1:27655097	A	G	+	-0.408	2.99203e-08	intron_variant	MODIFIER	MAP7	ENSSSCG00000039049	ENSSSCT00000038446.2	protein_coding	ENSSSCP00000057911	-	1/16	-	-	-	-	-	rs338347610	-	HGNC	HGNC:6869	-	A2	-	HeteroAlt
1:27655097	A	G	+	-0.408	2.99203e-08	intron_variant	MODIFIER	MAP7	ENSSSCG00000039049	ENSSSCT00000046954.2	protein_coding	ENSSSCP00000040900	-	1/17	-	-	-	-	-	rs338347610	-	HGNC	HGNC:6869	-	A2	-	HeteroAlt
1:27655097	A	G	+	-0.408	2.99203e-08	intron_variant	MODIFIER	MAP7	ENSSSCG00000039049	ENSSSCT00000065529.2	protein_coding	ENSSSCP00000051634	-	1/17	-	-	-	-	-	rs338347610	-	HGNC	HGNC:6869	YES	P5	-	HeteroAlt
1:27655097	A	G	+	-0.408	2.99203e-08	intron_variant	MODIFIER	MAP7	ENSSSCG00000039049	ENSSSCT00000091022.1	protein_coding	ENSSSCP00000071390	-	1/15	-	-	-	-	-	rs338347610	-	HGNC	HGNC:6869	-	A2	-	HeteroAlt
1:27655097	A	G	+	-0.408	2.99203e-08	intron_variant	MODIFIER	MAP7	ENSSSCG00000039049	ENSSSCT00000091238.1	protein_coding	ENSSSCP00000072078	-	1/16	-	-	-	-	-	rs338347610	-	HGNC	HGNC:6869	-	A2	-	HeteroAlt
1:27655166	C	T	+	-0.729	3.87693e-11	intron_variant	MODIFIER	MAP7	ENSSSCG00000039049	ENSSSCT00000038446.2	protein_coding	ENSSSCP00000057911	-	1/16	-	-	-	-	-	rs338404906	-	HGNC	HGNC:6869	-	A2	-	HeteroRef
1:27655166	C	T	+	-0.729	3.87693e-11	intron_variant	MODIFIER	MAP7	ENSSSCG00000039049	ENSSSCT00000046954.2	protein_coding	ENSSSCP00000040900	-	1/17	-	-	-	-	-	rs338404906	-	HGNC	HGNC:6869	-	A2	-	HeteroRef
1:27655166	C	T	+	-0.729	3.87693e-11	intron_variant	MODIFIER	MAP7	ENSSSCG00000039049	ENSSSCT00000065529.2	protein_coding	ENSSSCP00000051634	-	1/17	-	-	-	-	-	rs338404906	-	HGNC	HGNC:6869	YES	P5	-	HeteroRef
1:27655166	C	T	+	-0.729	3.87693e-11	intron_variant	MODIFIER	MAP7	ENSSSCG00000039049	ENSSSCT00000091022.1	protein_coding	ENSSSCP00000071390	-	1/15	-	-	-	-	-	rs338404906	-	HGNC	HGNC:6869	-	A2	-	HeteroRef
1:27655166	C	T	+	-0.729	3.87693e-11	intron_variant	MODIFIER	MAP7	ENSSSCG00000039049	ENSSSCT00000091238.1	protein_coding	ENSSSCP00000072078	-	1/16	-	-	-	-	-	rs338404906	-	HGNC	HGNC:6869	-	A2	-	HeteroRef
1:27655763	G	A	+	-0.417	8.64319e-05	intron_variant	MODIFIER	MAP7	ENSSSCG00000039049	ENSSSCT00000038446.2	protein_coding	ENSSSCP00000057911	-	1/16	-	-	-	-	-	rs330583620	-	HGNC	HGNC:6869	-	A2	-	2 days, 2:50:00
1:27655763	G	A	+	-0.417	8.64319e-05	intron_variant	MODIFIER	MAP7	ENSSSCG00000039049	ENSSSCT00000046954.2	protein_coding	ENSSSCP00000040900	-	1/17	-	-	-	-	-	rs330583620	-	HGNC	HGNC:6869	-	A2	-	2 days, 2:50:00
1:27655763	G	A	+	-0.417	8.64319e-05	intron_variant	MODIFIER	MAP7	ENSSSCG00000039049	ENSSSCT00000065529.2	protein_coding	ENSSSCP00000051634	-	1/17	-	-	-	-	-	rs330583620	-	HGNC	HGNC:6869	YES	P5	-	2 days, 2:50:00
1:27655763	G	A	+	-0.417	8.64319e-05	intron_variant	MODIFIER	MAP7	ENSSSCG00000039049	ENSSSCT00000091022.1	protein_coding	ENSSSCP00000071390	-	1/15	-	-	-	-	-	rs330583620	-	HGNC	HGNC:6869	-	A2	-	2 days, 2:50:00
1:27655763	G	A	+	-0.417	8.64319e-05	intron_variant	MODIFIER	MAP7	ENSSSCG00000039049	ENSSSCT00000091238.1	protein_coding	ENSSSCP00000072078	-	1/16	-	-	-	-	-	rs330583620	-	HGNC	HGNC:6869	-	A2	-	2 days, 2:50:00
1:27659366	A	G	+	-0.357	2.41774e-06	intron_variant	MODIFIER	MAP7	ENSSSCG00000039049	ENSSSCT00000038446.2	protein_coding	ENSSSCP00000057911	-	1/16	-	-	-	-	-	rs341811346	-	HGNC	HGNC:6869	-	A2	-	HeteroAlt
1:27659366	A	G	+	-0.357	2.41774e-06	intron_variant	MODIFIER	MAP7	ENSSSCG00000039049	ENSSSCT00000046954.2	protein_coding	ENSSSCP00000040900	-	1/17	-	-	-	-	-	rs341811346	-	HGNC	HGNC:6869	-	A2	-	HeteroAlt
1:27659366	A	G	+	-0.357	2.41774e-06	intron_variant	MODIFIER	MAP7	ENSSSCG00000039049	ENSSSCT00000065529.2	protein_coding	ENSSSCP00000051634	-	1/17	-	-	-	-	-	rs341811346	-	HGNC	HGNC:6869	YES	P5	-	HeteroAlt
1:27659366	A	G	+	-0.357	2.41774e-06	intron_variant	MODIFIER	MAP7	ENSSSCG00000039049	ENSSSCT00000091022.1	protein_coding	ENSSSCP00000071390	-	1/15	-	-	-	-	-	rs341811346	-	HGNC	HGNC:6869	-	A2	-	HeteroAlt
1:27659366	A	G	+	-0.357	2.41774e-06	intron_variant	MODIFIER	MAP7	ENSSSCG00000039049	ENSSSCT00000091238.1	protein_coding	ENSSSCP00000072078	-	1/16	-	-	-	-	-	rs341811346	-	HGNC	HGNC:6869	-	A2	-	HeteroAlt
1:27659430	G	A	+	-0.389	8.83319e-06	intron_variant	MODIFIER	MAP7	ENSSSCG00000039049	ENSSSCT00000038446.2	protein_coding	ENSSSCP00000057911	-	1/16	-	-	-	-	-	rs338611814	-	HGNC	HGNC:6869	-	A2	-	HeteroAlt
1:27659430	G	A	+	-0.389	8.83319e-06	intron_variant	MODIFIER	MAP7	ENSSSCG00000039049	ENSSSCT00000046954.2	protein_coding	ENSSSCP00000040900	-	1/17	-	-	-	-	-	rs338611814	-	HGNC	HGNC:6869	-	A2	-	HeteroAlt
1:27659430	G	A	+	-0.389	8.83319e-06	intron_variant	MODIFIER	MAP7	ENSSSCG00000039049	ENSSSCT00000065529.2	protein_coding	ENSSSCP00000051634	-	1/17	-	-	-	-	-	rs338611814	-	HGNC	HGNC:6869	YES	P5	-	HeteroAlt
1:27659430	G	A	+	-0.389	8.83319e-06	intron_variant	MODIFIER	MAP7	ENSSSCG00000039049	ENSSSCT00000091022.1	protein_coding	ENSSSCP00000071390	-	1/15	-	-	-	-	-	rs338611814	-	HGNC	HGNC:6869	-	A2	-	HeteroAlt
1:27659430	G	A	+	-0.389	8.83319e-06	intron_variant	MODIFIER	MAP7	ENSSSCG00000039049	ENSSSCT00000091238.1	protein_coding	ENSSSCP00000072078	-	1/16	-	-	-	-	-	rs338611814	-	HGNC	HGNC:6869	-	A2	-	HeteroAlt
1:27659898	T	C	+	-0.697	2.25172e-11	intron_variant	MODIFIER	MAP7	ENSSSCG00000039049	ENSSSCT00000038446.2	protein_coding	ENSSSCP00000057911	-	1/16	-	-	-	-	-	rs326521099	-	HGNC	HGNC:6869	-	A2	-	HeteroAlt
1:27659898	T	C	+	-0.697	2.25172e-11	intron_variant	MODIFIER	MAP7	ENSSSCG00000039049	ENSSSCT00000046954.2	protein_coding	ENSSSCP00000040900	-	1/17	-	-	-	-	-	rs326521099	-	HGNC	HGNC:6869	-	A2	-	HeteroAlt
1:27659898	T	C	+	-0.697	2.25172e-11	intron_variant	MODIFIER	MAP7	ENSSSCG00000039049	ENSSSCT00000065529.2	protein_coding	ENSSSCP00000051634	-	1/17	-	-	-	-	-	rs326521099	-	HGNC	HGNC:6869	YES	P5	-	HeteroAlt
1:27659898	T	C	+	-0.697	2.25172e-11	intron_variant	MODIFIER	MAP7	ENSSSCG00000039049	ENSSSCT00000091022.1	protein_coding	ENSSSCP00000071390	-	1/15	-	-	-	-	-	rs326521099	-	HGNC	HGNC:6869	-	A2	-	HeteroAlt
1:27659898	T	C	+	-0.697	2.25172e-11	intron_variant	MODIFIER	MAP7	ENSSSCG00000039049	ENSSSCT00000091238.1	protein_coding	ENSSSCP00000072078	-	1/16	-	-	-	-	-	rs326521099	-	HGNC	HGNC:6869	-	A2	-	HeteroAlt
1:27662753	A	T	+	-0.676	1.99705e-09	intron_variant	MODIFIER	MAP7	ENSSSCG00000039049	ENSSSCT00000038446.2	protein_coding	ENSSSCP00000057911	-	1/16	-	-	-	-	-	rs321793905	-	HGNC	HGNC:6869	-	A2	-	HeteroAlt
1:27662753	A	T	+	-0.676	1.99705e-09	intron_variant	MODIFIER	MAP7	ENSSSCG00000039049	ENSSSCT00000046954.2	protein_coding	ENSSSCP00000040900	-	1/17	-	-	-	-	-	rs321793905	-	HGNC	HGNC:6869	-	A2	-	HeteroAlt
1:27662753	A	T	+	-0.676	1.99705e-09	intron_variant	MODIFIER	MAP7	ENSSSCG00000039049	ENSSSCT00000065529.2	protein_coding	ENSSSCP00000051634	-	1/17	-	-	-	-	-	rs321793905	-	HGNC	HGNC:6869	YES	P5	-	HeteroAlt
1:27662753	A	T	+	-0.676	1.99705e-09	intron_variant	MODIFIER	MAP7	ENSSSCG00000039049	ENSSSCT00000091022.1	protein_coding	ENSSSCP00000071390	-	1/15	-	-	-	-	-	rs321793905	-	HGNC	HGNC:6869	-	A2	-	HeteroAlt
1:27662753	A	T	+	-0.676	1.99705e-09	intron_variant	MODIFIER	MAP7	ENSSSCG00000039049	ENSSSCT00000091238.1	protein_coding	ENSSSCP00000072078	-	1/16	-	-	-	-	-	rs321793905	-	HGNC	HGNC:6869	-	A2	-	HeteroAlt
1:27662836	G	A	+	-0.727	3.57492e-14	intron_variant	MODIFIER	MAP7	ENSSSCG00000039049	ENSSSCT00000038446.2	protein_coding	ENSSSCP00000057911	-	1/16	-	-	-	-	-	rs328426457	-	HGNC	HGNC:6869	-	A2	-	HeteroAlt
1:27662836	G	A	+	-0.727	3.57492e-14	intron_variant	MODIFIER	MAP7	ENSSSCG00000039049	ENSSSCT00000046954.2	protein_coding	ENSSSCP00000040900	-	1/17	-	-	-	-	-	rs328426457	-	HGNC	HGNC:6869	-	A2	-	HeteroAlt
1:27662836	G	A	+	-0.727	3.57492e-14	intron_variant	MODIFIER	MAP7	ENSSSCG00000039049	ENSSSCT00000065529.2	protein_coding	ENSSSCP00000051634	-	1/17	-	-	-	-	-	rs328426457	-	HGNC	HGNC:6869	YES	P5	-	HeteroAlt
1:27662836	G	A	+	-0.727	3.57492e-14	intron_variant	MODIFIER	MAP7	ENSSSCG00000039049	ENSSSCT00000091022.1	protein_coding	ENSSSCP00000071390	-	1/15	-	-	-	-	-	rs328426457	-	HGNC	HGNC:6869	-	A2	-	HeteroAlt
1:27662836	G	A	+	-0.727	3.57492e-14	intron_variant	MODIFIER	MAP7	ENSSSCG00000039049	ENSSSCT00000091238.1	protein_coding	ENSSSCP00000072078	-	1/16	-	-	-	-	-	rs328426457	-	HGNC	HGNC:6869	-	A2	-	HeteroAlt
1:27664127	C	G	+	-0.669	1.55487e-05	intron_variant	MODIFIER	MAP7	ENSSSCG00000039049	ENSSSCT00000038446.2	protein_coding	ENSSSCP00000057911	-	1/16	-	-	-	-	-	rs790958728	-	HGNC	HGNC:6869	-	A2	-	HeteroAlt
1:27664127	C	G	+	-0.669	1.55487e-05	intron_variant	MODIFIER	MAP7	ENSSSCG00000039049	ENSSSCT00000046954.2	protein_coding	ENSSSCP00000040900	-	1/17	-	-	-	-	-	rs790958728	-	HGNC	HGNC:6869	-	A2	-	HeteroAlt
1:27664127	C	G	+	-0.669	1.55487e-05	intron_variant	MODIFIER	MAP7	ENSSSCG00000039049	ENSSSCT00000065529.2	protein_coding	ENSSSCP00000051634	-	1/17	-	-	-	-	-	rs790958728	-	HGNC	HGNC:6869	YES	P5	-	HeteroAlt
1:27664127	C	G	+	-0.669	1.55487e-05	intron_variant	MODIFIER	MAP7	ENSSSCG00000039049	ENSSSCT00000091022.1	protein_coding	ENSSSCP00000071390	-	1/15	-	-	-	-	-	rs790958728	-	HGNC	HGNC:6869	-	A2	-	HeteroAlt
1:27664127	C	G	+	-0.669	1.55487e-05	intron_variant	MODIFIER	MAP7	ENSSSCG00000039049	ENSSSCT00000091238.1	protein_coding	ENSSSCP00000072078	-	1/16	-	-	-	-	-	rs790958728	-	HGNC	HGNC:6869	-	A2	-	HeteroAlt
1:27664342	A	C	+	-0.511	1.95528e-09	intron_variant	MODIFIER	MAP7	ENSSSCG00000039049	ENSSSCT00000038446.2	protein_coding	ENSSSCP00000057911	-	1/16	-	-	-	-	-	rs319957067	-	HGNC	HGNC:6869	-	A2	-	HeteroAlt
1:27664342	A	C	+	-0.511	1.95528e-09	intron_variant	MODIFIER	MAP7	ENSSSCG00000039049	ENSSSCT00000046954.2	protein_coding	ENSSSCP00000040900	-	1/17	-	-	-	-	-	rs319957067	-	HGNC	HGNC:6869	-	A2	-	HeteroAlt
1:27664342	A	C	+	-0.511	1.95528e-09	intron_variant	MODIFIER	MAP7	ENSSSCG00000039049	ENSSSCT00000065529.2	protein_coding	ENSSSCP00000051634	-	1/17	-	-	-	-	-	rs319957067	-	HGNC	HGNC:6869	YES	P5	-	HeteroAlt
1:27664342	A	C	+	-0.511	1.95528e-09	intron_variant	MODIFIER	MAP7	ENSSSCG00000039049	ENSSSCT00000091022.1	protein_coding	ENSSSCP00000071390	-	1/15	-	-	-	-	-	rs319957067	-	HGNC	HGNC:6869	-	A2	-	HeteroAlt
1:27664342	A	C	+	-0.511	1.95528e-09	intron_variant	MODIFIER	MAP7	ENSSSCG00000039049	ENSSSCT00000091238.1	protein_coding	ENSSSCP00000072078	-	1/16	-	-	-	-	-	rs319957067	-	HGNC	HGNC:6869	-	A2	-	HeteroAlt
1:27666331	C	T	+	0.561	8.23563e-13	intron_variant	MODIFIER	MAP7	ENSSSCG00000039049	ENSSSCT00000038446.2	protein_coding	ENSSSCP00000057911	-	1/16	-	-	-	-	-	rs81499627	-	HGNC	HGNC:6869	-	A2	-	HeteroRef
1:27666331	C	T	+	0.561	8.23563e-13	intron_variant	MODIFIER	MAP7	ENSSSCG00000039049	ENSSSCT00000046954.2	protein_coding	ENSSSCP00000040900	-	1/17	-	-	-	-	-	rs81499627	-	HGNC	HGNC:6869	-	A2	-	HeteroRef
1:27666331	C	T	+	0.561	8.23563e-13	intron_variant	MODIFIER	MAP7	ENSSSCG00000039049	ENSSSCT00000065529.2	protein_coding	ENSSSCP00000051634	-	1/17	-	-	-	-	-	rs81499627	-	HGNC	HGNC:6869	YES	P5	-	HeteroRef
1:27666331	C	T	+	0.561	8.23563e-13	intron_variant	MODIFIER	MAP7	ENSSSCG00000039049	ENSSSCT00000091022.1	protein_coding	ENSSSCP00000071390	-	1/15	-	-	-	-	-	rs81499627	-	HGNC	HGNC:6869	-	A2	-	HeteroRef
1:27666331	C	T	+	0.561	8.23563e-13	intron_variant	MODIFIER	MAP7	ENSSSCG00000039049	ENSSSCT00000091238.1	protein_coding	ENSSSCP00000072078	-	1/16	-	-	-	-	-	rs81499627	-	HGNC	HGNC:6869	-	A2	-	HeteroRef
1:27672912	T	G	+	-0.737	3.21965e-15	intron_variant	MODIFIER	MAP7	ENSSSCG00000039049	ENSSSCT00000038446.2	protein_coding	ENSSSCP00000057911	-	1/16	-	-	-	-	-	rs81243634	-	HGNC	HGNC:6869	-	A2	-	HeteroAlt
1:27672912	T	G	+	-0.737	3.21965e-15	intron_variant	MODIFIER	MAP7	ENSSSCG00000039049	ENSSSCT00000046954.2	protein_coding	ENSSSCP00000040900	-	1/17	-	-	-	-	-	rs81243634	-	HGNC	HGNC:6869	-	A2	-	HeteroAlt
1:27672912	T	G	+	-0.737	3.21965e-15	intron_variant	MODIFIER	MAP7	ENSSSCG00000039049	ENSSSCT00000065529.2	protein_coding	ENSSSCP00000051634	-	1/17	-	-	-	-	-	rs81243634	-	HGNC	HGNC:6869	YES	P5	-	HeteroAlt
1:27672912	T	G	+	-0.737	3.21965e-15	intron_variant	MODIFIER	MAP7	ENSSSCG00000039049	ENSSSCT00000091022.1	protein_coding	ENSSSCP00000071390	-	1/15	-	-	-	-	-	rs81243634	-	HGNC	HGNC:6869	-	A2	-	HeteroAlt
1:27672912	T	G	+	-0.737	3.21965e-15	intron_variant	MODIFIER	MAP7	ENSSSCG00000039049	ENSSSCT00000091238.1	protein_coding	ENSSSCP00000072078	-	1/16	-	-	-	-	-	rs81243634	-	HGNC	HGNC:6869	-	A2	-	HeteroAlt
1:27680000	T	A	+	-0.7	3.71203e-09	intron_variant	MODIFIER	MAP7	ENSSSCG00000039049	ENSSSCT00000038446.2	protein_coding	ENSSSCP00000057911	-	1/16	-	-	-	-	-	rs330670703	-	HGNC	HGNC:6869	-	A2	-	HeteroAlt
1:27680000	T	A	+	-0.7	3.71203e-09	intron_variant	MODIFIER	MAP7	ENSSSCG00000039049	ENSSSCT00000046954.2	protein_coding	ENSSSCP00000040900	-	1/17	-	-	-	-	-	rs330670703	-	HGNC	HGNC:6869	-	A2	-	HeteroAlt
1:27680000	T	A	+	-0.7	3.71203e-09	intron_variant	MODIFIER	MAP7	ENSSSCG00000039049	ENSSSCT00000062995.2	protein_coding	ENSSSCP00000053263	-	1/17	-	-	-	-	-	rs330670703	-	HGNC	HGNC:6869	-	A2	-	HeteroAlt
1:27680000	T	A	+	-0.7	3.71203e-09	intron_variant	MODIFIER	MAP7	ENSSSCG00000039049	ENSSSCT00000065529.2	protein_coding	ENSSSCP00000051634	-	1/17	-	-	-	-	-	rs330670703	-	HGNC	HGNC:6869	YES	P5	-	HeteroAlt
1:27680000	T	A	+	-0.7	3.71203e-09	intron_variant	MODIFIER	MAP7	ENSSSCG00000039049	ENSSSCT00000091022.1	protein_coding	ENSSSCP00000071390	-	1/15	-	-	-	-	-	rs330670703	-	HGNC	HGNC:6869	-	A2	-	HeteroAlt
1:27680000	T	A	+	-0.7	3.71203e-09	intron_variant	MODIFIER	MAP7	ENSSSCG00000039049	ENSSSCT00000091238.1	protein_coding	ENSSSCP00000072078	-	1/16	-	-	-	-	-	rs330670703	-	HGNC	HGNC:6869	-	A2	-	HeteroAlt
1:27680196	T	A	+	-0.754	1.90958e-14	intron_variant	MODIFIER	MAP7	ENSSSCG00000039049	ENSSSCT00000038446.2	protein_coding	ENSSSCP00000057911	-	1/16	-	-	-	-	-	rs344485897	-	HGNC	HGNC:6869	-	A2	-	HeteroRef
1:27680196	T	A	+	-0.754	1.90958e-14	intron_variant	MODIFIER	MAP7	ENSSSCG00000039049	ENSSSCT00000046954.2	protein_coding	ENSSSCP00000040900	-	1/17	-	-	-	-	-	rs344485897	-	HGNC	HGNC:6869	-	A2	-	HeteroRef
1:27680196	T	A	+	-0.754	1.90958e-14	intron_variant	MODIFIER	MAP7	ENSSSCG00000039049	ENSSSCT00000062995.2	protein_coding	ENSSSCP00000053263	-	1/17	-	-	-	-	-	rs344485897	-	HGNC	HGNC:6869	-	A2	-	HeteroRef
1:27680196	T	A	+	-0.754	1.90958e-14	intron_variant	MODIFIER	MAP7	ENSSSCG00000039049	ENSSSCT00000065529.2	protein_coding	ENSSSCP00000051634	-	1/17	-	-	-	-	-	rs344485897	-	HGNC	HGNC:6869	YES	P5	-	HeteroRef
1:27680196	T	A	+	-0.754	1.90958e-14	intron_variant	MODIFIER	MAP7	ENSSSCG00000039049	ENSSSCT00000091022.1	protein_coding	ENSSSCP00000071390	-	1/15	-	-	-	-	-	rs344485897	-	HGNC	HGNC:6869	-	A2	-	HeteroRef
1:27680196	T	A	+	-0.754	1.90958e-14	intron_variant	MODIFIER	MAP7	ENSSSCG00000039049	ENSSSCT00000091238.1	protein_coding	ENSSSCP00000072078	-	1/16	-	-	-	-	-	rs344485897	-	HGNC	HGNC:6869	-	A2	-	HeteroRef
1:27717607	G	A	+	0.475	0	missense_variant	MODERATE	MAP7	ENSSSCG00000039049	ENSSSCT00000038446.2	protein_coding	ENSSSCP00000057911	2/17	-	186	161	54	S/N	aGt/aAt	rs690700689	-	HGNC	HGNC:6869	-	A2	tolerated(1)	HeteroRef
1:27717607	G	A	+	0.475	0	missense_variant	MODERATE	MAP7	ENSSSCG00000039049	ENSSSCT00000046954.2	protein_coding	ENSSSCP00000040900	2/18	-	220	161	54	S/N	aGt/aAt	rs690700689	-	HGNC	HGNC:6869	-	A2	tolerated(0.98)	HeteroRef
1:27717607	G	A	+	0.475	0	missense_variant	MODERATE	MAP7	ENSSSCG00000039049	ENSSSCT00000062995.2	protein_coding	ENSSSCP00000053263	2/18	-	352	116	39	S/N	aGt/aAt	rs690700689	-	HGNC	HGNC:6869	-	A2	tolerated(1)	HeteroRef
1:27717607	G	A	+	0.475	0	missense_variant	MODERATE	MAP7	ENSSSCG00000039049	ENSSSCT00000065529.2	protein_coding	ENSSSCP00000051634	2/18	-	828	227	76	S/N	aGt/aAt	rs690700689	-	HGNC	HGNC:6869	YES	P5	tolerated(1)	HeteroRef
1:27717607	G	A	+	0.475	0	missense_variant	MODERATE	MAP7	ENSSSCG00000039049	ENSSSCT00000091022.1	protein_coding	ENSSSCP00000071390	2/16	-	220	161	54	S/N	aGt/aAt	rs690700689	-	HGNC	HGNC:6869	-	A2	tolerated_low_confidence(1)	HeteroRef
1:27717607	G	A	+	0.475	0	intron_variant	MODIFIER	MAP7	ENSSSCG00000039049	ENSSSCT00000091238.1	protein_coding	ENSSSCP00000072078	-	1/16	-	-	-	-	-	rs690700689	-	HGNC	HGNC:6869	-	A2	-	HeteroRef
1:27746309	T	C	+	-0.76	3.68131e-09	intron_variant	MODIFIER	MAP7	ENSSSCG00000039049	ENSSSCT00000038446.2	protein_coding	ENSSSCP00000057911	-	5/16	-	-	-	-	-	rs324478279	-	HGNC	HGNC:6869	-	A2	-	HeteroRef
1:27746309	T	C	+	-0.76	3.68131e-09	intron_variant	MODIFIER	MAP7	ENSSSCG00000039049	ENSSSCT00000046954.2	protein_coding	ENSSSCP00000040900	-	5/17	-	-	-	-	-	rs324478279	-	HGNC	HGNC:6869	-	A2	-	HeteroRef
1:27746309	T	C	+	-0.76	3.68131e-09	intron_variant	MODIFIER	MAP7	ENSSSCG00000039049	ENSSSCT00000062995.2	protein_coding	ENSSSCP00000053263	-	5/17	-	-	-	-	-	rs324478279	-	HGNC	HGNC:6869	-	A2	-	HeteroRef
1:27746309	T	C	+	-0.76	3.68131e-09	intron_variant	MODIFIER	MAP7	ENSSSCG00000039049	ENSSSCT00000065529.2	protein_coding	ENSSSCP00000051634	-	5/17	-	-	-	-	-	rs324478279	-	HGNC	HGNC:6869	YES	P5	-	HeteroRef
1:27746309	T	C	+	-0.76	3.68131e-09	intron_variant	MODIFIER	MAP7	ENSSSCG00000039049	ENSSSCT00000091022.1	protein_coding	ENSSSCP00000071390	-	3/15	-	-	-	-	-	rs324478279	-	HGNC	HGNC:6869	-	A2	-	HeteroRef
1:27746309	T	C	+	-0.76	3.68131e-09	intron_variant	MODIFIER	MAP7	ENSSSCG00000039049	ENSSSCT00000091238.1	protein_coding	ENSSSCP00000072078	-	4/16	-	-	-	-	-	rs324478279	-	HGNC	HGNC:6869	-	A2	-	HeteroRef
1:27746787	G	A	+	0.454	4.28105e-09	intron_variant	MODIFIER	MAP7	ENSSSCG00000039049	ENSSSCT00000038446.2	protein_coding	ENSSSCP00000057911	-	5/16	-	-	-	-	-	rs336005197	-	HGNC	HGNC:6869	-	A2	-	HeteroRef
1:27746787	G	A	+	0.454	4.28105e-09	intron_variant	MODIFIER	MAP7	ENSSSCG00000039049	ENSSSCT00000046954.2	protein_coding	ENSSSCP00000040900	-	5/17	-	-	-	-	-	rs336005197	-	HGNC	HGNC:6869	-	A2	-	HeteroRef
1:27746787	G	A	+	0.454	4.28105e-09	intron_variant	MODIFIER	MAP7	ENSSSCG00000039049	ENSSSCT00000062995.2	protein_coding	ENSSSCP00000053263	-	5/17	-	-	-	-	-	rs336005197	-	HGNC	HGNC:6869	-	A2	-	HeteroRef
1:27746787	G	A	+	0.454	4.28105e-09	intron_variant	MODIFIER	MAP7	ENSSSCG00000039049	ENSSSCT00000065529.2	protein_coding	ENSSSCP00000051634	-	5/17	-	-	-	-	-	rs336005197	-	HGNC	HGNC:6869	YES	P5	-	HeteroRef
1:27746787	G	A	+	0.454	4.28105e-09	intron_variant	MODIFIER	MAP7	ENSSSCG00000039049	ENSSSCT00000091022.1	protein_coding	ENSSSCP00000071390	-	3/15	-	-	-	-	-	rs336005197	-	HGNC	HGNC:6869	-	A2	-	HeteroRef
1:27746787	G	A	+	0.454	4.28105e-09	intron_variant	MODIFIER	MAP7	ENSSSCG00000039049	ENSSSCT00000091238.1	protein_coding	ENSSSCP00000072078	-	4/16	-	-	-	-	-	rs336005197	-	HGNC	HGNC:6869	-	A2	-	HeteroRef
1:27746863	T	C	+	0.636	2.8666e-13	intron_variant	MODIFIER	MAP7	ENSSSCG00000039049	ENSSSCT00000038446.2	protein_coding	ENSSSCP00000057911	-	5/16	-	-	-	-	-	rs792596703	-	HGNC	HGNC:6869	-	A2	-	HeteroRef
1:27746863	T	C	+	0.636	2.8666e-13	intron_variant	MODIFIER	MAP7	ENSSSCG00000039049	ENSSSCT00000046954.2	protein_coding	ENSSSCP00000040900	-	5/17	-	-	-	-	-	rs792596703	-	HGNC	HGNC:6869	-	A2	-	HeteroRef
1:27746863	T	C	+	0.636	2.8666e-13	intron_variant	MODIFIER	MAP7	ENSSSCG00000039049	ENSSSCT00000062995.2	protein_coding	ENSSSCP00000053263	-	5/17	-	-	-	-	-	rs792596703	-	HGNC	HGNC:6869	-	A2	-	HeteroRef
1:27746863	T	C	+	0.636	2.8666e-13	intron_variant	MODIFIER	MAP7	ENSSSCG00000039049	ENSSSCT00000065529.2	protein_coding	ENSSSCP00000051634	-	5/17	-	-	-	-	-	rs792596703	-	HGNC	HGNC:6869	YES	P5	-	HeteroRef
1:27746863	T	C	+	0.636	2.8666e-13	intron_variant	MODIFIER	MAP7	ENSSSCG00000039049	ENSSSCT00000091022.1	protein_coding	ENSSSCP00000071390	-	3/15	-	-	-	-	-	rs792596703	-	HGNC	HGNC:6869	-	A2	-	HeteroRef
1:27746863	T	C	+	0.636	2.8666e-13	intron_variant	MODIFIER	MAP7	ENSSSCG00000039049	ENSSSCT00000091238.1	protein_coding	ENSSSCP00000072078	-	4/16	-	-	-	-	-	rs792596703	-	HGNC	HGNC:6869	-	A2	-	HeteroRef
1:27747372	A	G	+	0.655	1.31384e-12	intron_variant	MODIFIER	MAP7	ENSSSCG00000039049	ENSSSCT00000038446.2	protein_coding	ENSSSCP00000057911	-	5/16	-	-	-	-	-	rs337779688	-	HGNC	HGNC:6869	-	A2	-	HeteroRef
1:27747372	A	G	+	0.655	1.31384e-12	intron_variant	MODIFIER	MAP7	ENSSSCG00000039049	ENSSSCT00000046954.2	protein_coding	ENSSSCP00000040900	-	5/17	-	-	-	-	-	rs337779688	-	HGNC	HGNC:6869	-	A2	-	HeteroRef
1:27747372	A	G	+	0.655	1.31384e-12	intron_variant	MODIFIER	MAP7	ENSSSCG00000039049	ENSSSCT00000062995.2	protein_coding	ENSSSCP00000053263	-	5/17	-	-	-	-	-	rs337779688	-	HGNC	HGNC:6869	-	A2	-	HeteroRef
1:27747372	A	G	+	0.655	1.31384e-12	intron_variant	MODIFIER	MAP7	ENSSSCG00000039049	ENSSSCT00000065529.2	protein_coding	ENSSSCP00000051634	-	5/17	-	-	-	-	-	rs337779688	-	HGNC	HGNC:6869	YES	P5	-	HeteroRef
1:27747372	A	G	+	0.655	1.31384e-12	intron_variant	MODIFIER	MAP7	ENSSSCG00000039049	ENSSSCT00000091022.1	protein_coding	ENSSSCP00000071390	-	3/15	-	-	-	-	-	rs337779688	-	HGNC	HGNC:6869	-	A2	-	HeteroRef
1:27747372	A	G	+	0.655	1.31384e-12	intron_variant	MODIFIER	MAP7	ENSSSCG00000039049	ENSSSCT00000091238.1	protein_coding	ENSSSCP00000072078	-	4/16	-	-	-	-	-	rs337779688	-	HGNC	HGNC:6869	-	A2	-	HeteroRef
1:27747706	C	T	+	0.746	0	intron_variant	MODIFIER	MAP7	ENSSSCG00000039049	ENSSSCT00000038446.2	protein_coding	ENSSSCP00000057911	-	5/16	-	-	-	-	-	rs340009623	-	HGNC	HGNC:6869	-	A2	-	HeteroRef
1:27747706	C	T	+	0.746	0	intron_variant	MODIFIER	MAP7	ENSSSCG00000039049	ENSSSCT00000046954.2	protein_coding	ENSSSCP00000040900	-	5/17	-	-	-	-	-	rs340009623	-	HGNC	HGNC:6869	-	A2	-	HeteroRef
1:27747706	C	T	+	0.746	0	intron_variant	MODIFIER	MAP7	ENSSSCG00000039049	ENSSSCT00000062995.2	protein_coding	ENSSSCP00000053263	-	5/17	-	-	-	-	-	rs340009623	-	HGNC	HGNC:6869	-	A2	-	HeteroRef
1:27747706	C	T	+	0.746	0	intron_variant	MODIFIER	MAP7	ENSSSCG00000039049	ENSSSCT00000065529.2	protein_coding	ENSSSCP00000051634	-	5/17	-	-	-	-	-	rs340009623	-	HGNC	HGNC:6869	YES	P5	-	HeteroRef
1:27747706	C	T	+	0.746	0	intron_variant	MODIFIER	MAP7	ENSSSCG00000039049	ENSSSCT00000091022.1	protein_coding	ENSSSCP00000071390	-	3/15	-	-	-	-	-	rs340009623	-	HGNC	HGNC:6869	-	A2	-	HeteroRef
1:27747706	C	T	+	0.746	0	intron_variant	MODIFIER	MAP7	ENSSSCG00000039049	ENSSSCT00000091238.1	protein_coding	ENSSSCP00000072078	-	4/16	-	-	-	-	-	rs340009623	-	HGNC	HGNC:6869	-	A2	-	HeteroRef
1:27747764	A	G	+	0.632	5.33351e-13	intron_variant	MODIFIER	MAP7	ENSSSCG00000039049	ENSSSCT00000038446.2	protein_coding	ENSSSCP00000057911	-	5/16	-	-	-	-	-	rs341436304	-	HGNC	HGNC:6869	-	A2	-	HeteroRef
1:27747764	A	G	+	0.632	5.33351e-13	intron_variant	MODIFIER	MAP7	ENSSSCG00000039049	ENSSSCT00000046954.2	protein_coding	ENSSSCP00000040900	-	5/17	-	-	-	-	-	rs341436304	-	HGNC	HGNC:6869	-	A2	-	HeteroRef
1:27747764	A	G	+	0.632	5.33351e-13	intron_variant	MODIFIER	MAP7	ENSSSCG00000039049	ENSSSCT00000062995.2	protein_coding	ENSSSCP00000053263	-	5/17	-	-	-	-	-	rs341436304	-	HGNC	HGNC:6869	-	A2	-	HeteroRef
1:27747764	A	G	+	0.632	5.33351e-13	intron_variant	MODIFIER	MAP7	ENSSSCG00000039049	ENSSSCT00000065529.2	protein_coding	ENSSSCP00000051634	-	5/17	-	-	-	-	-	rs341436304	-	HGNC	HGNC:6869	YES	P5	-	HeteroRef
1:27747764	A	G	+	0.632	5.33351e-13	intron_variant	MODIFIER	MAP7	ENSSSCG00000039049	ENSSSCT00000091022.1	protein_coding	ENSSSCP00000071390	-	3/15	-	-	-	-	-	rs341436304	-	HGNC	HGNC:6869	-	A2	-	HeteroRef
1:27747764	A	G	+	0.632	5.33351e-13	intron_variant	MODIFIER	MAP7	ENSSSCG00000039049	ENSSSCT00000091238.1	protein_coding	ENSSSCP00000072078	-	4/16	-	-	-	-	-	rs341436304	-	HGNC	HGNC:6869	-	A2	-	HeteroRef
1:27750159	A	G	+	0.596	7.81009e-12	intron_variant	MODIFIER	MAP7	ENSSSCG00000039049	ENSSSCT00000038446.2	protein_coding	ENSSSCP00000057911	-	5/16	-	-	-	-	-	rs81352084	-	HGNC	HGNC:6869	-	A2	-	HeteroRef
1:27750159	A	G	+	0.596	7.81009e-12	intron_variant	MODIFIER	MAP7	ENSSSCG00000039049	ENSSSCT00000046954.2	protein_coding	ENSSSCP00000040900	-	6/17	-	-	-	-	-	rs81352084	-	HGNC	HGNC:6869	-	A2	-	HeteroRef
1:27750159	A	G	+	0.596	7.81009e-12	intron_variant	MODIFIER	MAP7	ENSSSCG00000039049	ENSSSCT00000062995.2	protein_coding	ENSSSCP00000053263	-	6/17	-	-	-	-	-	rs81352084	-	HGNC	HGNC:6869	-	A2	-	HeteroRef
1:27750159	A	G	+	0.596	7.81009e-12	intron_variant	MODIFIER	MAP7	ENSSSCG00000039049	ENSSSCT00000065529.2	protein_coding	ENSSSCP00000051634	-	6/17	-	-	-	-	-	rs81352084	-	HGNC	HGNC:6869	YES	P5	-	HeteroRef
1:27750159	A	G	+	0.596	7.81009e-12	intron_variant	MODIFIER	MAP7	ENSSSCG00000039049	ENSSSCT00000091022.1	protein_coding	ENSSSCP00000071390	-	4/15	-	-	-	-	-	rs81352084	-	HGNC	HGNC:6869	-	A2	-	HeteroRef
1:27750159	A	G	+	0.596	7.81009e-12	intron_variant	MODIFIER	MAP7	ENSSSCG00000039049	ENSSSCT00000091238.1	protein_coding	ENSSSCP00000072078	-	5/16	-	-	-	-	-	rs81352084	-	HGNC	HGNC:6869	-	A2	-	HeteroRef
1:27751269	T	C	+	0.587	1.48078e-11	intron_variant	MODIFIER	MAP7	ENSSSCG00000039049	ENSSSCT00000038446.2	protein_coding	ENSSSCP00000057911	-	5/16	-	-	-	-	-	rs346328132	-	HGNC	HGNC:6869	-	A2	-	HeteroRef
1:27751269	T	C	+	0.587	1.48078e-11	intron_variant	MODIFIER	MAP7	ENSSSCG00000039049	ENSSSCT00000046954.2	protein_coding	ENSSSCP00000040900	-	6/17	-	-	-	-	-	rs346328132	-	HGNC	HGNC:6869	-	A2	-	HeteroRef
1:27751269	T	C	+	0.587	1.48078e-11	intron_variant	MODIFIER	MAP7	ENSSSCG00000039049	ENSSSCT00000062995.2	protein_coding	ENSSSCP00000053263	-	6/17	-	-	-	-	-	rs346328132	-	HGNC	HGNC:6869	-	A2	-	HeteroRef
1:27751269	T	C	+	0.587	1.48078e-11	intron_variant	MODIFIER	MAP7	ENSSSCG00000039049	ENSSSCT00000065529.2	protein_coding	ENSSSCP00000051634	-	6/17	-	-	-	-	-	rs346328132	-	HGNC	HGNC:6869	YES	P5	-	HeteroRef
1:27751269	T	C	+	0.587	1.48078e-11	intron_variant	MODIFIER	MAP7	ENSSSCG00000039049	ENSSSCT00000091022.1	protein_coding	ENSSSCP00000071390	-	4/15	-	-	-	-	-	rs346328132	-	HGNC	HGNC:6869	-	A2	-	HeteroRef
1:27751269	T	C	+	0.587	1.48078e-11	intron_variant	MODIFIER	MAP7	ENSSSCG00000039049	ENSSSCT00000091238.1	protein_coding	ENSSSCP00000072078	-	5/16	-	-	-	-	-	rs346328132	-	HGNC	HGNC:6869	-	A2	-	HeteroRef
1:27751913	C	T	+	-0.322	1.018e-06	intron_variant	MODIFIER	MAP7	ENSSSCG00000039049	ENSSSCT00000038446.2	protein_coding	ENSSSCP00000057911	-	5/16	-	-	-	-	-	rs342666437	-	HGNC	HGNC:6869	-	A2	-	HeteroAlt
1:27751913	C	T	+	-0.322	1.018e-06	intron_variant	MODIFIER	MAP7	ENSSSCG00000039049	ENSSSCT00000046954.2	protein_coding	ENSSSCP00000040900	-	6/17	-	-	-	-	-	rs342666437	-	HGNC	HGNC:6869	-	A2	-	HeteroAlt
1:27751913	C	T	+	-0.322	1.018e-06	intron_variant	MODIFIER	MAP7	ENSSSCG00000039049	ENSSSCT00000062995.2	protein_coding	ENSSSCP00000053263	-	6/17	-	-	-	-	-	rs342666437	-	HGNC	HGNC:6869	-	A2	-	HeteroAlt
1:27751913	C	T	+	-0.322	1.018e-06	intron_variant	MODIFIER	MAP7	ENSSSCG00000039049	ENSSSCT00000065529.2	protein_coding	ENSSSCP00000051634	-	6/17	-	-	-	-	-	rs342666437	-	HGNC	HGNC:6869	YES	P5	-	HeteroAlt
1:27751913	C	T	+	-0.322	1.018e-06	intron_variant	MODIFIER	MAP7	ENSSSCG00000039049	ENSSSCT00000091022.1	protein_coding	ENSSSCP00000071390	-	4/15	-	-	-	-	-	rs342666437	-	HGNC	HGNC:6869	-	A2	-	HeteroAlt
1:27751913	C	T	+	-0.322	1.018e-06	intron_variant	MODIFIER	MAP7	ENSSSCG00000039049	ENSSSCT00000091238.1	protein_coding	ENSSSCP00000072078	-	5/16	-	-	-	-	-	rs342666437	-	HGNC	HGNC:6869	-	A2	-	HeteroAlt
1:27752361	G	A	+	0.521	4.41891e-08	intron_variant	MODIFIER	MAP7	ENSSSCG00000039049	ENSSSCT00000038446.2	protein_coding	ENSSSCP00000057911	-	5/16	-	-	-	-	-	rs324941880	-	HGNC	HGNC:6869	-	A2	-	HeteroRef
1:27752361	G	A	+	0.521	4.41891e-08	intron_variant	MODIFIER	MAP7	ENSSSCG00000039049	ENSSSCT00000046954.2	protein_coding	ENSSSCP00000040900	-	6/17	-	-	-	-	-	rs324941880	-	HGNC	HGNC:6869	-	A2	-	HeteroRef
1:27752361	G	A	+	0.521	4.41891e-08	intron_variant	MODIFIER	MAP7	ENSSSCG00000039049	ENSSSCT00000062995.2	protein_coding	ENSSSCP00000053263	-	6/17	-	-	-	-	-	rs324941880	-	HGNC	HGNC:6869	-	A2	-	HeteroRef
1:27752361	G	A	+	0.521	4.41891e-08	intron_variant	MODIFIER	MAP7	ENSSSCG00000039049	ENSSSCT00000065529.2	protein_coding	ENSSSCP00000051634	-	6/17	-	-	-	-	-	rs324941880	-	HGNC	HGNC:6869	YES	P5	-	HeteroRef
1:27752361	G	A	+	0.521	4.41891e-08	intron_variant	MODIFIER	MAP7	ENSSSCG00000039049	ENSSSCT00000091022.1	protein_coding	ENSSSCP00000071390	-	4/15	-	-	-	-	-	rs324941880	-	HGNC	HGNC:6869	-	A2	-	HeteroRef
1:27752361	G	A	+	0.521	4.41891e-08	intron_variant	MODIFIER	MAP7	ENSSSCG00000039049	ENSSSCT00000091238.1	protein_coding	ENSSSCP00000072078	-	5/16	-	-	-	-	-	rs324941880	-	HGNC	HGNC:6869	-	A2	-	HeteroRef
1:27753641	T	G	+	-0.744	1.44329e-14	intron_variant	MODIFIER	MAP7	ENSSSCG00000039049	ENSSSCT00000038446.2	protein_coding	ENSSSCP00000057911	-	5/16	-	-	-	-	-	rs330308691	-	HGNC	HGNC:6869	-	A2	-	HeteroAlt
1:27753641	T	G	+	-0.744	1.44329e-14	intron_variant	MODIFIER	MAP7	ENSSSCG00000039049	ENSSSCT00000046954.2	protein_coding	ENSSSCP00000040900	-	6/17	-	-	-	-	-	rs330308691	-	HGNC	HGNC:6869	-	A2	-	HeteroAlt
1:27753641	T	G	+	-0.744	1.44329e-14	intron_variant	MODIFIER	MAP7	ENSSSCG00000039049	ENSSSCT00000062995.2	protein_coding	ENSSSCP00000053263	-	6/17	-	-	-	-	-	rs330308691	-	HGNC	HGNC:6869	-	A2	-	HeteroAlt
1:27753641	T	G	+	-0.744	1.44329e-14	intron_variant	MODIFIER	MAP7	ENSSSCG00000039049	ENSSSCT00000065529.2	protein_coding	ENSSSCP00000051634	-	6/17	-	-	-	-	-	rs330308691	-	HGNC	HGNC:6869	YES	P5	-	HeteroAlt
1:27753641	T	G	+	-0.744	1.44329e-14	intron_variant	MODIFIER	MAP7	ENSSSCG00000039049	ENSSSCT00000091022.1	protein_coding	ENSSSCP00000071390	-	4/15	-	-	-	-	-	rs330308691	-	HGNC	HGNC:6869	-	A2	-	HeteroAlt
1:27753641	T	G	+	-0.744	1.44329e-14	intron_variant	MODIFIER	MAP7	ENSSSCG00000039049	ENSSSCT00000091238.1	protein_coding	ENSSSCP00000072078	-	5/16	-	-	-	-	-	rs330308691	-	HGNC	HGNC:6869	-	A2	-	HeteroAlt
1:27753913	G	A	+	-0.414	1.03899e-06	intron_variant	MODIFIER	MAP7	ENSSSCG00000039049	ENSSSCT00000038446.2	protein_coding	ENSSSCP00000057911	-	5/16	-	-	-	-	-	rs81228560	-	HGNC	HGNC:6869	-	A2	-	HeteroAlt
1:27753913	G	A	+	-0.414	1.03899e-06	intron_variant	MODIFIER	MAP7	ENSSSCG00000039049	ENSSSCT00000046954.2	protein_coding	ENSSSCP00000040900	-	6/17	-	-	-	-	-	rs81228560	-	HGNC	HGNC:6869	-	A2	-	HeteroAlt
1:27753913	G	A	+	-0.414	1.03899e-06	intron_variant	MODIFIER	MAP7	ENSSSCG00000039049	ENSSSCT00000062995.2	protein_coding	ENSSSCP00000053263	-	6/17	-	-	-	-	-	rs81228560	-	HGNC	HGNC:6869	-	A2	-	HeteroAlt
1:27753913	G	A	+	-0.414	1.03899e-06	intron_variant	MODIFIER	MAP7	ENSSSCG00000039049	ENSSSCT00000065529.2	protein_coding	ENSSSCP00000051634	-	6/17	-	-	-	-	-	rs81228560	-	HGNC	HGNC:6869	YES	P5	-	HeteroAlt
1:27753913	G	A	+	-0.414	1.03899e-06	intron_variant	MODIFIER	MAP7	ENSSSCG00000039049	ENSSSCT00000091022.1	protein_coding	ENSSSCP00000071390	-	4/15	-	-	-	-	-	rs81228560	-	HGNC	HGNC:6869	-	A2	-	HeteroAlt
1:27753913	G	A	+	-0.414	1.03899e-06	intron_variant	MODIFIER	MAP7	ENSSSCG00000039049	ENSSSCT00000091238.1	protein_coding	ENSSSCP00000072078	-	5/16	-	-	-	-	-	rs81228560	-	HGNC	HGNC:6869	-	A2	-	HeteroAlt
1:27755173	T	G	+	-0.295	5.72343e-05	intron_variant	MODIFIER	MAP7	ENSSSCG00000039049	ENSSSCT00000038446.2	protein_coding	ENSSSCP00000057911	-	6/16	-	-	-	-	-	rs81327309	-	HGNC	HGNC:6869	-	A2	-	HeteroAlt
1:27755173	T	G	+	-0.295	5.72343e-05	intron_variant	MODIFIER	MAP7	ENSSSCG00000039049	ENSSSCT00000046954.2	protein_coding	ENSSSCP00000040900	-	7/17	-	-	-	-	-	rs81327309	-	HGNC	HGNC:6869	-	A2	-	HeteroAlt
1:27755173	T	G	+	-0.295	5.72343e-05	intron_variant	MODIFIER	MAP7	ENSSSCG00000039049	ENSSSCT00000062995.2	protein_coding	ENSSSCP00000053263	-	7/17	-	-	-	-	-	rs81327309	-	HGNC	HGNC:6869	-	A2	-	HeteroAlt
1:27755173	T	G	+	-0.295	5.72343e-05	intron_variant	MODIFIER	MAP7	ENSSSCG00000039049	ENSSSCT00000065529.2	protein_coding	ENSSSCP00000051634	-	7/17	-	-	-	-	-	rs81327309	-	HGNC	HGNC:6869	YES	P5	-	HeteroAlt
1:27755173	T	G	+	-0.295	5.72343e-05	intron_variant	MODIFIER	MAP7	ENSSSCG00000039049	ENSSSCT00000091022.1	protein_coding	ENSSSCP00000071390	-	5/15	-	-	-	-	-	rs81327309	-	HGNC	HGNC:6869	-	A2	-	HeteroAlt
1:27755173	T	G	+	-0.295	5.72343e-05	intron_variant	MODIFIER	MAP7	ENSSSCG00000039049	ENSSSCT00000091238.1	protein_coding	ENSSSCP00000072078	-	6/16	-	-	-	-	-	rs81327309	-	HGNC	HGNC:6869	-	A2	-	HeteroAlt
1:27756033	A	G	+	-0.58	7.52292e-07	intron_variant	MODIFIER	MAP7	ENSSSCG00000039049	ENSSSCT00000038446.2	protein_coding	ENSSSCP00000057911	-	6/16	-	-	-	-	-	rs323487447	-	HGNC	HGNC:6869	-	A2	-	HeteroAlt
1:27756033	A	G	+	-0.58	7.52292e-07	intron_variant	MODIFIER	MAP7	ENSSSCG00000039049	ENSSSCT00000046954.2	protein_coding	ENSSSCP00000040900	-	7/17	-	-	-	-	-	rs323487447	-	HGNC	HGNC:6869	-	A2	-	HeteroAlt
1:27756033	A	G	+	-0.58	7.52292e-07	intron_variant	MODIFIER	MAP7	ENSSSCG00000039049	ENSSSCT00000062995.2	protein_coding	ENSSSCP00000053263	-	7/17	-	-	-	-	-	rs323487447	-	HGNC	HGNC:6869	-	A2	-	HeteroAlt
1:27756033	A	G	+	-0.58	7.52292e-07	intron_variant	MODIFIER	MAP7	ENSSSCG00000039049	ENSSSCT00000065529.2	protein_coding	ENSSSCP00000051634	-	7/17	-	-	-	-	-	rs323487447	-	HGNC	HGNC:6869	YES	P5	-	HeteroAlt
1:27756033	A	G	+	-0.58	7.52292e-07	intron_variant	MODIFIER	MAP7	ENSSSCG00000039049	ENSSSCT00000091022.1	protein_coding	ENSSSCP00000071390	-	5/15	-	-	-	-	-	rs323487447	-	HGNC	HGNC:6869	-	A2	-	HeteroAlt
1:27756033	A	G	+	-0.58	7.52292e-07	intron_variant	MODIFIER	MAP7	ENSSSCG00000039049	ENSSSCT00000091238.1	protein_coding	ENSSSCP00000072078	-	6/16	-	-	-	-	-	rs323487447	-	HGNC	HGNC:6869	-	A2	-	HeteroAlt
1:27759122	A	G	+	-0.377	0	synonymous_variant	LOW	MAP7	ENSSSCG00000039049	ENSSSCT00000038446.2	protein_coding	ENSSSCP00000057911	7/17	-	754	729	243	P	ccA/ccG	rs325760716	-	HGNC	HGNC:6869	-	A2	-	HeteroAlt
1:27759122	A	G	+	-0.377	0	synonymous_variant	LOW	MAP7	ENSSSCG00000039049	ENSSSCT00000046954.2	protein_coding	ENSSSCP00000040900	8/18	-	923	864	288	P	ccA/ccG	rs325760716	-	HGNC	HGNC:6869	-	A2	-	HeteroAlt
1:27759122	A	G	+	-0.377	0	synonymous_variant	LOW	MAP7	ENSSSCG00000039049	ENSSSCT00000062995.2	protein_coding	ENSSSCP00000053263	8/18	-	1031	795	265	P	ccA/ccG	rs325760716	-	HGNC	HGNC:6869	-	A2	-	HeteroAlt
1:27759122	A	G	+	-0.377	0	synonymous_variant	LOW	MAP7	ENSSSCG00000039049	ENSSSCT00000065529.2	protein_coding	ENSSSCP00000051634	8/18	-	1531	930	310	P	ccA/ccG	rs325760716	-	HGNC	HGNC:6869	YES	P5	-	HeteroAlt
1:27759122	A	G	+	-0.377	0	synonymous_variant	LOW	MAP7	ENSSSCG00000039049	ENSSSCT00000091022.1	protein_coding	ENSSSCP00000071390	6/16	-	617	558	186	P	ccA/ccG	rs325760716	-	HGNC	HGNC:6869	-	A2	-	HeteroAlt
1:27759122	A	G	+	-0.377	0	synonymous_variant	LOW	MAP7	ENSSSCG00000039049	ENSSSCT00000091238.1	protein_coding	ENSSSCP00000072078	7/17	-	754	738	246	P	ccA/ccG	rs325760716	-	HGNC	HGNC:6869	-	A2	-	HeteroAlt
1:27763075	A	G	+	0.565	1.88022e-07	intron_variant	MODIFIER	MAP7	ENSSSCG00000039049	ENSSSCT00000038446.2	protein_coding	ENSSSCP00000057911	-	7/16	-	-	-	-	-	rs81352088	-	HGNC	HGNC:6869	-	A2	-	HeteroRef
1:27763075	A	G	+	0.565	1.88022e-07	intron_variant	MODIFIER	MAP7	ENSSSCG00000039049	ENSSSCT00000046954.2	protein_coding	ENSSSCP00000040900	-	8/17	-	-	-	-	-	rs81352088	-	HGNC	HGNC:6869	-	A2	-	HeteroRef
1:27763075	A	G	+	0.565	1.88022e-07	intron_variant	MODIFIER	MAP7	ENSSSCG00000039049	ENSSSCT00000062995.2	protein_coding	ENSSSCP00000053263	-	8/17	-	-	-	-	-	rs81352088	-	HGNC	HGNC:6869	-	A2	-	HeteroRef
1:27763075	A	G	+	0.565	1.88022e-07	intron_variant	MODIFIER	MAP7	ENSSSCG00000039049	ENSSSCT00000065529.2	protein_coding	ENSSSCP00000051634	-	8/17	-	-	-	-	-	rs81352088	-	HGNC	HGNC:6869	YES	P5	-	HeteroRef
1:27763075	A	G	+	0.565	1.88022e-07	intron_variant	MODIFIER	MAP7	ENSSSCG00000039049	ENSSSCT00000091022.1	protein_coding	ENSSSCP00000071390	-	6/15	-	-	-	-	-	rs81352088	-	HGNC	HGNC:6869	-	A2	-	HeteroRef
1:27763075	A	G	+	0.565	1.88022e-07	intron_variant	MODIFIER	MAP7	ENSSSCG00000039049	ENSSSCT00000091238.1	protein_coding	ENSSSCP00000072078	-	7/16	-	-	-	-	-	rs81352088	-	HGNC	HGNC:6869	-	A2	-	HeteroRef
1:27781819	T	G	+	-0.634	0	3_prime_UTR_variant	MODIFIER	MAP7	ENSSSCG00000039049	ENSSSCT00000038446.2	protein_coding	ENSSSCP00000057911	17/17	-	2679	-	-	-	-	rs320952066	-	HGNC	HGNC:6869	-	A2	-	2 days, 2:50:00
1:27781819	T	G	+	-0.634	0	3_prime_UTR_variant	MODIFIER	MAP7	ENSSSCG00000039049	ENSSSCT00000046954.2	protein_coding	ENSSSCP00000040900	18/18	-	2845	-	-	-	-	rs320952066	-	HGNC	HGNC:6869	-	A2	-	2 days, 2:50:00
1:27781819	T	G	+	-0.634	0	3_prime_UTR_variant	MODIFIER	MAP7	ENSSSCG00000039049	ENSSSCT00000062995.2	protein_coding	ENSSSCP00000053263	18/18	-	2956	-	-	-	-	rs320952066	-	HGNC	HGNC:6869	-	A2	-	2 days, 2:50:00
1:27781819	T	G	+	-0.634	0	3_prime_UTR_variant	MODIFIER	MAP7	ENSSSCG00000039049	ENSSSCT00000065529.2	protein_coding	ENSSSCP00000051634	18/18	-	3453	-	-	-	-	rs320952066	-	HGNC	HGNC:6869	YES	P5	-	2 days, 2:50:00
1:27781819	T	G	+	-0.634	0	3_prime_UTR_variant	MODIFIER	MAP7	ENSSSCG00000039049	ENSSSCT00000091022.1	protein_coding	ENSSSCP00000071390	16/16	-	2542	-	-	-	-	rs320952066	-	HGNC	HGNC:6869	-	A2	-	2 days, 2:50:00
1:27781819	T	G	+	-0.634	0	3_prime_UTR_variant	MODIFIER	MAP7	ENSSSCG00000039049	ENSSSCT00000091238.1	protein_coding	ENSSSCP00000072078	17/17	-	2676	-	-	-	-	rs320952066	-	HGNC	HGNC:6869	-	A2	-	2 days, 2:50:00
1:27870808	C	G	-	-0.694	2.12276e-09	upstream_gene_variant	MODIFIER	BCLAF1	ENSSSCG00000004163	ENSSSCT00000004602.4	protein_coding	ENSSSCP00000004499	-	-	-	-	-	-	-	rs345975895	1411	HGNC	HGNC:16863	-	A2	-	HeteroAlt
1:27870808	C	G	-	-0.694	2.12276e-09	upstream_gene_variant	MODIFIER	BCLAF1	ENSSSCG00000004163	ENSSSCT00000037556.2	protein_coding	ENSSSCP00000031739	-	-	-	-	-	-	-	rs345975895	1411	HGNC	HGNC:16863	-	-	-	HeteroAlt
1:27870808	C	G	-	-0.694	2.12276e-09	upstream_gene_variant	MODIFIER	BCLAF1	ENSSSCG00000004163	ENSSSCT00000043883.2	protein_coding	ENSSSCP00000057560	-	-	-	-	-	-	-	rs345975895	1411	HGNC	HGNC:16863	YES	P5	-	HeteroAlt
1:27870808	C	G	-	-0.694	2.12276e-09	upstream_gene_variant	MODIFIER	BCLAF1	ENSSSCG00000004163	ENSSSCT00000048439.2	protein_coding	ENSSSCP00000054363	-	-	-	-	-	-	-	rs345975895	1436	HGNC	HGNC:16863	-	A2	-	HeteroAlt
1:27870808	C	G	-	-0.694	2.12276e-09	upstream_gene_variant	MODIFIER	BCLAF1	ENSSSCG00000004163	ENSSSCT00000058049.2	protein_coding	ENSSSCP00000032944	-	-	-	-	-	-	-	rs345975895	1376	HGNC	HGNC:16863	-	A2	-	HeteroAlt
1:27870808	C	G	-	-0.694	2.12276e-09	upstream_gene_variant	MODIFIER	BCLAF1	ENSSSCG00000004163	ENSSSCT00000060649.2	protein_coding	ENSSSCP00000044399	-	-	-	-	-	-	-	rs345975895	1383	HGNC	HGNC:16863	-	A2	-	HeteroAlt
1:27870808	C	G	-	-0.694	2.12276e-09	intron_variant,non_coding_transcript_variant	MODIFIER	-	ENSSSCG00000046259	ENSSSCT00000067990.1	lncRNA	-	-	2/2	-	-	-	-	-	rs345975895	-	-	-	YES	-	-	HeteroAlt
1:27870808	C	G	-	-0.694	2.12276e-09	upstream_gene_variant	MODIFIER	BCLAF1	ENSSSCG00000004163	ENSSSCT00000074568.1	protein_coding	ENSSSCP00000060198	-	-	-	-	-	-	-	rs345975895	1399	HGNC	HGNC:16863	-	A2	-	HeteroAlt
1:27870808	C	G	-	-0.694	2.12276e-09	upstream_gene_variant	MODIFIER	BCLAF1	ENSSSCG00000004163	ENSSSCT00000080467.1	protein_coding	ENSSSCP00000060834	-	-	-	-	-	-	-	rs345975895	1414	HGNC	HGNC:16863	-	A2	-	HeteroAlt
1:27870808	C	G	-	-0.694	2.12276e-09	intron_variant,non_coding_transcript_variant	MODIFIER	-	ENSSSCG00000046259	ENSSSCT00000083341.1	lncRNA	-	-	1/1	-	-	-	-	-	rs345975895	-	-	-	-	-	-	HeteroAlt
1:27871723	G	T	-	-0.566	1.81016e-09	upstream_gene_variant	MODIFIER	BCLAF1	ENSSSCG00000004163	ENSSSCT00000004602.4	protein_coding	ENSSSCP00000004499	-	-	-	-	-	-	-	rs80882812	496	HGNC	HGNC:16863	-	A2	-	HeteroAlt
1:27871723	G	T	-	-0.566	1.81016e-09	upstream_gene_variant	MODIFIER	BCLAF1	ENSSSCG00000004163	ENSSSCT00000037556.2	protein_coding	ENSSSCP00000031739	-	-	-	-	-	-	-	rs80882812	496	HGNC	HGNC:16863	-	-	-	HeteroAlt
1:27871723	G	T	-	-0.566	1.81016e-09	upstream_gene_variant	MODIFIER	BCLAF1	ENSSSCG00000004163	ENSSSCT00000043883.2	protein_coding	ENSSSCP00000057560	-	-	-	-	-	-	-	rs80882812	496	HGNC	HGNC:16863	YES	P5	-	HeteroAlt
1:27871723	G	T	-	-0.566	1.81016e-09	upstream_gene_variant	MODIFIER	BCLAF1	ENSSSCG00000004163	ENSSSCT00000048439.2	protein_coding	ENSSSCP00000054363	-	-	-	-	-	-	-	rs80882812	521	HGNC	HGNC:16863	-	A2	-	HeteroAlt
1:27871723	G	T	-	-0.566	1.81016e-09	upstream_gene_variant	MODIFIER	BCLAF1	ENSSSCG00000004163	ENSSSCT00000058049.2	protein_coding	ENSSSCP00000032944	-	-	-	-	-	-	-	rs80882812	461	HGNC	HGNC:16863	-	A2	-	HeteroAlt
1:27871723	G	T	-	-0.566	1.81016e-09	upstream_gene_variant	MODIFIER	BCLAF1	ENSSSCG00000004163	ENSSSCT00000060649.2	protein_coding	ENSSSCP00000044399	-	-	-	-	-	-	-	rs80882812	468	HGNC	HGNC:16863	-	A2	-	HeteroAlt
1:27871723	G	T	-	-0.566	1.81016e-09	intron_variant,non_coding_transcript_variant	MODIFIER	-	ENSSSCG00000046259	ENSSSCT00000067990.1	lncRNA	-	-	1/2	-	-	-	-	-	rs80882812	-	-	-	YES	-	-	HeteroAlt
1:27871723	G	T	-	-0.566	1.81016e-09	upstream_gene_variant	MODIFIER	BCLAF1	ENSSSCG00000004163	ENSSSCT00000074568.1	protein_coding	ENSSSCP00000060198	-	-	-	-	-	-	-	rs80882812	484	HGNC	HGNC:16863	-	A2	-	HeteroAlt
1:27871723	G	T	-	-0.566	1.81016e-09	upstream_gene_variant	MODIFIER	BCLAF1	ENSSSCG00000004163	ENSSSCT00000080467.1	protein_coding	ENSSSCP00000060834	-	-	-	-	-	-	-	rs80882812	499	HGNC	HGNC:16863	-	A2	-	HeteroAlt
1:27871723	G	T	-	-0.566	1.81016e-09	upstream_gene_variant	MODIFIER	-	ENSSSCG00000046259	ENSSSCT00000083341.1	lncRNA	-	-	-	-	-	-	-	-	rs80882812	74	-	-	-	-	-	HeteroAlt
1:27875204	T	C	+	-0.753	4.0069e-10	intron_variant	MODIFIER	BCLAF1	ENSSSCG00000004163	ENSSSCT00000004602.4	protein_coding	ENSSSCP00000004499	-	1/13	-	-	-	-	-	rs340825751	-	HGNC	HGNC:16863	-	A2	-	HeteroAlt
1:27875204	T	C	+	-0.753	4.0069e-10	intron_variant	MODIFIER	BCLAF1	ENSSSCG00000004163	ENSSSCT00000037556.2	protein_coding	ENSSSCP00000031739	-	1/13	-	-	-	-	-	rs340825751	-	HGNC	HGNC:16863	-	-	-	HeteroAlt
1:27875204	T	C	+	-0.753	4.0069e-10	intron_variant	MODIFIER	BCLAF1	ENSSSCG00000004163	ENSSSCT00000043883.2	protein_coding	ENSSSCP00000057560	-	1/12	-	-	-	-	-	rs340825751	-	HGNC	HGNC:16863	YES	P5	-	HeteroAlt
1:27875204	T	C	+	-0.753	4.0069e-10	intron_variant	MODIFIER	BCLAF1	ENSSSCG00000004163	ENSSSCT00000048439.2	protein_coding	ENSSSCP00000054363	-	1/11	-	-	-	-	-	rs340825751	-	HGNC	HGNC:16863	-	A2	-	HeteroAlt
1:27875204	T	C	+	-0.753	4.0069e-10	intron_variant	MODIFIER	BCLAF1	ENSSSCG00000004163	ENSSSCT00000058049.2	protein_coding	ENSSSCP00000032944	-	1/11	-	-	-	-	-	rs340825751	-	HGNC	HGNC:16863	-	A2	-	HeteroAlt
1:27875204	T	C	+	-0.753	4.0069e-10	intron_variant	MODIFIER	BCLAF1	ENSSSCG00000004163	ENSSSCT00000060649.2	protein_coding	ENSSSCP00000044399	-	1/13	-	-	-	-	-	rs340825751	-	HGNC	HGNC:16863	-	A2	-	HeteroAlt
1:27875204	T	C	+	-0.753	4.0069e-10	upstream_gene_variant	MODIFIER	-	ENSSSCG00000046259	ENSSSCT00000067990.1	lncRNA	-	-	-	-	-	-	-	-	rs340825751	3320	-	-	YES	-	-	HeteroAlt
1:27875204	T	C	+	-0.753	4.0069e-10	intron_variant	MODIFIER	BCLAF1	ENSSSCG00000004163	ENSSSCT00000074568.1	protein_coding	ENSSSCP00000060198	-	1/10	-	-	-	-	-	rs340825751	-	HGNC	HGNC:16863	-	A2	-	HeteroAlt
1:27875204	T	C	+	-0.753	4.0069e-10	intron_variant	MODIFIER	BCLAF1	ENSSSCG00000004163	ENSSSCT00000080467.1	protein_coding	ENSSSCP00000060834	-	1/12	-	-	-	-	-	rs340825751	-	HGNC	HGNC:16863	-	A2	-	HeteroAlt
1:27875204	T	C	+	-0.753	4.0069e-10	upstream_gene_variant	MODIFIER	-	ENSSSCG00000046259	ENSSSCT00000083341.1	lncRNA	-	-	-	-	-	-	-	-	rs340825751	3555	-	-	-	-	-	HeteroAlt
1:27876530	T	C	+	-0.56	2.28229e-06	intron_variant	MODIFIER	BCLAF1	ENSSSCG00000004163	ENSSSCT00000004602.4	protein_coding	ENSSSCP00000004499	-	1/13	-	-	-	-	-	rs337156528	-	HGNC	HGNC:16863	-	A2	-	HeteroAlt
1:27876530	T	C	+	-0.56	2.28229e-06	intron_variant	MODIFIER	BCLAF1	ENSSSCG00000004163	ENSSSCT00000037556.2	protein_coding	ENSSSCP00000031739	-	2/13	-	-	-	-	-	rs337156528	-	HGNC	HGNC:16863	-	-	-	HeteroAlt
1:27876530	T	C	+	-0.56	2.28229e-06	intron_variant	MODIFIER	BCLAF1	ENSSSCG00000004163	ENSSSCT00000043883.2	protein_coding	ENSSSCP00000057560	-	2/12	-	-	-	-	-	rs337156528	-	HGNC	HGNC:16863	YES	P5	-	HeteroAlt
1:27876530	T	C	+	-0.56	2.28229e-06	intron_variant	MODIFIER	BCLAF1	ENSSSCG00000004163	ENSSSCT00000048439.2	protein_coding	ENSSSCP00000054363	-	1/11	-	-	-	-	-	rs337156528	-	HGNC	HGNC:16863	-	A2	-	HeteroAlt
1:27876530	T	C	+	-0.56	2.28229e-06	intron_variant	MODIFIER	BCLAF1	ENSSSCG00000004163	ENSSSCT00000058049.2	protein_coding	ENSSSCP00000032944	-	1/11	-	-	-	-	-	rs337156528	-	HGNC	HGNC:16863	-	A2	-	HeteroAlt
1:27876530	T	C	+	-0.56	2.28229e-06	intron_variant	MODIFIER	BCLAF1	ENSSSCG00000004163	ENSSSCT00000060649.2	protein_coding	ENSSSCP00000044399	-	1/13	-	-	-	-	-	rs337156528	-	HGNC	HGNC:16863	-	A2	-	HeteroAlt
1:27876530	T	C	+	-0.56	2.28229e-06	upstream_gene_variant	MODIFIER	-	ENSSSCG00000046259	ENSSSCT00000067990.1	lncRNA	-	-	-	-	-	-	-	-	rs337156528	4646	-	-	YES	-	-	HeteroAlt
1:27876530	T	C	+	-0.56	2.28229e-06	intron_variant	MODIFIER	BCLAF1	ENSSSCG00000004163	ENSSSCT00000074568.1	protein_coding	ENSSSCP00000060198	-	1/10	-	-	-	-	-	rs337156528	-	HGNC	HGNC:16863	-	A2	-	HeteroAlt
1:27876530	T	C	+	-0.56	2.28229e-06	intron_variant	MODIFIER	BCLAF1	ENSSSCG00000004163	ENSSSCT00000080467.1	protein_coding	ENSSSCP00000060834	-	1/12	-	-	-	-	-	rs337156528	-	HGNC	HGNC:16863	-	A2	-	HeteroAlt
1:27876530	T	C	+	-0.56	2.28229e-06	upstream_gene_variant	MODIFIER	-	ENSSSCG00000046259	ENSSSCT00000083341.1	lncRNA	-	-	-	-	-	-	-	-	rs337156528	4881	-	-	-	-	-	HeteroAlt
1:27878521	C	T	+	-0.514	0	5_prime_UTR_variant	MODIFIER	BCLAF1	ENSSSCG00000004163	ENSSSCT00000004602.4	protein_coding	ENSSSCP00000004499	2/14	-	188	-	-	-	-	rs336503072	-	HGNC	HGNC:16863	-	A2	-	HeteroAlt
1:27878521	C	T	+	-0.514	0	5_prime_UTR_variant	MODIFIER	BCLAF1	ENSSSCG00000004163	ENSSSCT00000037556.2	protein_coding	ENSSSCP00000031739	3/14	-	273	-	-	-	-	rs336503072	-	HGNC	HGNC:16863	-	-	-	HeteroAlt
1:27878521	C	T	+	-0.514	0	5_prime_UTR_variant	MODIFIER	BCLAF1	ENSSSCG00000004163	ENSSSCT00000043883.2	protein_coding	ENSSSCP00000057560	3/13	-	273	-	-	-	-	rs336503072	-	HGNC	HGNC:16863	YES	P5	-	HeteroAlt
1:27878521	C	T	+	-0.514	0	5_prime_UTR_variant	MODIFIER	BCLAF1	ENSSSCG00000004163	ENSSSCT00000048439.2	protein_coding	ENSSSCP00000054363	2/12	-	163	-	-	-	-	rs336503072	-	HGNC	HGNC:16863	-	A2	-	HeteroAlt
1:27878521	C	T	+	-0.514	0	5_prime_UTR_variant	MODIFIER	BCLAF1	ENSSSCG00000004163	ENSSSCT00000058049.2	protein_coding	ENSSSCP00000032944	2/12	-	223	-	-	-	-	rs336503072	-	HGNC	HGNC:16863	-	A2	-	HeteroAlt
1:27878521	C	T	+	-0.514	0	5_prime_UTR_variant	MODIFIER	BCLAF1	ENSSSCG00000004163	ENSSSCT00000060649.2	protein_coding	ENSSSCP00000044399	2/14	-	216	-	-	-	-	rs336503072	-	HGNC	HGNC:16863	-	A2	-	HeteroAlt
1:27878521	C	T	+	-0.514	0	5_prime_UTR_variant	MODIFIER	BCLAF1	ENSSSCG00000004163	ENSSSCT00000074568.1	protein_coding	ENSSSCP00000060198	2/11	-	200	-	-	-	-	rs336503072	-	HGNC	HGNC:16863	-	A2	-	HeteroAlt
1:27878521	C	T	+	-0.514	0	5_prime_UTR_variant	MODIFIER	BCLAF1	ENSSSCG00000004163	ENSSSCT00000080467.1	protein_coding	ENSSSCP00000060834	2/13	-	185	-	-	-	-	rs336503072	-	HGNC	HGNC:16863	-	A2	-	HeteroAlt
1:27881317	T	C	+	-0.681	5.44865e-07	intron_variant	MODIFIER	BCLAF1	ENSSSCG00000004163	ENSSSCT00000004602.4	protein_coding	ENSSSCP00000004499	-	3/13	-	-	-	-	-	rs330155309	-	HGNC	HGNC:16863	-	A2	-	HeteroAlt
1:27881317	T	C	+	-0.681	5.44865e-07	intron_variant	MODIFIER	BCLAF1	ENSSSCG00000004163	ENSSSCT00000037556.2	protein_coding	ENSSSCP00000031739	-	4/13	-	-	-	-	-	rs330155309	-	HGNC	HGNC:16863	-	-	-	HeteroAlt
1:27881317	T	C	+	-0.681	5.44865e-07	intron_variant	MODIFIER	BCLAF1	ENSSSCG00000004163	ENSSSCT00000043883.2	protein_coding	ENSSSCP00000057560	-	4/12	-	-	-	-	-	rs330155309	-	HGNC	HGNC:16863	YES	P5	-	HeteroAlt
1:27881317	T	C	+	-0.681	5.44865e-07	intron_variant	MODIFIER	BCLAF1	ENSSSCG00000004163	ENSSSCT00000048439.2	protein_coding	ENSSSCP00000054363	-	3/11	-	-	-	-	-	rs330155309	-	HGNC	HGNC:16863	-	A2	-	HeteroAlt
1:27881317	T	C	+	-0.681	5.44865e-07	intron_variant	MODIFIER	BCLAF1	ENSSSCG00000004163	ENSSSCT00000058049.2	protein_coding	ENSSSCP00000032944	-	3/11	-	-	-	-	-	rs330155309	-	HGNC	HGNC:16863	-	A2	-	HeteroAlt
1:27881317	T	C	+	-0.681	5.44865e-07	intron_variant	MODIFIER	BCLAF1	ENSSSCG00000004163	ENSSSCT00000060649.2	protein_coding	ENSSSCP00000044399	-	3/13	-	-	-	-	-	rs330155309	-	HGNC	HGNC:16863	-	A2	-	HeteroAlt
1:27881317	T	C	+	-0.681	5.44865e-07	intron_variant	MODIFIER	BCLAF1	ENSSSCG00000004163	ENSSSCT00000074568.1	protein_coding	ENSSSCP00000060198	-	3/10	-	-	-	-	-	rs330155309	-	HGNC	HGNC:16863	-	A2	-	HeteroAlt
1:27881317	T	C	+	-0.681	5.44865e-07	intron_variant	MODIFIER	BCLAF1	ENSSSCG00000004163	ENSSSCT00000080467.1	protein_coding	ENSSSCP00000060834	-	4/12	-	-	-	-	-	rs330155309	-	HGNC	HGNC:16863	-	A2	-	HeteroAlt
1:27882904	G	A	+	-0.492	5.88917e-10	intron_variant	MODIFIER	BCLAF1	ENSSSCG00000004163	ENSSSCT00000004602.4	protein_coding	ENSSSCP00000004499	-	4/13	-	-	-	-	-	rs325871012	-	HGNC	HGNC:16863	-	A2	-	HeteroAlt
1:27882904	G	A	+	-0.492	5.88917e-10	intron_variant	MODIFIER	BCLAF1	ENSSSCG00000004163	ENSSSCT00000037556.2	protein_coding	ENSSSCP00000031739	-	5/13	-	-	-	-	-	rs325871012	-	HGNC	HGNC:16863	-	-	-	HeteroAlt
1:27882904	G	A	+	-0.492	5.88917e-10	intron_variant	MODIFIER	BCLAF1	ENSSSCG00000004163	ENSSSCT00000043883.2	protein_coding	ENSSSCP00000057560	-	5/12	-	-	-	-	-	rs325871012	-	HGNC	HGNC:16863	YES	P5	-	HeteroAlt
1:27882904	G	A	+	-0.492	5.88917e-10	intron_variant	MODIFIER	BCLAF1	ENSSSCG00000004163	ENSSSCT00000048439.2	protein_coding	ENSSSCP00000054363	-	4/11	-	-	-	-	-	rs325871012	-	HGNC	HGNC:16863	-	A2	-	HeteroAlt
1:27882904	G	A	+	-0.492	5.88917e-10	intron_variant	MODIFIER	BCLAF1	ENSSSCG00000004163	ENSSSCT00000058049.2	protein_coding	ENSSSCP00000032944	-	4/11	-	-	-	-	-	rs325871012	-	HGNC	HGNC:16863	-	A2	-	HeteroAlt
1:27882904	G	A	+	-0.492	5.88917e-10	intron_variant	MODIFIER	BCLAF1	ENSSSCG00000004163	ENSSSCT00000060649.2	protein_coding	ENSSSCP00000044399	-	4/13	-	-	-	-	-	rs325871012	-	HGNC	HGNC:16863	-	A2	-	HeteroAlt
1:27882904	G	A	+	-0.492	5.88917e-10	intron_variant	MODIFIER	BCLAF1	ENSSSCG00000004163	ENSSSCT00000074568.1	protein_coding	ENSSSCP00000060198	-	4/10	-	-	-	-	-	rs325871012	-	HGNC	HGNC:16863	-	A2	-	HeteroAlt
1:27882904	G	A	+	-0.492	5.88917e-10	intron_variant	MODIFIER	BCLAF1	ENSSSCG00000004163	ENSSSCT00000080467.1	protein_coding	ENSSSCP00000060834	-	5/12	-	-	-	-	-	rs325871012	-	HGNC	HGNC:16863	-	A2	-	HeteroAlt
1:27883892	A	C	+	-0.595	0	missense_variant	MODERATE	BCLAF1	ENSSSCG00000004163	ENSSSCT00000004602.4	protein_coding	ENSSSCP00000004499	5/14	-	1508	1296	432	E/D	gaA/gaC	rs330197167	-	HGNC	HGNC:16863	-	A2	tolerated(0.2)	HeteroAlt
1:27883892	A	C	+	-0.595	0	missense_variant	MODERATE	BCLAF1	ENSSSCG00000004163	ENSSSCT00000037556.2	protein_coding	ENSSSCP00000031739	6/14	-	1599	1302	434	E/D	gaA/gaC	rs330197167	-	HGNC	HGNC:16863	-	-	tolerated(0.22)	HeteroAlt
1:27883892	A	C	+	-0.595	0	missense_variant	MODERATE	BCLAF1	ENSSSCG00000004163	ENSSSCT00000043883.2	protein_coding	ENSSSCP00000057560	6/13	-	1599	1302	434	E/D	gaA/gaC	rs330197167	-	HGNC	HGNC:16863	YES	P5	tolerated(0.22)	HeteroAlt
1:27883892	A	C	+	-0.595	0	missense_variant	MODERATE	BCLAF1	ENSSSCG00000004163	ENSSSCT00000048439.2	protein_coding	ENSSSCP00000054363	5/12	-	1489	1302	434	E/D	gaA/gaC	rs330197167	-	HGNC	HGNC:16863	-	A2	tolerated(0.21)	HeteroAlt
1:27883892	A	C	+	-0.595	0	missense_variant	MODERATE	BCLAF1	ENSSSCG00000004163	ENSSSCT00000058049.2	protein_coding	ENSSSCP00000032944	5/12	-	1543	1296	432	E/D	gaA/gaC	rs330197167	-	HGNC	HGNC:16863	-	A2	tolerated(0.21)	HeteroAlt
1:27883892	A	C	+	-0.595	0	missense_variant	MODERATE	BCLAF1	ENSSSCG00000004163	ENSSSCT00000060649.2	protein_coding	ENSSSCP00000044399	5/14	-	1542	1302	434	E/D	gaA/gaC	rs330197167	-	HGNC	HGNC:16863	-	A2	tolerated(0.22)	HeteroAlt
1:27883892	A	C	+	-0.595	0	missense_variant	MODERATE	BCLAF1	ENSSSCG00000004163	ENSSSCT00000074568.1	protein_coding	ENSSSCP00000060198	5/11	-	1526	1302	434	E/D	gaA/gaC	rs330197167	-	HGNC	HGNC:16863	-	A2	tolerated(0.21)	HeteroAlt
1:27883892	A	C	+	-0.595	0	missense_variant	MODERATE	BCLAF1	ENSSSCG00000004163	ENSSSCT00000080467.1	protein_coding	ENSSSCP00000060834	6/13	-	1778	1302	434	E/D	gaA/gaC	rs330197167	-	HGNC	HGNC:16863	-	A2	tolerated(0.2)	HeteroAlt
1:27886862	A	G	+	0.576	0	intron_variant	MODIFIER	BCLAF1	ENSSSCG00000004163	ENSSSCT00000004602.4	protein_coding	ENSSSCP00000004499	-	6/13	-	-	-	-	-	rs323490202	-	HGNC	HGNC:16863	-	A2	-	HeteroRef
1:27886862	A	G	+	0.576	0	intron_variant	MODIFIER	BCLAF1	ENSSSCG00000004163	ENSSSCT00000037556.2	protein_coding	ENSSSCP00000031739	-	7/13	-	-	-	-	-	rs323490202	-	HGNC	HGNC:16863	-	-	-	HeteroRef
1:27886862	A	G	+	0.576	0	intron_variant	MODIFIER	BCLAF1	ENSSSCG00000004163	ENSSSCT00000043883.2	protein_coding	ENSSSCP00000057560	-	7/12	-	-	-	-	-	rs323490202	-	HGNC	HGNC:16863	YES	P5	-	HeteroRef
1:27886862	A	G	+	0.576	0	intron_variant	MODIFIER	BCLAF1	ENSSSCG00000004163	ENSSSCT00000048439.2	protein_coding	ENSSSCP00000054363	-	6/11	-	-	-	-	-	rs323490202	-	HGNC	HGNC:16863	-	A2	-	HeteroRef
1:27886862	A	G	+	0.576	0	intron_variant	MODIFIER	BCLAF1	ENSSSCG00000004163	ENSSSCT00000058049.2	protein_coding	ENSSSCP00000032944	-	6/11	-	-	-	-	-	rs323490202	-	HGNC	HGNC:16863	-	A2	-	HeteroRef
1:27886862	A	G	+	0.576	0	intron_variant	MODIFIER	BCLAF1	ENSSSCG00000004163	ENSSSCT00000060649.2	protein_coding	ENSSSCP00000044399	-	6/13	-	-	-	-	-	rs323490202	-	HGNC	HGNC:16863	-	A2	-	HeteroRef
1:27886862	A	G	+	0.576	0	intron_variant	MODIFIER	BCLAF1	ENSSSCG00000004163	ENSSSCT00000074568.1	protein_coding	ENSSSCP00000060198	-	6/10	-	-	-	-	-	rs323490202	-	HGNC	HGNC:16863	-	A2	-	HeteroRef
1:27886862	A	G	+	0.576	0	intron_variant	MODIFIER	BCLAF1	ENSSSCG00000004163	ENSSSCT00000080467.1	protein_coding	ENSSSCP00000060834	-	7/12	-	-	-	-	-	rs323490202	-	HGNC	HGNC:16863	-	A2	-	HeteroRef
1:27887044	T	C	+	0.47	0	synonymous_variant	LOW	BCLAF1	ENSSSCG00000004163	ENSSSCT00000004602.4	protein_coding	ENSSSCP00000004499	7/14	-	2102	1890	630	F	ttT/ttC	rs345781707	-	HGNC	HGNC:16863	-	A2	-	HeteroRef
1:27887044	T	C	+	0.47	0	synonymous_variant	LOW	BCLAF1	ENSSSCG00000004163	ENSSSCT00000037556.2	protein_coding	ENSSSCP00000031739	8/14	-	2193	1896	632	F	ttT/ttC	rs345781707	-	HGNC	HGNC:16863	-	-	-	HeteroRef
1:27887044	T	C	+	0.47	0	synonymous_variant	LOW	BCLAF1	ENSSSCG00000004163	ENSSSCT00000043883.2	protein_coding	ENSSSCP00000057560	8/13	-	2193	1896	632	F	ttT/ttC	rs345781707	-	HGNC	HGNC:16863	YES	P5	-	HeteroRef
1:27887044	T	C	+	0.47	0	synonymous_variant	LOW	BCLAF1	ENSSSCG00000004163	ENSSSCT00000048439.2	protein_coding	ENSSSCP00000054363	7/12	-	2083	1896	632	F	ttT/ttC	rs345781707	-	HGNC	HGNC:16863	-	A2	-	HeteroRef
1:27887044	T	C	+	0.47	0	synonymous_variant	LOW	BCLAF1	ENSSSCG00000004163	ENSSSCT00000058049.2	protein_coding	ENSSSCP00000032944	7/12	-	2137	1890	630	F	ttT/ttC	rs345781707	-	HGNC	HGNC:16863	-	A2	-	HeteroRef
1:27887044	T	C	+	0.47	0	synonymous_variant	LOW	BCLAF1	ENSSSCG00000004163	ENSSSCT00000060649.2	protein_coding	ENSSSCP00000044399	7/14	-	2136	1896	632	F	ttT/ttC	rs345781707	-	HGNC	HGNC:16863	-	A2	-	HeteroRef
1:27887044	T	C	+	0.47	0	synonymous_variant	LOW	BCLAF1	ENSSSCG00000004163	ENSSSCT00000074568.1	protein_coding	ENSSSCP00000060198	7/11	-	2120	1896	632	F	ttT/ttC	rs345781707	-	HGNC	HGNC:16863	-	A2	-	HeteroRef
1:27887044	T	C	+	0.47	0	synonymous_variant	LOW	BCLAF1	ENSSSCG00000004163	ENSSSCT00000080467.1	protein_coding	ENSSSCP00000060834	8/13	-	2372	1896	632	F	ttT/ttC	rs345781707	-	HGNC	HGNC:16863	-	A2	-	HeteroRef
1:27888888	T	A	+	-0.49	1.11022e-16	intron_variant	MODIFIER	BCLAF1	ENSSSCG00000004163	ENSSSCT00000004602.4	protein_coding	ENSSSCP00000004499	-	8/13	-	-	-	-	-	rs337475389	-	HGNC	HGNC:16863	-	A2	-	2 days, 2:50:00
1:27888888	T	A	+	-0.49	1.11022e-16	intron_variant	MODIFIER	BCLAF1	ENSSSCG00000004163	ENSSSCT00000037556.2	protein_coding	ENSSSCP00000031739	-	9/13	-	-	-	-	-	rs337475389	-	HGNC	HGNC:16863	-	-	-	2 days, 2:50:00
1:27888888	T	A	+	-0.49	1.11022e-16	intron_variant	MODIFIER	BCLAF1	ENSSSCG00000004163	ENSSSCT00000043883.2	protein_coding	ENSSSCP00000057560	-	9/12	-	-	-	-	-	rs337475389	-	HGNC	HGNC:16863	YES	P5	-	2 days, 2:50:00
1:27888888	T	A	+	-0.49	1.11022e-16	intron_variant	MODIFIER	BCLAF1	ENSSSCG00000004163	ENSSSCT00000048439.2	protein_coding	ENSSSCP00000054363	-	8/11	-	-	-	-	-	rs337475389	-	HGNC	HGNC:16863	-	A2	-	2 days, 2:50:00
1:27888888	T	A	+	-0.49	1.11022e-16	intron_variant	MODIFIER	BCLAF1	ENSSSCG00000004163	ENSSSCT00000058049.2	protein_coding	ENSSSCP00000032944	-	8/11	-	-	-	-	-	rs337475389	-	HGNC	HGNC:16863	-	A2	-	2 days, 2:50:00
1:27888888	T	A	+	-0.49	1.11022e-16	intron_variant	MODIFIER	BCLAF1	ENSSSCG00000004163	ENSSSCT00000060649.2	protein_coding	ENSSSCP00000044399	-	8/13	-	-	-	-	-	rs337475389	-	HGNC	HGNC:16863	-	A2	-	2 days, 2:50:00
1:27888888	T	A	+	-0.49	1.11022e-16	intron_variant	MODIFIER	BCLAF1	ENSSSCG00000004163	ENSSSCT00000074568.1	protein_coding	ENSSSCP00000060198	-	8/10	-	-	-	-	-	rs337475389	-	HGNC	HGNC:16863	-	A2	-	2 days, 2:50:00
1:27888888	T	A	+	-0.49	1.11022e-16	intron_variant	MODIFIER	BCLAF1	ENSSSCG00000004163	ENSSSCT00000080467.1	protein_coding	ENSSSCP00000060834	-	9/12	-	-	-	-	-	rs337475389	-	HGNC	HGNC:16863	-	A2	-	2 days, 2:50:00
1:27891879	A	G	+	-0.361	0	intron_variant	MODIFIER	BCLAF1	ENSSSCG00000004163	ENSSSCT00000004602.4	protein_coding	ENSSSCP00000004499	-	10/13	-	-	-	-	-	rs334575169	-	HGNC	HGNC:16863	-	A2	-	HeteroAlt
1:27891879	A	G	+	-0.361	0	intron_variant	MODIFIER	BCLAF1	ENSSSCG00000004163	ENSSSCT00000037556.2	protein_coding	ENSSSCP00000031739	-	10/13	-	-	-	-	-	rs334575169	-	HGNC	HGNC:16863	-	-	-	HeteroAlt
1:27891879	A	G	+	-0.361	0	intron_variant	MODIFIER	BCLAF1	ENSSSCG00000004163	ENSSSCT00000043883.2	protein_coding	ENSSSCP00000057560	-	10/12	-	-	-	-	-	rs334575169	-	HGNC	HGNC:16863	YES	P5	-	HeteroAlt
1:27891879	A	G	+	-0.361	0	intron_variant	MODIFIER	BCLAF1	ENSSSCG00000004163	ENSSSCT00000048439.2	protein_coding	ENSSSCP00000054363	-	9/11	-	-	-	-	-	rs334575169	-	HGNC	HGNC:16863	-	A2	-	HeteroAlt
1:27891879	A	G	+	-0.361	0	intron_variant	MODIFIER	BCLAF1	ENSSSCG00000004163	ENSSSCT00000058049.2	protein_coding	ENSSSCP00000032944	-	9/11	-	-	-	-	-	rs334575169	-	HGNC	HGNC:16863	-	A2	-	HeteroAlt
1:27891879	A	G	+	-0.361	0	intron_variant	MODIFIER	BCLAF1	ENSSSCG00000004163	ENSSSCT00000060649.2	protein_coding	ENSSSCP00000044399	-	9/13	-	-	-	-	-	rs334575169	-	HGNC	HGNC:16863	-	A2	-	HeteroAlt
1:27891879	A	G	+	-0.361	0	intron_variant	MODIFIER	BCLAF1	ENSSSCG00000004163	ENSSSCT00000074568.1	protein_coding	ENSSSCP00000060198	-	9/10	-	-	-	-	-	rs334575169	-	HGNC	HGNC:16863	-	A2	-	HeteroAlt
1:27891879	A	G	+	-0.361	0	3_prime_UTR_variant	MODIFIER	BCLAF1	ENSSSCG00000004163	ENSSSCT00000080467.1	protein_coding	ENSSSCP00000060834	10/13	-	3299	-	-	-	-	rs334575169	-	HGNC	HGNC:16863	-	A2	-	HeteroAlt
1:27892689	A	T	+	-0.483	8.24657e-10	intron_variant	MODIFIER	BCLAF1	ENSSSCG00000004163	ENSSSCT00000004602.4	protein_coding	ENSSSCP00000004499	-	11/13	-	-	-	-	-	rs339618861	-	HGNC	HGNC:16863	-	A2	-	2 days, 2:50:00
1:27892689	A	T	+	-0.483	8.24657e-10	intron_variant	MODIFIER	BCLAF1	ENSSSCG00000004163	ENSSSCT00000037556.2	protein_coding	ENSSSCP00000031739	-	11/13	-	-	-	-	-	rs339618861	-	HGNC	HGNC:16863	-	-	-	2 days, 2:50:00
1:27892689	A	T	+	-0.483	8.24657e-10	intron_variant	MODIFIER	BCLAF1	ENSSSCG00000004163	ENSSSCT00000043883.2	protein_coding	ENSSSCP00000057560	-	11/12	-	-	-	-	-	rs339618861	-	HGNC	HGNC:16863	YES	P5	-	2 days, 2:50:00
1:27892689	A	T	+	-0.483	8.24657e-10	intron_variant	MODIFIER	BCLAF1	ENSSSCG00000004163	ENSSSCT00000048439.2	protein_coding	ENSSSCP00000054363	-	10/11	-	-	-	-	-	rs339618861	-	HGNC	HGNC:16863	-	A2	-	2 days, 2:50:00
1:27892689	A	T	+	-0.483	8.24657e-10	intron_variant	MODIFIER	BCLAF1	ENSSSCG00000004163	ENSSSCT00000058049.2	protein_coding	ENSSSCP00000032944	-	10/11	-	-	-	-	-	rs339618861	-	HGNC	HGNC:16863	-	A2	-	2 days, 2:50:00
1:27892689	A	T	+	-0.483	8.24657e-10	intron_variant	MODIFIER	BCLAF1	ENSSSCG00000004163	ENSSSCT00000060649.2	protein_coding	ENSSSCP00000044399	-	10/13	-	-	-	-	-	rs339618861	-	HGNC	HGNC:16863	-	A2	-	2 days, 2:50:00
1:27892689	A	T	+	-0.483	8.24657e-10	intron_variant	MODIFIER	BCLAF1	ENSSSCG00000004163	ENSSSCT00000074568.1	protein_coding	ENSSSCP00000060198	-	10/10	-	-	-	-	-	rs339618861	-	HGNC	HGNC:16863	-	A2	-	2 days, 2:50:00
1:27892689	A	T	+	-0.483	8.24657e-10	intron_variant	MODIFIER	BCLAF1	ENSSSCG00000004163	ENSSSCT00000080467.1	protein_coding	ENSSSCP00000060834	-	10/12	-	-	-	-	-	rs339618861	-	HGNC	HGNC:16863	-	A2	-	2 days, 2:50:00
1:27897421	G	A	+	-0.623	2.25084e-07	intron_variant	MODIFIER	BCLAF1	ENSSSCG00000004163	ENSSSCT00000004602.4	protein_coding	ENSSSCP00000004499	-	12/13	-	-	-	-	-	rs344467579	-	HGNC	HGNC:16863	-	A2	-	HeteroAlt
1:27897421	G	A	+	-0.623	2.25084e-07	intron_variant	MODIFIER	BCLAF1	ENSSSCG00000004163	ENSSSCT00000037556.2	protein_coding	ENSSSCP00000031739	-	12/13	-	-	-	-	-	rs344467579	-	HGNC	HGNC:16863	-	-	-	HeteroAlt
1:27897421	G	A	+	-0.623	2.25084e-07	intron_variant	MODIFIER	BCLAF1	ENSSSCG00000004163	ENSSSCT00000043883.2	protein_coding	ENSSSCP00000057560	-	12/12	-	-	-	-	-	rs344467579	-	HGNC	HGNC:16863	YES	P5	-	HeteroAlt
1:27897421	G	A	+	-0.623	2.25084e-07	intron_variant	MODIFIER	BCLAF1	ENSSSCG00000004163	ENSSSCT00000048439.2	protein_coding	ENSSSCP00000054363	-	11/11	-	-	-	-	-	rs344467579	-	HGNC	HGNC:16863	-	A2	-	HeteroAlt
1:27897421	G	A	+	-0.623	2.25084e-07	intron_variant	MODIFIER	BCLAF1	ENSSSCG00000004163	ENSSSCT00000058049.2	protein_coding	ENSSSCP00000032944	-	10/11	-	-	-	-	-	rs344467579	-	HGNC	HGNC:16863	-	A2	-	HeteroAlt
1:27897421	G	A	+	-0.623	2.25084e-07	intron_variant	MODIFIER	BCLAF1	ENSSSCG00000004163	ENSSSCT00000060649.2	protein_coding	ENSSSCP00000044399	-	11/13	-	-	-	-	-	rs344467579	-	HGNC	HGNC:16863	-	A2	-	HeteroAlt
1:27897421	G	A	+	-0.623	2.25084e-07	3_prime_UTR_variant	MODIFIER	BCLAF1	ENSSSCG00000004163	ENSSSCT00000074568.1	protein_coding	ENSSSCP00000060198	11/11	-	6421	-	-	-	-	rs344467579	-	HGNC	HGNC:16863	-	A2	-	HeteroAlt
1:27897421	G	A	+	-0.623	2.25084e-07	intron_variant	MODIFIER	BCLAF1	ENSSSCG00000004163	ENSSSCT00000080467.1	protein_coding	ENSSSCP00000060834	-	11/12	-	-	-	-	-	rs344467579	-	HGNC	HGNC:16863	-	A2	-	HeteroAlt
1:27901093	G	A	+	0.575	0	3_prime_UTR_variant	MODIFIER	BCLAF1	ENSSSCG00000004163	ENSSSCT00000004602.4	protein_coding	ENSSSCP00000004499	14/14	-	3832	-	-	-	-	rs346352642	-	HGNC	HGNC:16863	-	A2	-	HeteroRef
1:27901093	G	A	+	0.575	0	intron_variant	MODIFIER	BCLAF1	ENSSSCG00000004163	ENSSSCT00000037556.2	protein_coding	ENSSSCP00000031739	-	13/13	-	-	-	-	-	rs346352642	-	HGNC	HGNC:16863	-	-	-	HeteroRef
1:27901093	G	A	+	0.575	0	3_prime_UTR_variant	MODIFIER	BCLAF1	ENSSSCG00000004163	ENSSSCT00000043883.2	protein_coding	ENSSSCP00000057560	13/13	-	4168	-	-	-	-	rs346352642	-	HGNC	HGNC:16863	YES	P5	-	HeteroRef
1:27901093	G	A	+	0.575	0	3_prime_UTR_variant	MODIFIER	BCLAF1	ENSSSCG00000004163	ENSSSCT00000048439.2	protein_coding	ENSSSCP00000054363	12/12	-	3437	-	-	-	-	rs346352642	-	HGNC	HGNC:16863	-	A2	-	HeteroRef
1:27901093	G	A	+	0.575	0	3_prime_UTR_variant	MODIFIER	BCLAF1	ENSSSCG00000004163	ENSSSCT00000058049.2	protein_coding	ENSSSCP00000032944	12/12	-	3557	-	-	-	-	rs346352642	-	HGNC	HGNC:16863	-	A2	-	HeteroRef
1:27901093	G	A	+	0.575	0	3_prime_UTR_variant	MODIFIER	BCLAF1	ENSSSCG00000004163	ENSSSCT00000060649.2	protein_coding	ENSSSCP00000044399	14/14	-	3638	-	-	-	-	rs346352642	-	HGNC	HGNC:16863	-	A2	-	HeteroRef
1:27901093	G	A	+	0.575	0	downstream_gene_variant	MODIFIER	BCLAF1	ENSSSCG00000004163	ENSSSCT00000074568.1	protein_coding	ENSSSCP00000060198	-	-	-	-	-	-	-	rs346352642	2523	HGNC	HGNC:16863	-	A2	-	HeteroRef
1:27901093	G	A	+	0.575	0	3_prime_UTR_variant	MODIFIER	BCLAF1	ENSSSCG00000004163	ENSSSCT00000080467.1	protein_coding	ENSSSCP00000060834	13/13	-	5067	-	-	-	-	rs346352642	-	HGNC	HGNC:16863	-	A2	-	HeteroRef
1:2870484	C	T	+	0.673	0	downstream_gene_variant	MODIFIER	-	ENSSSCG00000049704	ENSSSCT00000089807.1	lncRNA	-	-	-	-	-	-	-	-	rs337743115	268	-	-	YES	-	-	2 days, 2:50:00
1:29023700	G	A	+	-0.314	0	synonymous_variant	LOW	HBS1L	ENSSSCG00000004169	ENSSSCT00000004608.4	protein_coding	ENSSSCP00000004504	6/19	-	836	717	239	K	aaG/aaA	rs343294404	-	HGNC	HGNC:4834	YES	P1	-	HeteroRef
1:29023700	G	A	+	-0.314	0	synonymous_variant	LOW	HBS1L	ENSSSCG00000004169	ENSSSCT00000038230.2	protein_coding	ENSSSCP00000047222	7/20	-	1048	222	74	K	aaG/aaA	rs343294404	-	HGNC	HGNC:4834	-	-	-	HeteroRef
1:29023700	G	A	+	-0.314	0	synonymous_variant	LOW	HBS1L	ENSSSCG00000004169	ENSSSCT00000038791.2	protein_coding	ENSSSCP00000039486	6/17	-	833	717	239	K	aaG/aaA	rs343294404	-	HGNC	HGNC:4834	-	-	-	HeteroRef
1:29023700	G	A	+	-0.314	0	synonymous_variant	LOW	HBS1L	ENSSSCG00000004169	ENSSSCT00000048916.2	protein_coding	ENSSSCP00000055639	6/17	-	833	717	239	K	aaG/aaA	rs343294404	-	HGNC	HGNC:4834	-	-	-	HeteroRef
1:29023700	G	A	+	-0.314	0	synonymous_variant	LOW	HBS1L	ENSSSCG00000004169	ENSSSCT00000060427.2	protein_coding	ENSSSCP00000045872	6/18	-	849	717	239	K	aaG/aaA	rs343294404	-	HGNC	HGNC:4834	-	-	-	HeteroRef
1:29023700	G	A	+	-0.314	0	synonymous_variant	LOW	HBS1L	ENSSSCG00000004169	ENSSSCT00000061209.2	protein_coding	ENSSSCP00000054941	6/17	-	830	717	239	K	aaG/aaA	rs343294404	-	HGNC	HGNC:4834	-	-	-	HeteroRef
1:29044818	G	C	+	-0.51	3.35719e-05	intron_variant	MODIFIER	HBS1L	ENSSSCG00000004169	ENSSSCT00000004608.4	protein_coding	ENSSSCP00000004504	-	15/18	-	-	-	-	-	rs712359444	-	HGNC	HGNC:4834	YES	P1	-	HeteroAlt
1:29044818	G	C	+	-0.51	3.35719e-05	intron_variant	MODIFIER	HBS1L	ENSSSCG00000004169	ENSSSCT00000038230.2	protein_coding	ENSSSCP00000047222	-	16/19	-	-	-	-	-	rs712359444	-	HGNC	HGNC:4834	-	-	-	HeteroAlt
1:29044818	G	C	+	-0.51	3.35719e-05	intron_variant	MODIFIER	HBS1L	ENSSSCG00000004169	ENSSSCT00000038791.2	protein_coding	ENSSSCP00000039486	-	15/16	-	-	-	-	-	rs712359444	-	HGNC	HGNC:4834	-	-	-	HeteroAlt
1:29044818	G	C	+	-0.51	3.35719e-05	intron_variant	MODIFIER	HBS1L	ENSSSCG00000004169	ENSSSCT00000048916.2	protein_coding	ENSSSCP00000055639	-	15/16	-	-	-	-	-	rs712359444	-	HGNC	HGNC:4834	-	-	-	HeteroAlt
1:29044818	G	C	+	-0.51	3.35719e-05	intron_variant	MODIFIER	HBS1L	ENSSSCG00000004169	ENSSSCT00000060427.2	protein_coding	ENSSSCP00000045872	-	15/17	-	-	-	-	-	rs712359444	-	HGNC	HGNC:4834	-	-	-	HeteroAlt
1:29044818	G	C	+	-0.51	3.35719e-05	3_prime_UTR_variant	MODIFIER	HBS1L	ENSSSCG00000004169	ENSSSCT00000061209.2	protein_coding	ENSSSCP00000054941	15/17	-	3917	-	-	-	-	rs712359444	-	HGNC	HGNC:4834	-	-	-	HeteroAlt
1:2904864	C	T	+	0.292	2.28907e-05	non_coding_transcript_exon_variant	MODIFIER	-	ENSSSCG00000046075	ENSSSCT00000090533.1	lncRNA	-	2/2	-	3836	-	-	-	-	rs322553087	-	-	-	YES	-	-	HeteroRef
1:2907647	G	A	+	0.404	9.09021e-10	downstream_gene_variant	MODIFIER	-	ENSSSCG00000046075	ENSSSCT00000090533.1	lncRNA	-	-	-	-	-	-	-	-	rs321870577	762	-	-	YES	-	-	HeteroAlt
1:2930893	T	C	+	0.471	4.34688e-06	downstream_gene_variant	MODIFIER	-	ENSSSCG00000048269	ENSSSCT00000077173.1	lncRNA	-	-	-	-	-	-	-	-	rs324505560	4465	-	-	YES	-	-	HeteroAlt
1:2933867	A	T	+	0.306	1.51705e-06	downstream_gene_variant	MODIFIER	-	ENSSSCG00000048269	ENSSSCT00000077173.1	lncRNA	-	-	-	-	-	-	-	-	rs328422468	1491	-	-	YES	-	-	HeteroAlt
1:2936883	G	C	+	0.355	1.73698e-07	non_coding_transcript_exon_variant	MODIFIER	-	ENSSSCG00000048269	ENSSSCT00000077173.1	lncRNA	-	2/2	-	1285	-	-	-	-	rs323121410	-	-	-	YES	-	-	HeteroAlt
1:2943179	C	T	+	0.457	1.0463e-05	upstream_gene_variant	MODIFIER	-	ENSSSCG00000048269	ENSSSCT00000077173.1	lncRNA	-	-	-	-	-	-	-	-	rs332953972	4728	-	-	YES	-	-	HeteroAlt
1:2963024	C	T	+	0.475	2.67367e-07	upstream_gene_variant	MODIFIER	-	ENSSSCG00000051306	ENSSSCT00000071976.1	protein_coding	ENSSSCP00000060710	-	-	-	-	-	-	-	rs340185710	391	-	-	YES	P1	-	HeteroAlt
1:2963173	T	C	+	0.355	8.59349e-11	upstream_gene_variant	MODIFIER	-	ENSSSCG00000051306	ENSSSCT00000071976.1	protein_coding	ENSSSCP00000060710	-	-	-	-	-	-	-	rs325496031	540	-	-	YES	P1	-	HeteroAlt
1:2967248	G	A	+	0.408	0	upstream_gene_variant	MODIFIER	-	ENSSSCG00000051306	ENSSSCT00000071976.1	protein_coding	ENSSSCP00000060710	-	-	-	-	-	-	-	rs80856727	4615	-	-	YES	P1	-	HeteroAlt
1:2967248	G	A	+	0.408	0	downstream_gene_variant	MODIFIER	-	ENSSSCG00000048262	ENSSSCT00000072627.1	lncRNA	-	-	-	-	-	-	-	-	rs80856727	3187	-	-	YES	-	-	HeteroAlt
1:2970327	T	C	+	0.453	4.40606e-10	downstream_gene_variant	MODIFIER	-	ENSSSCG00000048262	ENSSSCT00000072627.1	lncRNA	-	-	-	-	-	-	-	-	rs323986556	108	-	-	YES	-	-	HeteroAlt
1:29752596	A	G	+	-0.424	2.8589e-05	3_prime_UTR_variant	MODIFIER	SGK1	ENSSSCG00000021443	ENSSSCT00000027054.3	protein_coding	ENSSSCP00000026969	13/13	-	1310	-	-	-	-	rs342283056	-	HGNC	HGNC:10810	-	-	-	HeteroAlt
1:29752596	A	G	+	-0.424	2.8589e-05	3_prime_UTR_variant	MODIFIER	SGK1	ENSSSCG00000021443	ENSSSCT00000037228.1	protein_coding	ENSSSCP00000034236	13/13	-	1439	-	-	-	-	rs342283056	-	HGNC	HGNC:10810	-	A1	-	HeteroAlt
1:29752596	A	G	+	-0.424	2.8589e-05	3_prime_UTR_variant	MODIFIER	SGK1	ENSSSCG00000021443	ENSSSCT00000037646.1	protein_coding	ENSSSCP00000039609	13/13	-	1767	-	-	-	-	rs342283056	-	HGNC	HGNC:10810	YES	P5	-	HeteroAlt
1:29752596	A	G	+	-0.424	2.8589e-05	3_prime_UTR_variant	MODIFIER	SGK1	ENSSSCG00000021443	ENSSSCT00000062973.2	protein_coding	ENSSSCP00000032750	14/14	-	2240	-	-	-	-	rs342283056	-	HGNC	HGNC:10810	-	-	-	HeteroAlt
1:2980145	G	A	+	0.398	4.71696e-07	intron_variant,non_coding_transcript_variant	MODIFIER	-	ENSSSCG00000048262	ENSSSCT00000072627.1	lncRNA	-	-	1/1	-	-	-	-	-	rs327419239	-	-	-	YES	-	-	HeteroAlt
1:2980335	G	A	+	0.471	1.67644e-14	intron_variant,non_coding_transcript_variant	MODIFIER	-	ENSSSCG00000048262	ENSSSCT00000072627.1	lncRNA	-	-	1/1	-	-	-	-	-	rs330370339	-	-	-	YES	-	-	HeteroAlt
1:2981320	G	A	+	0.376	1.65279e-11	intron_variant,non_coding_transcript_variant	MODIFIER	-	ENSSSCG00000048262	ENSSSCT00000072627.1	lncRNA	-	-	1/1	-	-	-	-	-	rs338253544	-	-	-	YES	-	-	HeteroAlt
1:2985734	G	A	+	0.427	7.68428e-10	upstream_gene_variant	MODIFIER	-	ENSSSCG00000048262	ENSSSCT00000072627.1	lncRNA	-	-	-	-	-	-	-	-	rs338720166	965	-	-	YES	-	-	HeteroAlt
1:2985734	G	A	+	0.427	7.68428e-10	upstream_gene_variant	MODIFIER	-	ENSSSCG00000051202	ENSSSCT00000073415.1	lncRNA	-	-	-	-	-	-	-	-	rs338720166	4226	-	-	YES	-	-	HeteroAlt
1:2985849	G	A	+	0.34	1.6225e-11	upstream_gene_variant	MODIFIER	-	ENSSSCG00000048262	ENSSSCT00000072627.1	lncRNA	-	-	-	-	-	-	-	-	rs321915643	1080	-	-	YES	-	-	HeteroAlt
1:2985849	G	A	+	0.34	1.6225e-11	upstream_gene_variant	MODIFIER	-	ENSSSCG00000051202	ENSSSCT00000073415.1	lncRNA	-	-	-	-	-	-	-	-	rs321915643	4111	-	-	YES	-	-	HeteroAlt
1:2987190	C	T	+	0.366	0.000113294	upstream_gene_variant	MODIFIER	-	ENSSSCG00000048262	ENSSSCT00000072627.1	lncRNA	-	-	-	-	-	-	-	-	rs339187049	2421	-	-	YES	-	-	HeteroAlt
1:2987190	C	T	+	0.366	0.000113294	upstream_gene_variant	MODIFIER	-	ENSSSCG00000051202	ENSSSCT00000073415.1	lncRNA	-	-	-	-	-	-	-	-	rs339187049	2770	-	-	YES	-	-	HeteroAlt
1:2987349	G	A	+	0.511	2.38755e-05	upstream_gene_variant	MODIFIER	-	ENSSSCG00000048262	ENSSSCT00000072627.1	lncRNA	-	-	-	-	-	-	-	-	rs328348496	2580	-	-	YES	-	-	HeteroAlt
1:2987349	G	A	+	0.511	2.38755e-05	upstream_gene_variant	MODIFIER	-	ENSSSCG00000051202	ENSSSCT00000073415.1	lncRNA	-	-	-	-	-	-	-	-	rs328348496	2611	-	-	YES	-	-	HeteroAlt
1:2987914	C	A	+	0.413	4.53877e-06	upstream_gene_variant	MODIFIER	-	ENSSSCG00000048262	ENSSSCT00000072627.1	lncRNA	-	-	-	-	-	-	-	-	rs343033846	3145	-	-	YES	-	-	HeteroAlt
1:2987914	C	A	+	0.413	4.53877e-06	upstream_gene_variant	MODIFIER	-	ENSSSCG00000051202	ENSSSCT00000073415.1	lncRNA	-	-	-	-	-	-	-	-	rs343033846	2046	-	-	YES	-	-	HeteroAlt
1:2988148	G	A	+	0.389	2.49465e-05	upstream_gene_variant	MODIFIER	-	ENSSSCG00000048262	ENSSSCT00000072627.1	lncRNA	-	-	-	-	-	-	-	-	rs320192821	3379	-	-	YES	-	-	HeteroAlt
1:2988148	G	A	+	0.389	2.49465e-05	upstream_gene_variant	MODIFIER	-	ENSSSCG00000051202	ENSSSCT00000073415.1	lncRNA	-	-	-	-	-	-	-	-	rs320192821	1812	-	-	YES	-	-	HeteroAlt
1:2989708	T	C	+	0.489	1.32899e-07	upstream_gene_variant	MODIFIER	-	ENSSSCG00000048262	ENSSSCT00000072627.1	lncRNA	-	-	-	-	-	-	-	-	rs318583732	4939	-	-	YES	-	-	HeteroAlt
1:2989708	T	C	+	0.489	1.32899e-07	upstream_gene_variant	MODIFIER	-	ENSSSCG00000051202	ENSSSCT00000073415.1	lncRNA	-	-	-	-	-	-	-	-	rs318583732	252	-	-	YES	-	-	HeteroAlt
1:2990170	A	C	+	0.356	3.00471e-07	non_coding_transcript_exon_variant	MODIFIER	-	ENSSSCG00000051202	ENSSSCT00000073415.1	lncRNA	-	1/2	-	211	-	-	-	-	rs342228003	-	-	-	YES	-	-	HeteroAlt
1:2990487	A	G	+	0.249	3.33093e-06	non_coding_transcript_exon_variant	MODIFIER	-	ENSSSCG00000051202	ENSSSCT00000073415.1	lncRNA	-	1/2	-	528	-	-	-	-	rs334609617	-	-	-	YES	-	-	HeteroAlt
1:2990903	C	A	+	0.363	7.46839e-11	non_coding_transcript_exon_variant	MODIFIER	-	ENSSSCG00000051202	ENSSSCT00000073415.1	lncRNA	-	1/2	-	944	-	-	-	-	rs326180200	-	-	-	YES	-	-	HeteroAlt
1:2992408	T	C	+	0.533	1.23166e-07	non_coding_transcript_exon_variant	MODIFIER	-	ENSSSCG00000051202	ENSSSCT00000073415.1	lncRNA	-	1/2	-	2449	-	-	-	-	rs1107802477	-	-	-	YES	-	-	HeteroAlt
1:2994440	G	A	+	0.408	2.65216e-05	non_coding_transcript_exon_variant	MODIFIER	-	ENSSSCG00000051202	ENSSSCT00000073415.1	lncRNA	-	2/2	-	4139	-	-	-	-	rs335697490	-	-	-	YES	-	-	HeteroAlt
1:2995968	T	C	+	0.411	1.11022e-16	downstream_gene_variant	MODIFIER	-	ENSSSCG00000051202	ENSSSCT00000073415.1	lncRNA	-	-	-	-	-	-	-	-	rs322723354	108	-	-	YES	-	-	HeteroAlt
1:2996184	C	T	+	0.376	0	downstream_gene_variant	MODIFIER	-	ENSSSCG00000051202	ENSSSCT00000073415.1	lncRNA	-	-	-	-	-	-	-	-	rs333471360	324	-	-	YES	-	-	HeteroAlt
1:2997483	G	C	+	0.458	1.47071e-10	downstream_gene_variant	MODIFIER	-	ENSSSCG00000051202	ENSSSCT00000073415.1	lncRNA	-	-	-	-	-	-	-	-	rs346060843	1623	-	-	YES	-	-	HeteroAlt
1:2999047	G	A	+	0.38	2.17393e-09	downstream_gene_variant	MODIFIER	-	ENSSSCG00000051202	ENSSSCT00000073415.1	lncRNA	-	-	-	-	-	-	-	-	rs324620966	3187	-	-	YES	-	-	HeteroAlt
1:2999341	A	G	+	0.408	0	downstream_gene_variant	MODIFIER	-	ENSSSCG00000051202	ENSSSCT00000073415.1	lncRNA	-	-	-	-	-	-	-	-	rs320915511	3481	-	-	YES	-	-	HeteroAlt
1:3025572	A	C	+	0.419	1.24079e-11	downstream_gene_variant	MODIFIER	-	ENSSSCG00000044293	ENSSSCT00000078686.1	lncRNA	-	-	-	-	-	-	-	-	rs80969031	2430	-	-	YES	-	-	HeteroAlt
1:3026034	A	G	+	0.433	5.79623e-09	downstream_gene_variant	MODIFIER	-	ENSSSCG00000044293	ENSSSCT00000078686.1	lncRNA	-	-	-	-	-	-	-	-	rs338851150	1968	-	-	YES	-	-	HeteroAlt
1:3026979	G	A	+	0.417	0	downstream_gene_variant	MODIFIER	-	ENSSSCG00000044293	ENSSSCT00000078686.1	lncRNA	-	-	-	-	-	-	-	-	rs339331077	1023	-	-	YES	-	-	HeteroAlt
1:3027065	G	C	+	0.201	1.55263e-09	downstream_gene_variant	MODIFIER	-	ENSSSCG00000044293	ENSSSCT00000078686.1	lncRNA	-	-	-	-	-	-	-	-	rs319107923	937	-	-	YES	-	-	HeteroAlt
1:3029186	G	A	+	0.205	0.000113173	non_coding_transcript_exon_variant	MODIFIER	-	ENSSSCG00000044293	ENSSSCT00000078686.1	lncRNA	-	2/2	-	1285	-	-	-	-	rs343769663	-	-	-	YES	-	-	HeteroAlt
1:3029694	C	G	+	0.22	3.41673e-09	non_coding_transcript_exon_variant	MODIFIER	-	ENSSSCG00000044293	ENSSSCT00000078686.1	lncRNA	-	2/2	-	777	-	-	-	-	rs339076528	-	-	-	YES	-	-	HeteroAlt
1:3030819	G	A	+	0.378	0	upstream_gene_variant	MODIFIER	-	ENSSSCG00000044293	ENSSSCT00000078686.1	lncRNA	-	-	-	-	-	-	-	-	rs81353202	220	-	-	YES	-	-	HeteroAlt
1:30448049	T	C	-	-0.448	7.18216e-06	intron_variant	MODIFIER	EYA4	ENSSSCG00000034139	ENSSSCT00000036887.2	protein_coding	ENSSSCP00000046340	-	3/20	-	-	-	-	-	rs335368087	-	HGNC	HGNC:3522	YES	P1	-	HeteroRef
1:30448049	T	C	-	-0.448	7.18216e-06	intron_variant	MODIFIER	EYA4	ENSSSCG00000034139	ENSSSCT00000048282.2	protein_coding	ENSSSCP00000032192	-	2/17	-	-	-	-	-	rs335368087	-	HGNC	HGNC:3522	-	-	-	HeteroRef
1:30448049	T	C	-	-0.448	7.18216e-06	intron_variant	MODIFIER	EYA4	ENSSSCG00000034139	ENSSSCT00000058643.2	protein_coding	ENSSSCP00000047029	-	3/21	-	-	-	-	-	rs335368087	-	HGNC	HGNC:3522	-	-	-	HeteroRef
1:3046338	A	G	+	0.381	0	intergenic_variant	MODIFIER	-	-	-	-	-	-	-	-	-	-	-	-	rs327337843	-	-	-	-	-	-	HeteroAlt
1:3046834	A	G	+	0.178	5.18673e-05	intergenic_variant	MODIFIER	-	-	-	-	-	-	-	-	-	-	-	-	rs338392696	-	-	-	-	-	-	HeteroAlt
1:30484278	A	G	-	-0.444	9.43864e-07	intron_variant	MODIFIER	EYA4	ENSSSCG00000034139	ENSSSCT00000036887.2	protein_coding	ENSSSCP00000046340	-	3/20	-	-	-	-	-	rs337082501	-	HGNC	HGNC:3522	YES	P1	-	HeteroAlt
1:30484278	A	G	-	-0.444	9.43864e-07	intron_variant	MODIFIER	EYA4	ENSSSCG00000034139	ENSSSCT00000048282.2	protein_coding	ENSSSCP00000032192	-	2/17	-	-	-	-	-	rs337082501	-	HGNC	HGNC:3522	-	-	-	HeteroAlt
1:30484278	A	G	-	-0.444	9.43864e-07	intron_variant	MODIFIER	EYA4	ENSSSCG00000034139	ENSSSCT00000058643.2	protein_coding	ENSSSCP00000047029	-	3/21	-	-	-	-	-	rs337082501	-	HGNC	HGNC:3522	-	-	-	HeteroAlt
1:30485171	A	G	-	-0.42	1.54717e-07	intron_variant	MODIFIER	EYA4	ENSSSCG00000034139	ENSSSCT00000036887.2	protein_coding	ENSSSCP00000046340	-	3/20	-	-	-	-	-	rs329993019	-	HGNC	HGNC:3522	YES	P1	-	HeteroAlt
1:30485171	A	G	-	-0.42	1.54717e-07	intron_variant	MODIFIER	EYA4	ENSSSCG00000034139	ENSSSCT00000048282.2	protein_coding	ENSSSCP00000032192	-	2/17	-	-	-	-	-	rs329993019	-	HGNC	HGNC:3522	-	-	-	HeteroAlt
1:30485171	A	G	-	-0.42	1.54717e-07	intron_variant	MODIFIER	EYA4	ENSSSCG00000034139	ENSSSCT00000058643.2	protein_coding	ENSSSCP00000047029	-	3/21	-	-	-	-	-	rs329993019	-	HGNC	HGNC:3522	-	-	-	HeteroAlt
1:30500910	C	T	-	-0.471	0.000118736	intron_variant	MODIFIER	EYA4	ENSSSCG00000034139	ENSSSCT00000036887.2	protein_coding	ENSSSCP00000046340	-	3/20	-	-	-	-	-	rs340698351	-	HGNC	HGNC:3522	YES	P1	-	HeteroAlt
1:30500910	C	T	-	-0.471	0.000118736	intron_variant	MODIFIER	EYA4	ENSSSCG00000034139	ENSSSCT00000048282.2	protein_coding	ENSSSCP00000032192	-	2/17	-	-	-	-	-	rs340698351	-	HGNC	HGNC:3522	-	-	-	HeteroAlt
1:30500910	C	T	-	-0.471	0.000118736	intron_variant	MODIFIER	EYA4	ENSSSCG00000034139	ENSSSCT00000058643.2	protein_coding	ENSSSCP00000047029	-	3/21	-	-	-	-	-	rs340698351	-	HGNC	HGNC:3522	-	-	-	HeteroAlt
1:3076295	T	G	+	0.392	1.88809e-08	intergenic_variant	MODIFIER	-	-	-	-	-	-	-	-	-	-	-	-	rs1110077336	-	-	-	-	-	-	HeteroAlt
1:3241033	C	T	+	0.341	2.98217e-08	intron_variant	MODIFIER	PDE10A	ENSSSCG00000004027	ENSSSCT00000004453.4	protein_coding	ENSSSCP00000004352	-	2/23	-	-	-	-	-	rs339583803	-	HGNC	HGNC:8772	-	A2	-	HeteroAlt
1:3241033	C	T	+	0.341	2.98217e-08	intron_variant	MODIFIER	PDE10A	ENSSSCG00000004027	ENSSSCT00000041923.2	protein_coding	ENSSSCP00000052616	-	2/23	-	-	-	-	-	rs339583803	-	HGNC	HGNC:8772	YES	P5	-	HeteroAlt
1:3241033	C	T	+	0.341	2.98217e-08	intron_variant	MODIFIER	PDE10A	ENSSSCG00000004027	ENSSSCT00000071222.1	protein_coding	ENSSSCP00000069462	-	2/23	-	-	-	-	-	rs339583803	-	HGNC	HGNC:8772	-	A2	-	HeteroAlt
1:3241033	C	T	+	0.341	2.98217e-08	intron_variant	MODIFIER	PDE10A	ENSSSCG00000004027	ENSSSCT00000081782.1	protein_coding	ENSSSCP00000060335	-	2/23	-	-	-	-	-	rs339583803	-	HGNC	HGNC:8772	-	A2	-	HeteroAlt
1:3241855	C	T	+	0.428	1.04916e-13	intron_variant	MODIFIER	PDE10A	ENSSSCG00000004027	ENSSSCT00000004453.4	protein_coding	ENSSSCP00000004352	-	2/23	-	-	-	-	-	rs328948343	-	HGNC	HGNC:8772	-	A2	-	HeteroAlt
1:3241855	C	T	+	0.428	1.04916e-13	intron_variant	MODIFIER	PDE10A	ENSSSCG00000004027	ENSSSCT00000041923.2	protein_coding	ENSSSCP00000052616	-	2/23	-	-	-	-	-	rs328948343	-	HGNC	HGNC:8772	YES	P5	-	HeteroAlt
1:3241855	C	T	+	0.428	1.04916e-13	intron_variant	MODIFIER	PDE10A	ENSSSCG00000004027	ENSSSCT00000071222.1	protein_coding	ENSSSCP00000069462	-	2/23	-	-	-	-	-	rs328948343	-	HGNC	HGNC:8772	-	A2	-	HeteroAlt
1:3241855	C	T	+	0.428	1.04916e-13	intron_variant	MODIFIER	PDE10A	ENSSSCG00000004027	ENSSSCT00000081782.1	protein_coding	ENSSSCP00000060335	-	2/23	-	-	-	-	-	rs328948343	-	HGNC	HGNC:8772	-	A2	-	HeteroAlt
1:3243824	A	G	+	0.433	1.75381e-05	intron_variant	MODIFIER	PDE10A	ENSSSCG00000004027	ENSSSCT00000004453.4	protein_coding	ENSSSCP00000004352	-	2/23	-	-	-	-	-	rs343446275	-	HGNC	HGNC:8772	-	A2	-	HeteroAlt
1:3243824	A	G	+	0.433	1.75381e-05	intron_variant	MODIFIER	PDE10A	ENSSSCG00000004027	ENSSSCT00000041923.2	protein_coding	ENSSSCP00000052616	-	2/23	-	-	-	-	-	rs343446275	-	HGNC	HGNC:8772	YES	P5	-	HeteroAlt
1:3243824	A	G	+	0.433	1.75381e-05	intron_variant	MODIFIER	PDE10A	ENSSSCG00000004027	ENSSSCT00000071222.1	protein_coding	ENSSSCP00000069462	-	2/23	-	-	-	-	-	rs343446275	-	HGNC	HGNC:8772	-	A2	-	HeteroAlt
1:3243824	A	G	+	0.433	1.75381e-05	intron_variant	MODIFIER	PDE10A	ENSSSCG00000004027	ENSSSCT00000081782.1	protein_coding	ENSSSCP00000060335	-	2/23	-	-	-	-	-	rs343446275	-	HGNC	HGNC:8772	-	A2	-	HeteroAlt
1:3244780	G	A	+	0.418	2.65445e-05	intron_variant	MODIFIER	PDE10A	ENSSSCG00000004027	ENSSSCT00000004453.4	protein_coding	ENSSSCP00000004352	-	2/23	-	-	-	-	-	rs344416911	-	HGNC	HGNC:8772	-	A2	-	HeteroAlt
1:3244780	G	A	+	0.418	2.65445e-05	intron_variant	MODIFIER	PDE10A	ENSSSCG00000004027	ENSSSCT00000041923.2	protein_coding	ENSSSCP00000052616	-	2/23	-	-	-	-	-	rs344416911	-	HGNC	HGNC:8772	YES	P5	-	HeteroAlt
1:3244780	G	A	+	0.418	2.65445e-05	intron_variant	MODIFIER	PDE10A	ENSSSCG00000004027	ENSSSCT00000071222.1	protein_coding	ENSSSCP00000069462	-	2/23	-	-	-	-	-	rs344416911	-	HGNC	HGNC:8772	-	A2	-	HeteroAlt
1:3244780	G	A	+	0.418	2.65445e-05	intron_variant	MODIFIER	PDE10A	ENSSSCG00000004027	ENSSSCT00000081782.1	protein_coding	ENSSSCP00000060335	-	2/23	-	-	-	-	-	rs344416911	-	HGNC	HGNC:8772	-	A2	-	HeteroAlt
1:3246163	G	A	+	0.208	8.67068e-05	intron_variant	MODIFIER	PDE10A	ENSSSCG00000004027	ENSSSCT00000004453.4	protein_coding	ENSSSCP00000004352	-	2/23	-	-	-	-	-	rs327034126	-	HGNC	HGNC:8772	-	A2	-	HeteroAlt
1:3246163	G	A	+	0.208	8.67068e-05	intron_variant	MODIFIER	PDE10A	ENSSSCG00000004027	ENSSSCT00000041923.2	protein_coding	ENSSSCP00000052616	-	2/23	-	-	-	-	-	rs327034126	-	HGNC	HGNC:8772	YES	P5	-	HeteroAlt
1:3246163	G	A	+	0.208	8.67068e-05	intron_variant	MODIFIER	PDE10A	ENSSSCG00000004027	ENSSSCT00000071222.1	protein_coding	ENSSSCP00000069462	-	2/23	-	-	-	-	-	rs327034126	-	HGNC	HGNC:8772	-	A2	-	HeteroAlt
1:3246163	G	A	+	0.208	8.67068e-05	intron_variant	MODIFIER	PDE10A	ENSSSCG00000004027	ENSSSCT00000081782.1	protein_coding	ENSSSCP00000060335	-	2/23	-	-	-	-	-	rs327034126	-	HGNC	HGNC:8772	-	A2	-	HeteroAlt
1:3246443	T	G	+	0.28	1.58333e-09	intron_variant	MODIFIER	PDE10A	ENSSSCG00000004027	ENSSSCT00000004453.4	protein_coding	ENSSSCP00000004352	-	2/23	-	-	-	-	-	rs326051714	-	HGNC	HGNC:8772	-	A2	-	HeteroAlt
1:3246443	T	G	+	0.28	1.58333e-09	intron_variant	MODIFIER	PDE10A	ENSSSCG00000004027	ENSSSCT00000041923.2	protein_coding	ENSSSCP00000052616	-	2/23	-	-	-	-	-	rs326051714	-	HGNC	HGNC:8772	YES	P5	-	HeteroAlt
1:3246443	T	G	+	0.28	1.58333e-09	intron_variant	MODIFIER	PDE10A	ENSSSCG00000004027	ENSSSCT00000071222.1	protein_coding	ENSSSCP00000069462	-	2/23	-	-	-	-	-	rs326051714	-	HGNC	HGNC:8772	-	A2	-	HeteroAlt
1:3246443	T	G	+	0.28	1.58333e-09	intron_variant	MODIFIER	PDE10A	ENSSSCG00000004027	ENSSSCT00000081782.1	protein_coding	ENSSSCP00000060335	-	2/23	-	-	-	-	-	rs326051714	-	HGNC	HGNC:8772	-	A2	-	HeteroAlt
1:3246518	T	C	+	0.376	1.86898e-10	intron_variant	MODIFIER	PDE10A	ENSSSCG00000004027	ENSSSCT00000004453.4	protein_coding	ENSSSCP00000004352	-	2/23	-	-	-	-	-	rs320818974	-	HGNC	HGNC:8772	-	A2	-	HeteroAlt
1:3246518	T	C	+	0.376	1.86898e-10	intron_variant	MODIFIER	PDE10A	ENSSSCG00000004027	ENSSSCT00000041923.2	protein_coding	ENSSSCP00000052616	-	2/23	-	-	-	-	-	rs320818974	-	HGNC	HGNC:8772	YES	P5	-	HeteroAlt
1:3246518	T	C	+	0.376	1.86898e-10	intron_variant	MODIFIER	PDE10A	ENSSSCG00000004027	ENSSSCT00000071222.1	protein_coding	ENSSSCP00000069462	-	2/23	-	-	-	-	-	rs320818974	-	HGNC	HGNC:8772	-	A2	-	HeteroAlt
1:3246518	T	C	+	0.376	1.86898e-10	intron_variant	MODIFIER	PDE10A	ENSSSCG00000004027	ENSSSCT00000081782.1	protein_coding	ENSSSCP00000060335	-	2/23	-	-	-	-	-	rs320818974	-	HGNC	HGNC:8772	-	A2	-	HeteroAlt
1:3246915	C	A	+	0.35	8.84937e-12	intron_variant	MODIFIER	PDE10A	ENSSSCG00000004027	ENSSSCT00000004453.4	protein_coding	ENSSSCP00000004352	-	2/23	-	-	-	-	-	rs340515129	-	HGNC	HGNC:8772	-	A2	-	HeteroAlt
1:3246915	C	A	+	0.35	8.84937e-12	intron_variant	MODIFIER	PDE10A	ENSSSCG00000004027	ENSSSCT00000041923.2	protein_coding	ENSSSCP00000052616	-	2/23	-	-	-	-	-	rs340515129	-	HGNC	HGNC:8772	YES	P5	-	HeteroAlt
1:3246915	C	A	+	0.35	8.84937e-12	intron_variant	MODIFIER	PDE10A	ENSSSCG00000004027	ENSSSCT00000071222.1	protein_coding	ENSSSCP00000069462	-	2/23	-	-	-	-	-	rs340515129	-	HGNC	HGNC:8772	-	A2	-	HeteroAlt
1:3246915	C	A	+	0.35	8.84937e-12	intron_variant	MODIFIER	PDE10A	ENSSSCG00000004027	ENSSSCT00000081782.1	protein_coding	ENSSSCP00000060335	-	2/23	-	-	-	-	-	rs340515129	-	HGNC	HGNC:8772	-	A2	-	HeteroAlt
1:3246971	G	A	+	0.354	2.90199e-08	intron_variant	MODIFIER	PDE10A	ENSSSCG00000004027	ENSSSCT00000004453.4	protein_coding	ENSSSCP00000004352	-	2/23	-	-	-	-	-	rs324758627	-	HGNC	HGNC:8772	-	A2	-	HeteroAlt
1:3246971	G	A	+	0.354	2.90199e-08	intron_variant	MODIFIER	PDE10A	ENSSSCG00000004027	ENSSSCT00000041923.2	protein_coding	ENSSSCP00000052616	-	2/23	-	-	-	-	-	rs324758627	-	HGNC	HGNC:8772	YES	P5	-	HeteroAlt
1:3246971	G	A	+	0.354	2.90199e-08	intron_variant	MODIFIER	PDE10A	ENSSSCG00000004027	ENSSSCT00000071222.1	protein_coding	ENSSSCP00000069462	-	2/23	-	-	-	-	-	rs324758627	-	HGNC	HGNC:8772	-	A2	-	HeteroAlt
1:3246971	G	A	+	0.354	2.90199e-08	intron_variant	MODIFIER	PDE10A	ENSSSCG00000004027	ENSSSCT00000081782.1	protein_coding	ENSSSCP00000060335	-	2/23	-	-	-	-	-	rs324758627	-	HGNC	HGNC:8772	-	A2	-	HeteroAlt
1:3308216	C	T	+	0.471	1.10204e-06	intron_variant	MODIFIER	PDE10A	ENSSSCG00000004027	ENSSSCT00000004453.4	protein_coding	ENSSSCP00000004352	-	5/23	-	-	-	-	-	rs330157098	-	HGNC	HGNC:8772	-	A2	-	HeteroAlt
1:3308216	C	T	+	0.471	1.10204e-06	intron_variant	MODIFIER	PDE10A	ENSSSCG00000004027	ENSSSCT00000041923.2	protein_coding	ENSSSCP00000052616	-	5/23	-	-	-	-	-	rs330157098	-	HGNC	HGNC:8772	YES	P5	-	HeteroAlt
1:3308216	C	T	+	0.471	1.10204e-06	intron_variant	MODIFIER	PDE10A	ENSSSCG00000004027	ENSSSCT00000071222.1	protein_coding	ENSSSCP00000069462	-	5/23	-	-	-	-	-	rs330157098	-	HGNC	HGNC:8772	-	A2	-	HeteroAlt
1:3308216	C	T	+	0.471	1.10204e-06	intron_variant	MODIFIER	PDE10A	ENSSSCG00000004027	ENSSSCT00000081782.1	protein_coding	ENSSSCP00000060335	-	5/23	-	-	-	-	-	rs330157098	-	HGNC	HGNC:8772	-	A2	-	HeteroAlt
1:3308317	A	C	+	0.476	3.3647e-06	intron_variant	MODIFIER	PDE10A	ENSSSCG00000004027	ENSSSCT00000004453.4	protein_coding	ENSSSCP00000004352	-	5/23	-	-	-	-	-	rs325463328	-	HGNC	HGNC:8772	-	A2	-	HeteroAlt
1:3308317	A	C	+	0.476	3.3647e-06	intron_variant	MODIFIER	PDE10A	ENSSSCG00000004027	ENSSSCT00000041923.2	protein_coding	ENSSSCP00000052616	-	5/23	-	-	-	-	-	rs325463328	-	HGNC	HGNC:8772	YES	P5	-	HeteroAlt
1:3308317	A	C	+	0.476	3.3647e-06	intron_variant	MODIFIER	PDE10A	ENSSSCG00000004027	ENSSSCT00000071222.1	protein_coding	ENSSSCP00000069462	-	5/23	-	-	-	-	-	rs325463328	-	HGNC	HGNC:8772	-	A2	-	HeteroAlt
1:3308317	A	C	+	0.476	3.3647e-06	intron_variant	MODIFIER	PDE10A	ENSSSCG00000004027	ENSSSCT00000081782.1	protein_coding	ENSSSCP00000060335	-	5/23	-	-	-	-	-	rs325463328	-	HGNC	HGNC:8772	-	A2	-	HeteroAlt
1:3319043	C	T	+	0.5	9.63184e-06	intron_variant	MODIFIER	PDE10A	ENSSSCG00000004027	ENSSSCT00000004453.4	protein_coding	ENSSSCP00000004352	-	6/23	-	-	-	-	-	rs694017214	-	HGNC	HGNC:8772	-	A2	-	HeteroAlt
1:3319043	C	T	+	0.5	9.63184e-06	intron_variant	MODIFIER	PDE10A	ENSSSCG00000004027	ENSSSCT00000041923.2	protein_coding	ENSSSCP00000052616	-	6/23	-	-	-	-	-	rs694017214	-	HGNC	HGNC:8772	YES	P5	-	HeteroAlt
1:3319043	C	T	+	0.5	9.63184e-06	intron_variant	MODIFIER	PDE10A	ENSSSCG00000004027	ENSSSCT00000071222.1	protein_coding	ENSSSCP00000069462	-	6/23	-	-	-	-	-	rs694017214	-	HGNC	HGNC:8772	-	A2	-	HeteroAlt
1:3319043	C	T	+	0.5	9.63184e-06	intron_variant	MODIFIER	PDE10A	ENSSSCG00000004027	ENSSSCT00000081782.1	protein_coding	ENSSSCP00000060335	-	6/23	-	-	-	-	-	rs694017214	-	HGNC	HGNC:8772	-	A2	-	HeteroAlt
1:3334415	T	C	+	0.202	5.31453e-12	synonymous_variant	LOW	PDE10A	ENSSSCG00000004027	ENSSSCT00000004453.4	protein_coding	ENSSSCP00000004352	12/24	-	972	972	324	A	gcT/gcC	rs336362680	-	HGNC	HGNC:8772	-	A2	-	HeteroAlt
1:3334415	T	C	+	0.202	5.31453e-12	synonymous_variant	LOW	PDE10A	ENSSSCG00000004027	ENSSSCT00000041923.2	protein_coding	ENSSSCP00000052616	12/24	-	1866	1023	341	A	gcT/gcC	rs336362680	-	HGNC	HGNC:8772	YES	P5	-	HeteroAlt
1:3334415	T	C	+	0.202	5.31453e-12	synonymous_variant	LOW	PDE10A	ENSSSCG00000004027	ENSSSCT00000071222.1	protein_coding	ENSSSCP00000069462	12/24	-	993	993	331	A	gcT/gcC	rs336362680	-	HGNC	HGNC:8772	-	A2	-	HeteroAlt
1:3334415	T	C	+	0.202	5.31453e-12	synonymous_variant	LOW	PDE10A	ENSSSCG00000004027	ENSSSCT00000081782.1	protein_coding	ENSSSCP00000060335	12/24	-	1124	783	261	A	gcT/gcC	rs336362680	-	HGNC	HGNC:8772	-	A2	-	HeteroAlt
1:3335031	C	A	+	0.556	8.17603e-08	intron_variant	MODIFIER	PDE10A	ENSSSCG00000004027	ENSSSCT00000004453.4	protein_coding	ENSSSCP00000004352	-	12/23	-	-	-	-	-	rs339802950	-	HGNC	HGNC:8772	-	A2	-	HeteroAlt
1:3335031	C	A	+	0.556	8.17603e-08	intron_variant	MODIFIER	PDE10A	ENSSSCG00000004027	ENSSSCT00000041923.2	protein_coding	ENSSSCP00000052616	-	12/23	-	-	-	-	-	rs339802950	-	HGNC	HGNC:8772	YES	P5	-	HeteroAlt
1:3335031	C	A	+	0.556	8.17603e-08	intron_variant	MODIFIER	PDE10A	ENSSSCG00000004027	ENSSSCT00000071222.1	protein_coding	ENSSSCP00000069462	-	12/23	-	-	-	-	-	rs339802950	-	HGNC	HGNC:8772	-	A2	-	HeteroAlt
1:3335031	C	A	+	0.556	8.17603e-08	intron_variant	MODIFIER	PDE10A	ENSSSCG00000004027	ENSSSCT00000081782.1	protein_coding	ENSSSCP00000060335	-	12/23	-	-	-	-	-	rs339802950	-	HGNC	HGNC:8772	-	A2	-	HeteroAlt
1:3338146	C	T	+	0.291	8.29353e-05	intron_variant	MODIFIER	PDE10A	ENSSSCG00000004027	ENSSSCT00000004453.4	protein_coding	ENSSSCP00000004352	-	13/23	-	-	-	-	-	rs333289143	-	HGNC	HGNC:8772	-	A2	-	HeteroAlt
1:3338146	C	T	+	0.291	8.29353e-05	intron_variant	MODIFIER	PDE10A	ENSSSCG00000004027	ENSSSCT00000041923.2	protein_coding	ENSSSCP00000052616	-	13/23	-	-	-	-	-	rs333289143	-	HGNC	HGNC:8772	YES	P5	-	HeteroAlt
1:3338146	C	T	+	0.291	8.29353e-05	intron_variant	MODIFIER	PDE10A	ENSSSCG00000004027	ENSSSCT00000071222.1	protein_coding	ENSSSCP00000069462	-	13/23	-	-	-	-	-	rs333289143	-	HGNC	HGNC:8772	-	A2	-	HeteroAlt
1:3338146	C	T	+	0.291	8.29353e-05	intron_variant	MODIFIER	PDE10A	ENSSSCG00000004027	ENSSSCT00000081782.1	protein_coding	ENSSSCP00000060335	-	13/23	-	-	-	-	-	rs333289143	-	HGNC	HGNC:8772	-	A2	-	HeteroAlt
1:3354000	T	C	+	0.374	1.03201e-11	synonymous_variant	LOW	PDE10A	ENSSSCG00000004027	ENSSSCT00000004453.4	protein_coding	ENSSSCP00000004352	15/24	-	1431	1431	477	V	gtT/gtC	rs319287139	-	HGNC	HGNC:8772	-	A2	-	HeteroAlt
1:3354000	T	C	+	0.374	1.03201e-11	synonymous_variant	LOW	PDE10A	ENSSSCG00000004027	ENSSSCT00000041923.2	protein_coding	ENSSSCP00000052616	15/24	-	2325	1482	494	V	gtT/gtC	rs319287139	-	HGNC	HGNC:8772	YES	P5	-	HeteroAlt
1:3354000	T	C	+	0.374	1.03201e-11	synonymous_variant	LOW	PDE10A	ENSSSCG00000004027	ENSSSCT00000071222.1	protein_coding	ENSSSCP00000069462	15/24	-	1452	1452	484	V	gtT/gtC	rs319287139	-	HGNC	HGNC:8772	-	A2	-	HeteroAlt
1:3354000	T	C	+	0.374	1.03201e-11	synonymous_variant	LOW	PDE10A	ENSSSCG00000004027	ENSSSCT00000081782.1	protein_coding	ENSSSCP00000060335	15/24	-	1583	1242	414	V	gtT/gtC	rs319287139	-	HGNC	HGNC:8772	-	A2	-	HeteroAlt
[truncated: 26,295 more rows]
