# Supplementary material for: Adaptation of the Porcine Pituitary Transcriptome, Spliceosome and Editome during Early Pregnancy
Source: Int J Mol Sci. 2023 Mar 21;24(6):5946. doi: 10.3390/ijms24065946 (PMC10053595; doi:10.3390/ijms24065946)
Supplement: Supplementary file 1 [file ijms-24-05946-s001.zip › Supplementary materials/Table_S6.xlsx]

## Sheet: RNA_editing
Location	Ref_allele	Alt_allele	Strand	∆AAF	FDR	Consequence	Impact	Symbol	Target gene	Target transcript	Biotype	Protein	EXON	INTRON	cDNA_position	CDS_position	Protein_position	Amino_acids	Codons	DISTANCE	SYMBOL_SOURCE	HGNC_ID	CANONICAL	APPRIS	SIFT	PRESDB Tissue	PRESDB Tissue specific
1:123476653	A	G	+	0.56	1.21603e-08	intron_variant,non_coding_transcript_variant	MODIFIER	-	ENSSSCG00000046685	ENSSSCT00000067513.1	lncRNA	-	-	1/1	-	-	-	-	-	-	-	-	YES	-	-	Heart	NO
1:123476653	A	G	+	0.56	1.21603e-08	downstream_gene_variant	MODIFIER	SLC12A1	ENSSSCG00000004659	ENSSSCT00000046526.2	protein_coding	ENSSSCP00000052263	-	-	-	-	-	-	-	4721	HGNC	HGNC:10910	YES	-	-	Heart	NO
1:123476653	A	G	+	0.56	1.21603e-08	downstream_gene_variant	MODIFIER	SLC12A1	ENSSSCG00000004659	ENSSSCT00000059650.1	protein_coding	ENSSSCP00000056300	-	-	-	-	-	-	-	4726	HGNC	HGNC:10910	-	P1	-	Heart	NO
1:123476653	A	G	+	0.56	1.21603e-08	downstream_gene_variant	MODIFIER	SLC12A1	ENSSSCG00000004659	ENSSSCT00000005145.4	protein_coding	ENSSSCP00000005019	-	-	-	-	-	-	-	4716	HGNC	HGNC:10910	-	-	-	Heart	NO
1:194379932	C	T	+	0.149	6.31537e-05	upstream_gene_variant	MODIFIER	-	ENSSSCG00000048991	ENSSSCT00000089872.1	pseudogene	-	-	-	-	-	-	-	-	3124	-	-	YES	-	-	NA	NA
1:194379932	C	T	+	0.149	6.31537e-05	3_prime_UTR_variant	MODIFIER	SGPP1	ENSSSCG00000028558	ENSSSCT00000023144.3	protein_coding	ENSSSCP00000019381	3/3	-	2425	-	-	-	-	-	HGNC	HGNC:17720	YES	P1	-	NA	NA
1:194379932	C	T	+	0.149	6.31537e-05	3_prime_UTR_variant	MODIFIER	SGPP1	ENSSSCG00000028558	ENSSSCT00000039849.2	protein_coding	ENSSSCP00000049759	2/2	-	2325	-	-	-	-	-	HGNC	HGNC:17720	-	-	-	NA	NA
1:2550639	T	C	+	0.664	1.54928e-11	intron_variant	MODIFIER	-	ENSSSCG00000032916	ENSSSCT00000064731.2	protein_coding	ENSSSCP00000040386	-	2/4	-	-	-	-	-	-	-	-	-	P5	-	Fat	NO
1:2550639	T	C	+	0.664	1.54928e-11	intron_variant	MODIFIER	-	ENSSSCG00000032916	ENSSSCT00000083136.1	protein_coding	ENSSSCP00000071295	-	1/3	-	-	-	-	-	-	-	-	-	-	-	Fat	NO
1:2550639	T	C	+	0.664	1.54928e-11	intron_variant	MODIFIER	-	ENSSSCG00000032916	ENSSSCT00000091595.1	protein_coding	ENSSSCP00000073006	-	2/4	-	-	-	-	-	-	-	-	-	A1	-	Fat	NO
1:2550639	T	C	+	0.664	1.54928e-11	intron_variant	MODIFIER	-	ENSSSCG00000032916	ENSSSCT00000075149.1	protein_coding	ENSSSCP00000073433	-	1/3	-	-	-	-	-	-	-	-	YES	-	-	Fat	NO
1:2550639	T	C	+	-0.664	1.54928e-11	intron_variant,non_coding_transcript_variant	MODIFIER	ENSSSCG00000032916	NM_001244864.1	NM_001244864.1	protein_coding	-	-	1/3	-	-	-	-	-	-	RefSeq	-	YES	-	-	Fat	NO
1:81907101	A	G	-	-0.462	0	downstream_gene_variant	MODIFIER	TSPYL1	ENSSSCG00000004438	ENSSSCT00000004903.3	protein_coding	ENSSSCP00000004787	-	-	-	-	-	-	-	974	HGNC	HGNC:12382	YES	P1	-	Kidney	NO
10:48809225	A	G	-	0.365	1.65694e-06	3_prime_UTR_variant	MODIFIER	-	ENSSSCG00000011068	ENSSSCT00000058945.2	protein_coding	ENSSSCP00000055813	17/17	-	4709	-	-	-	-	-	-	-	-	A2	-	Fat	NO
10:48809225	A	G	-	0.365	1.65694e-06	3_prime_UTR_variant	MODIFIER	-	ENSSSCG00000011068	ENSSSCT00000064510.2	protein_coding	ENSSSCP00000040471	18/18	-	4808	-	-	-	-	-	-	-	-	A2	-	Fat	NO
10:48809225	A	G	-	0.365	1.65694e-06	intron_variant	MODIFIER	-	ENSSSCG00000011068	ENSSSCT00000012110.4	protein_coding	ENSSSCP00000011802	-	19/36	-	-	-	-	-	-	-	-	-	P5	-	Fat	NO
11:69735228	T	C	-	-0.274	0.028773	intron_variant	MODIFIER	NALCN	ENSSSCG00000038949	ENSSSCT00000037539.2	protein_coding	ENSSSCP00000056894	-	30/42	-	-	-	-	-	-	HGNC	HGNC:19082	-	-	-	NA	NA
11:69735228	T	C	-	-0.274	0.028773	intron_variant	MODIFIER	NALCN	ENSSSCG00000038949	ENSSSCT00000043935.2	protein_coding	ENSSSCP00000048131	-	29/42	-	-	-	-	-	-	HGNC	HGNC:19082	-	-	-	NA	NA
11:69735228	T	C	-	-0.274	0.028773	intron_variant	MODIFIER	NALCN	ENSSSCG00000038949	ENSSSCT00000048253.2	protein_coding	ENSSSCP00000032572	-	30/43	-	-	-	-	-	-	HGNC	HGNC:19082	YES	P1	-	NA	NA
11:69735228	T	C	-	-0.274	0.028773	intron_variant	MODIFIER	NALCN	ENSSSCG00000038949	ENSSSCT00000055743.2	protein_coding	ENSSSCP00000038320	-	30/42	-	-	-	-	-	-	HGNC	HGNC:19082	-	-	-	NA	NA
11:76862361	G	A	-	0.141	6.50385e-05	synonymous_variant	LOW	-	ENSSSCG00000044700	ENSSSCT00000080867.1	protein_coding	ENSSSCP00000062603	10/12	-	1140	1140	380	S	agC/agT	-	-	-	YES	P1	-	Liver	NO
11:76862361	G	A	-	0.141	6.50385e-05	upstream_gene_variant	MODIFIER	-	ENSSSCG00000044334	ENSSSCT00000086244.1	protein_coding	ENSSSCP00000073088	-	-	-	-	-	-	-	4188	-	-	YES	P1	-	Liver	NO
12:20466239	C	T	+	-0.127	4.2651e-08	non_coding_transcript_exon_variant	MODIFIER	STAT3	NM_001044580.1	NM_001044580.1	protein_coding	-	21/24	-	2134	-	-	-	-	-	RefSeq	-	YES	-	-	Ovary	NO
12:4860885	C	T	+	-0.407	0.000988311	downstream_gene_variant	MODIFIER	-	ENSSSCG00000037376	ENSSSCT00000043603.2	protein_coding	ENSSSCP00000050587	-	-	-	-	-	-	-	1258	-	-	YES	P5	-	Fat	NO
12:4860885	C	T	+	-0.407	0.000988311	downstream_gene_variant	MODIFIER	-	ENSSSCG00000037376	ENSSSCT00000079504.1	protein_coding	ENSSSCP00000061810	-	-	-	-	-	-	-	3641	-	-	-	A2	-	Fat	NO
12:59391918	G	A	+	-0.627	2.36032e-08	3_prime_UTR_variant	MODIFIER	-	ENSSSCG00000018039	ENSSSCT00000019634.4	protein_coding	ENSSSCP00000019114	22/22	-	4218	-	-	-	-	-	-	-	YES	P5	-	Fat	NO
12:59391918	G	A	+	-0.627	2.36032e-08	3_prime_UTR_variant	MODIFIER	-	ENSSSCG00000018039	ENSSSCT00000080273.1	protein_coding	ENSSSCP00000062879	15/15	-	2853	-	-	-	-	-	-	-	-	A2	-	Fat	NO
12:59391918	G	A	+	-0.627	2.36032e-08	downstream_gene_variant	MODIFIER	ADORA2B	ENSSSCG00000035051	ENSSSCT00000040616.2	protein_coding	ENSSSCP00000039169	-	-	-	-	-	-	-	1302	HGNC	HGNC:264	-	P1	-	Fat	NO
12:59391918	G	A	+	-0.627	2.36032e-08	downstream_gene_variant	MODIFIER	TTC19	ENSSSCG00000023747	ENSSSCT00000049565.2	protein_coding	ENSSSCP00000040013	-	-	-	-	-	-	-	1302	HGNC	HGNC:26006	-	A2	-	Fat	NO
12:59391918	G	A	+	-0.627	2.36032e-08	downstream_gene_variant	MODIFIER	TTC19	ENSSSCG00000023747	ENSSSCT00000019633.4	protein_coding	ENSSSCP00000019113	-	-	-	-	-	-	-	1302	HGNC	HGNC:26006	-	A2	-	Fat	NO
12:59391918	G	A	+	-0.627	2.36032e-08	downstream_gene_variant	MODIFIER	TTC19	ENSSSCG00000023747	ENSSSCT00000031618.3	protein_coding	ENSSSCP00000026100	-	-	-	-	-	-	-	1302	HGNC	HGNC:26006	YES	P5	-	Fat	NO
13:100443653	C	T	+	0.217	0.0472227	upstream_gene_variant	MODIFIER	-	ENSSSCG00000042151	ENSSSCT00000067714.1	lncRNA	-	-	-	-	-	-	-	-	1601	-	-	YES	-	-	NA	NA
13:100443653	C	T	+	0.217	0.0472227	intron_variant	MODIFIER	PPM1L	ENSSSCG00000023434	ENSSSCT00000081829.1	protein_coding	ENSSSCP00000071459	-	1/3	-	-	-	-	-	-	HGNC	HGNC:16381	YES	P1	-	NA	NA
13:100558070	A	G	+	-0.271	0.0339331	intron_variant	MODIFIER	PPM1L	ENSSSCG00000023434	ENSSSCT00000081829.1	protein_coding	ENSSSCP00000071459	-	1/3	-	-	-	-	-	-	HGNC	HGNC:16381	YES	P1	-	NA	NA
13:100558070	A	G	+	-0.271	0.0339331	intron_variant	MODIFIER	PPM1L	ENSSSCG00000023434	ENSSSCT00000084415.1	protein_coding	ENSSSCP00000062124	-	1/3	-	-	-	-	-	-	HGNC	HGNC:16381	-	-	-	NA	NA
13:139946745	A	G	+	-0.303	1.89361e-07	3_prime_UTR_variant	MODIFIER	LRRC58	ENSSSCG00000034616	ENSSSCT00000060298.2	protein_coding	ENSSSCP00000043559	4/5	-	2490	-	-	-	-	-	HGNC	HGNC:26968	YES	P1	-	Fat	NO
13:139946745	A	G	+	-0.303	1.89361e-07	3_prime_UTR_variant	MODIFIER	LRRC58	ENSSSCG00000034616	ENSSSCT00000060298.2	protein_coding	ENSSSCP00000043559	4/5	-	2490	-	-	-	-	-	HGNC	HGNC:26968	YES	P1	-	Fat	NO
13:142285396	A	G	+	-0.413	0.0109952	intergenic_variant	MODIFIER	-	-	-	-	-	-	-	-	-	-	-	-	-	-	-	-	-	-	NA	NA
13:142436393	A	G	+	-0.287	0.0192783	intron_variant,non_coding_transcript_variant	MODIFIER	-	ENSSSCG00000043297	ENSSSCT00000079305.1	lncRNA	-	-	1/1	-	-	-	-	-	-	-	-	YES	-	-	NA	NA
13:157412977	A	G	+	0.252	0.0487912	upstream_gene_variant	MODIFIER	-	ENSSSCG00000045444	ENSSSCT00000083837.1	lncRNA	-	-	-	-	-	-	-	-	2730	-	-	YES	-	-	NA	NA
13:157412977	A	G	+	0.252	0.0487912	intron_variant	MODIFIER	RPL24	ENSSSCG00000011952	ENSSSCT00000013078.4	protein_coding	ENSSSCP00000012733	-	3/5	-	-	-	-	-	-	HGNC	HGNC:10325	-	P1	-	NA	NA
13:157412977	A	G	+	0.252	0.0487912	intron_variant	MODIFIER	RPL24	ENSSSCG00000011952	ENSSSCT00000037385.2	protein_coding	ENSSSCP00000038050	-	2/4	-	-	-	-	-	-	HGNC	HGNC:10325	YES	-	-	NA	NA
13:157412977	A	G	+	0.252	0.0487912	intron_variant	MODIFIER	RPL24	ENSSSCG00000011952	ENSSSCT00000066624.1	protein_coding	ENSSSCP00000068611	-	3/6	-	-	-	-	-	-	HGNC	HGNC:10325	-	-	-	NA	NA
13:157412977	A	G	+	0.252	0.0487912	intron_variant	MODIFIER	RPL24	ENSSSCG00000011952	ENSSSCT00000075144.1	protein_coding	ENSSSCP00000060692	-	3/4	-	-	-	-	-	-	HGNC	HGNC:10325	-	-	-	NA	NA
13:167790497	T	C	-	0.214	0.000832358	3_prime_UTR_variant	MODIFIER	C3orf38	ENSSSCG00000034645	ENSSSCT00000059044.2	protein_coding	ENSSSCP00000033567	3/3	-	8204	-	-	-	-	-	HGNC	HGNC:28384	-	A2	-	NA	NA
13:175693356	C	T	+	-0.119	0.0109492	intron_variant	MODIFIER	ROBO1	ENSSSCG00000012001	ENSSSCT00000067223.1	protein_coding	ENSSSCP00000068329	-	1/29	-	-	-	-	-	-	HGNC	HGNC:10249	-	-	-	NA	NA
13:196387468	T	C	-	-0.305	0.0305386	3_prime_UTR_variant	MODIFIER	C21orf62	ENSSSCG00000012038	ENSSSCT00000065624.2	protein_coding	ENSSSCP00000041921	2/2	-	937	-	-	-	-	-	HGNC	HGNC:1305	YES	P1	-	NA	NA
13:206722668	A	G	+	-0.138	0.0333508	5_prime_UTR_variant	MODIFIER	RRP1	ENSSSCG00000037061	ENSSSCT00000044042.2	protein_coding	ENSSSCP00000045889	1/13	-	74	-	-	-	-	-	HGNC	HGNC:18785	YES	P1	-	NA	NA
13:39416597	T	C	-	-0.168	0.0227119	intron_variant	MODIFIER	ARF4	ENSSSCG00000031791	ENSSSCT00000046332.2	protein_coding	ENSSSCP00000037828	-	3/5	-	-	-	-	-	-	HGNC	HGNC:655	-	P5	-	NA	NA
13:39416597	T	C	-	-0.168	0.0227119	intron_variant	MODIFIER	ARF4	ENSSSCG00000031791	ENSSSCT00000062964.2	protein_coding	ENSSSCP00000037617	-	3/4	-	-	-	-	-	-	HGNC	HGNC:655	-	A2	-	NA	NA
13:39416597	T	C	-	-0.168	0.0227119	intron_variant	MODIFIER	ARF4	ENSSSCG00000031791	ENSSSCT00000083541.1	protein_coding	ENSSSCP00000070998	-	3/5	-	-	-	-	-	-	HGNC	HGNC:655	-	A2	-	NA	NA
13:39416597	T	C	-	-0.168	0.0227119	intron_variant	MODIFIER	ARF4	ENSSSCG00000031791	ENSSSCT00000088556.1	protein_coding	ENSSSCP00000061848	-	4/6	-	-	-	-	-	-	HGNC	HGNC:655	-	-	-	NA	NA
13:39416597	T	C	-	-0.168	0.0227119	intron_variant	MODIFIER	ARF4	ENSSSCG00000031791	ENSSSCT00000091072.1	protein_coding	ENSSSCP00000067129	-	3/5	-	-	-	-	-	-	HGNC	HGNC:655	YES	-	-	NA	NA
13:50442832	T	C	-	0.371	1.04706e-08	downstream_gene_variant	MODIFIER	TMF1	ENSSSCG00000011510	ENSSSCT00000012597.4	protein_coding	ENSSSCP00000012268	-	-	-	-	-	-	-	1424	HGNC	HGNC:11870	YES	P5	-	Brain	NO
13:50442832	T	C	-	0.371	1.04706e-08	downstream_gene_variant	MODIFIER	TMF1	ENSSSCG00000011510	ENSSSCT00000060970.2	protein_coding	ENSSSCP00000044903	-	-	-	-	-	-	-	1424	HGNC	HGNC:11870	-	A2	-	Brain	NO
13:50443994	T	C	-	0.249	4.77333e-06	downstream_gene_variant	MODIFIER	TMF1	ENSSSCG00000011510	ENSSSCT00000012597.4	protein_coding	ENSSSCP00000012268	-	-	-	-	-	-	-	262	HGNC	HGNC:11870	YES	P5	-	Fat	NO
13:50443994	T	C	-	0.249	4.77333e-06	downstream_gene_variant	MODIFIER	TMF1	ENSSSCG00000011510	ENSSSCT00000012597.4	protein_coding	ENSSSCP00000012268	-	-	-	-	-	-	-	262	HGNC	HGNC:11870	YES	P5	-	Fat	NO
13:50443994	T	C	-	0.249	4.77333e-06	downstream_gene_variant	MODIFIER	TMF1	ENSSSCG00000011510	ENSSSCT00000060970.2	protein_coding	ENSSSCP00000044903	-	-	-	-	-	-	-	262	HGNC	HGNC:11870	-	A2	-	Fat	NO
13:50443994	T	C	-	0.249	4.77333e-06	downstream_gene_variant	MODIFIER	TMF1	ENSSSCG00000011510	ENSSSCT00000060970.2	protein_coding	ENSSSCP00000044903	-	-	-	-	-	-	-	262	HGNC	HGNC:11870	-	A2	-	Fat	NO
13:68824684	G	A	-	0.209	0.0419406	upstream_gene_variant	MODIFIER	IFT122	ENSSSCG00000011589	ENSSSCT00000012685.4	protein_coding	ENSSSCP00000012352	-	-	-	-	-	-	-	4021	HGNC	HGNC:13556	YES	P1	-	NA	NA
13:68824684	G	A	-	0.209	0.0419406	upstream_gene_variant	MODIFIER	IFT122	ENSSSCG00000011589	ENSSSCT00000047035.2	protein_coding	ENSSSCP00000044520	-	-	-	-	-	-	-	4068	HGNC	HGNC:13556	-	-	-	NA	NA
13:68824684	G	A	-	0.209	0.0419406	upstream_gene_variant	MODIFIER	IFT122	ENSSSCG00000011589	ENSSSCT00000067409.1	protein_coding	ENSSSCP00000069403	-	-	-	-	-	-	-	4068	HGNC	HGNC:13556	-	-	-	NA	NA
13:68824684	G	A	-	0.209	0.0419406	missense_variant	MODERATE	MBD4	ENSSSCG00000033303	ENSSSCT00000036989.2	protein_coding	ENSSSCP00000052533	3/8	-	927	727	243	R/W	Cgg/Tgg	-	HGNC	HGNC:6919	YES	P5	tolerated(0.13)	NA	NA
13:68824684	G	A	-	0.209	0.0419406	missense_variant	MODERATE	MBD4	ENSSSCG00000033303	ENSSSCT00000053411.2	protein_coding	ENSSSCP00000050223	3/7	-	958	727	243	R/W	Cgg/Tgg	-	HGNC	HGNC:6919	-	A2	tolerated(0.15)	NA	NA
13:68824684	G	A	-	0.209	0.0419406	missense_variant	MODERATE	MBD4	ENSSSCG00000033303	ENSSSCT00000056277.2	protein_coding	ENSSSCP00000032501	3/7	-	927	727	243	R/W	Cgg/Tgg	-	HGNC	HGNC:6919	-	-	tolerated(0.14)	NA	NA
13:68824684	G	A	-	0.209	0.0419406	missense_variant	MODERATE	MBD4	ENSSSCG00000033303	ENSSSCT00000061275.2	protein_coding	ENSSSCP00000046516	3/6	-	958	727	243	R/W	Cgg/Tgg	-	HGNC	HGNC:6919	-	A2	tolerated(0.15)	NA	NA
13:82564737	A	G	+	-0.451	9.94004e-10	non_coding_transcript_exon_variant	MODIFIER	-	ENSSSCG00000045563	ENSSSCT00000071753.1	lncRNA	-	1/2	-	310	-	-	-	-	-	-	-	YES	-	-	Brain	NO
13:82564737	A	G	+	-0.451	9.94004e-10	non_coding_transcript_exon_variant	MODIFIER	-	ENSSSCG00000045563	ENSSSCT00000071753.1	lncRNA	-	1/2	-	310	-	-	-	-	-	-	-	YES	-	-	Brain	NO
13:83066468	A	G	-	-0.336	4.04238e-06	3_prime_UTR_variant	MODIFIER	XRN1	ENSSSCG00000011678	ENSSSCT00000082815.1	protein_coding	ENSSSCP00000071476	42/42	-	7618	-	-	-	-	-	HGNC	HGNC:30654	-	A2	-	Blood	NO
13:83066468	A	G	-	-0.336	4.04238e-06	3_prime_UTR_variant	MODIFIER	XRN1	ENSSSCG00000011678	ENSSSCT00000069947.1	protein_coding	ENSSSCP00000067024	44/44	-	7554	-	-	-	-	-	HGNC	HGNC:30654	YES	P5	-	Blood	NO
14:12391106	A	G	+	-0.275	0.000108759	downstream_gene_variant	MODIFIER	FZD3	ENSSSCG00000009679	ENSSSCT00000061871.2	protein_coding	ENSSSCP00000034313	-	-	-	-	-	-	-	576	HGNC	HGNC:4041	YES	P1	-	Brain	NO
14:129788308	A	G	+	-0.253	0.0468778	intron_variant	MODIFIER	SEC23IP	ENSSSCG00000010690	ENSSSCT00000011691.4	protein_coding	ENSSSCP00000011389	-	13/20	-	-	-	-	-	-	HGNC	HGNC:17018	YES	P1	-	NA	NA
14:129788308	A	G	+	-0.253	0.0468778	downstream_gene_variant	MODIFIER	SEC23IP	ENSSSCG00000010690	ENSSSCT00000073324.1	protein_coding	ENSSSCP00000064326	-	-	-	-	-	-	-	4970	HGNC	HGNC:17018	-	-	-	NA	NA
14:129797463	C	T	+	-0.44	0	synonymous_variant	LOW	SEC23IP	ENSSSCG00000010690	ENSSSCT00000011691.4	protein_coding	ENSSSCP00000011389	15/21	-	2379	2344	782	L	Cta/Tta	-	HGNC	HGNC:17018	YES	P1	-	NA	NA
14:29032956	C	T	-	0.181	4.68061e-05	downstream_gene_variant	MODIFIER	ZNF664	ENSSSCG00000032962	ENSSSCT00000010705.3	protein_coding	ENSSSCP00000010427	-	-	-	-	-	-	-	552	HGNC	HGNC:25406	-	P1	-	Brain	NO
14:29032956	C	T	-	0.181	4.68061e-05	3_prime_UTR_variant	MODIFIER	ZNF664	ENSSSCG00000032962	ENSSSCT00000047374.2	protein_coding	ENSSSCP00000043384	5/5	-	2971	-	-	-	-	-	HGNC	HGNC:25406	YES	P1	-	Brain	NO
14:29032956	C	T	-	0.181	4.68061e-05	3_prime_UTR_variant	MODIFIER	ZNF664	ENSSSCG00000032962	ENSSSCT00000051549.1	protein_coding	ENSSSCP00000052659	4/4	-	2874	-	-	-	-	-	HGNC	HGNC:25406	-	P1	-	Brain	NO
14:75329814	T	C	-	-0.297	0.0203081	upstream_gene_variant	MODIFIER	DNAJB12	ENSSSCG00000010288	ENSSSCT00000011260.4	protein_coding	ENSSSCP00000010968	-	-	-	-	-	-	-	96	HGNC	HGNC:14891	YES	P1	-	NA	NA
14:75329814	T	C	-	-0.297	0.0203081	intron_variant	MODIFIER	MICU1	ENSSSCG00000010289	ENSSSCT00000011261.4	protein_coding	ENSSSCP00000010969	-	6/13	-	-	-	-	-	-	HGNC	HGNC:1530	-	P1	-	NA	NA
14:75329814	T	C	-	-0.297	0.0203081	intron_variant	MODIFIER	MICU1	ENSSSCG00000010289	ENSSSCT00000047392.2	protein_coding	ENSSSCP00000048813	-	5/13	-	-	-	-	-	-	HGNC	HGNC:1530	-	-	-	NA	NA
14:75329814	T	C	-	-0.297	0.0203081	intron_variant	MODIFIER	MICU1	ENSSSCG00000010289	ENSSSCT00000050834.2	protein_coding	ENSSSCP00000032388	-	6/13	-	-	-	-	-	-	HGNC	HGNC:1530	YES	-	-	NA	NA
14:75329814	T	C	-	-0.297	0.0203081	intron_variant	MODIFIER	MICU1	ENSSSCG00000010289	ENSSSCT00000065122.1	protein_coding	ENSSSCP00000045487	-	5/10	-	-	-	-	-	-	HGNC	HGNC:1530	-	-	-	NA	NA
14:7567385	T	C	-	0.529	0	3_prime_UTR_variant	MODIFIER	ENTPD4	ENSSSCG00000031871	ENSSSCT00000064834.2	protein_coding	ENSSSCP00000058163	15/15	-	4112	-	-	-	-	-	HGNC	HGNC:14573	YES	P1	-	Liver	NO
14:7567385	T	C	-	0.529	0	3_prime_UTR_variant	MODIFIER	ENTPD4	ENSSSCG00000031871	ENSSSCT00000064834.2	protein_coding	ENSSSCP00000058163	15/15	-	4112	-	-	-	-	-	HGNC	HGNC:14573	YES	P1	-	Liver	NO
14:7567385	T	C	-	0.529	0	3_prime_UTR_variant	MODIFIER	ENTPD4	ENSSSCG00000031871	ENSSSCT00000064834.2	protein_coding	ENSSSCP00000058163	15/15	-	4112	-	-	-	-	-	HGNC	HGNC:14573	YES	P1	-	Liver	NO
14:7567385	T	C	-	0.529	0	3_prime_UTR_variant	MODIFIER	ENTPD4	ENSSSCG00000031871	ENSSSCT00000064834.2	protein_coding	ENSSSCP00000058163	15/15	-	4112	-	-	-	-	-	HGNC	HGNC:14573	YES	P1	-	Liver	NO
14:7567385	T	C	-	0.529	0	3_prime_UTR_variant	MODIFIER	ENTPD4	ENSSSCG00000031871	ENSSSCT00000064834.2	protein_coding	ENSSSCP00000058163	15/15	-	4112	-	-	-	-	-	HGNC	HGNC:14573	YES	P1	-	Liver	NO
14:7567385	T	C	-	0.529	0	3_prime_UTR_variant	MODIFIER	ENTPD4	ENSSSCG00000031871	ENSSSCT00000064834.2	protein_coding	ENSSSCP00000058163	15/15	-	4112	-	-	-	-	-	HGNC	HGNC:14573	YES	P1	-	Liver	NO
14:7567385	T	C	-	0.529	0	3_prime_UTR_variant	MODIFIER	ENTPD4	ENSSSCG00000031871	ENSSSCT00000064834.2	protein_coding	ENSSSCP00000058163	15/15	-	4112	-	-	-	-	-	HGNC	HGNC:14573	YES	P1	-	Liver	NO
14:7567385	T	C	-	0.529	0	3_prime_UTR_variant	MODIFIER	ENTPD4	ENSSSCG00000031871	ENSSSCT00000064834.2	protein_coding	ENSSSCP00000058163	15/15	-	4112	-	-	-	-	-	HGNC	HGNC:14573	YES	P1	-	Liver	NO
14:7567385	T	C	-	0.529	0	3_prime_UTR_variant	MODIFIER	ENTPD4	ENSSSCG00000031871	ENSSSCT00000064834.2	protein_coding	ENSSSCP00000058163	15/15	-	4112	-	-	-	-	-	HGNC	HGNC:14573	YES	P1	-	Liver	NO
14:90852163	T	C	+	-0.296	0	3_prime_UTR_variant	MODIFIER	MARCHF8	ENSSSCG00000010403	ENSSSCT00000011387.3	protein_coding	ENSSSCP00000011092	8/8	-	3073	-	-	-	-	-	HGNC	HGNC:23356	YES	P1	-	Brain	NO
15:139611398	T	C	-	-0.404	0	3_prime_UTR_variant	MODIFIER	KIF1A	ENSSSCG00000016401	ENSSSCT00000017858.4	protein_coding	ENSSSCP00000017377	50/50	-	7679	-	-	-	-	-	HGNC	HGNC:888	-	-	-	NA	NA
15:139611398	T	C	-	-0.404	0	3_prime_UTR_variant	MODIFIER	KIF1A	ENSSSCG00000016401	ENSSSCT00000066907.1	protein_coding	ENSSSCP00000068526	49/49	-	7392	-	-	-	-	-	HGNC	HGNC:888	-	P1	-	NA	NA
15:139611398	T	C	-	-0.404	0	intron_variant	MODIFIER	KIF1A	ENSSSCG00000016401	ENSSSCT00000067087.1	protein_coding	ENSSSCP00000065460	-	51/51	-	-	-	-	-	-	HGNC	HGNC:888	YES	-	-	NA	NA
15:139611398	T	C	-	-0.404	0	3_prime_UTR_variant	MODIFIER	KIF1A	ENSSSCG00000016401	ENSSSCT00000072253.1	protein_coding	ENSSSCP00000066369	50/51	-	7341	-	-	-	-	-	HGNC	HGNC:888	-	-	-	NA	NA
15:139611398	T	C	-	-0.404	0	3_prime_UTR_variant	MODIFIER	KIF1A	ENSSSCG00000016401	ENSSSCT00000088069.1	protein_coding	ENSSSCP00000069127	50/51	-	7510	-	-	-	-	-	HGNC	HGNC:888	-	-	-	NA	NA
15:140057554	C	T	+	-0.175	2.37337e-10	upstream_gene_variant	MODIFIER	FARP2	ENSSSCG00000016368	ENSSSCT00000068854.1	protein_coding	ENSSSCP00000060847	-	-	-	-	-	-	-	2851	HGNC	HGNC:16460	-	-	-	Ovary	NO
15:140057554	C	T	+	-0.175	2.37337e-10	upstream_gene_variant	MODIFIER	FARP2	ENSSSCG00000016368	ENSSSCT00000067315.1	protein_coding	ENSSSCP00000073043	-	-	-	-	-	-	-	2807	HGNC	HGNC:16460	-	-	-	Ovary	NO
15:140057554	C	T	+	-0.175	2.37337e-10	upstream_gene_variant	MODIFIER	FARP2	ENSSSCG00000016368	ENSSSCT00000066291.2	protein_coding	ENSSSCP00000058914	-	-	-	-	-	-	-	2815	HGNC	HGNC:16460	YES	P5	-	Ovary	NO
15:140057554	C	T	+	-0.175	2.37337e-10	upstream_gene_variant	MODIFIER	FARP2	ENSSSCG00000016368	ENSSSCT00000052026.2	protein_coding	ENSSSCP00000049285	-	-	-	-	-	-	-	2815	HGNC	HGNC:16460	-	A2	-	Ovary	NO
15:140057554	C	T	+	-0.175	2.37337e-10	3_prime_UTR_variant	MODIFIER	SEPTIN2	ENSSSCG00000016370	ENSSSCT00000038919.2	protein_coding	ENSSSCP00000034021	11/11	-	2170	-	-	-	-	-	HGNC	HGNC:7729	-	-	-	Ovary	NO
15:140057554	C	T	+	-0.175	2.37337e-10	3_prime_UTR_variant	MODIFIER	SEPTIN2	ENSSSCG00000016370	ENSSSCT00000017825.4	protein_coding	ENSSSCP00000017344	14/14	-	2620	-	-	-	-	-	HGNC	HGNC:7729	-	P1	-	Ovary	NO
15:140057554	C	T	+	-0.175	2.37337e-10	3_prime_UTR_variant	MODIFIER	SEPTIN2	ENSSSCG00000016370	ENSSSCT00000057871.2	protein_coding	ENSSSCP00000056587	12/12	-	4361	-	-	-	-	-	HGNC	HGNC:7729	YES	-	-	Ovary	NO
15:140057554	C	T	+	-0.175	2.37337e-10	downstream_gene_variant	MODIFIER	SEPTIN2	ENSSSCG00000016370	ENSSSCT00000039807.2	protein_coding	ENSSSCP00000040319	-	-	-	-	-	-	-	72	HGNC	HGNC:7729	-	-	-	Ovary	NO
15:140057554	C	T	+	0.175	2.37337e-10	non_coding_transcript_exon_variant	MODIFIER	ENSSSCG00000016370	NM_001243793.1	NM_001243793.1	protein_coding	-	13/13	-	2362	-	-	-	-	-	RefSeq	-	YES	-	-	Ovary	NO
15:165564	A	G	+	0.262	7.68767e-08	3_prime_UTR_variant	MODIFIER	STAM2	ENSSSCG00000016399	ENSSSCT00000017856.4	protein_coding	ENSSSCP00000017375	15/16	-	2163	-	-	-	-	-	HGNC	HGNC:11358	-	A2	-	Brain	NO
15:165564	A	G	+	0.262	7.68767e-08	3_prime_UTR_variant	MODIFIER	STAM2	ENSSSCG00000016399	ENSSSCT00000049379.2	protein_coding	ENSSSCP00000050994	14/14	-	1713	-	-	-	-	-	HGNC	HGNC:11358	YES	P5	-	Brain	NO
15:2517049	G	T	+	-0.294	0	3_prime_UTR_variant	MODIFIER	MMADHC	ENSSSCG00000028646	ENSSSCT00000029415.3	protein_coding	ENSSSCP00000022330	9/9	-	1138	-	-	-	-	-	HGNC	HGNC:25221	YES	P1	-	Brain	NO
15:46749146	T	C	-	-0.172	0.0277324	intron_variant	MODIFIER	SORBS2	ENSSSCG00000036679	ENSSSCT00000039296.2	protein_coding	ENSSSCP00000056992	-	2/24	-	-	-	-	-	-	HGNC	HGNC:24098	-	-	-	NA	NA
15:46749146	T	C	-	-0.172	0.0277324	intron_variant	MODIFIER	SORBS2	ENSSSCG00000036679	ENSSSCT00000042801.2	protein_coding	ENSSSCP00000040830	-	2/23	-	-	-	-	-	-	HGNC	HGNC:24098	-	A2	-	NA	NA
15:46749146	T	C	-	-0.172	0.0277324	intron_variant	MODIFIER	SORBS2	ENSSSCG00000036679	ENSSSCT00000052251.2	protein_coding	ENSSSCP00000045018	-	3/22	-	-	-	-	-	-	HGNC	HGNC:24098	-	A2	-	NA	NA
15:46749146	T	C	-	-0.172	0.0277324	intron_variant	MODIFIER	SORBS2	ENSSSCG00000036679	ENSSSCT00000058939.2	protein_coding	ENSSSCP00000049303	-	2/21	-	-	-	-	-	-	HGNC	HGNC:24098	-	A2	-	NA	NA
15:46749146	T	C	-	-0.172	0.0277324	intron_variant	MODIFIER	SORBS2	ENSSSCG00000036679	ENSSSCT00000062197.2	protein_coding	ENSSSCP00000038548	-	2/25	-	-	-	-	-	-	HGNC	HGNC:24098	-	P5	-	NA	NA
16:33301047	G	A	-	0.276	0.0234765	intron_variant	MODIFIER	ARL15	ENSSSCG00000016894	ENSSSCT00000018399.4	protein_coding	ENSSSCP00000017903	-	4/4	-	-	-	-	-	-	HGNC	HGNC:25945	-	-	-	NA	NA
16:33301047	G	A	-	0.276	0.0234765	intron_variant	MODIFIER	ARL15	ENSSSCG00000016894	ENSSSCT00000070588.1	protein_coding	ENSSSCP00000061755	-	4/4	-	-	-	-	-	-	HGNC	HGNC:25945	-	-	-	NA	NA
16:33301047	G	A	-	0.276	0.0234765	intron_variant	MODIFIER	ARL15	ENSSSCG00000016894	ENSSSCT00000073045.1	protein_coding	ENSSSCP00000068703	-	4/4	-	-	-	-	-	-	HGNC	HGNC:25945	-	P1	-	NA	NA
16:63448072	T	C	+	-0.396	1.60389e-11	3_prime_UTR_variant	MODIFIER	PWWP2A	ENSSSCG00000017038	ENSSSCT00000060022.2	protein_coding	ENSSSCP00000051661	3/3	-	4604	-	-	-	-	-	HGNC	HGNC:29406	YES	P5	-	Blood	NO
16:63448072	T	C	+	-0.396	1.60389e-11	3_prime_UTR_variant	MODIFIER	PWWP2A	ENSSSCG00000017038	ENSSSCT00000059849.2	protein_coding	ENSSSCP00000047440	5/5	-	2286	-	-	-	-	-	HGNC	HGNC:29406	-	A2	-	Blood	NO
16:63448072	T	C	+	-0.396	1.60389e-11	3_prime_UTR_variant	MODIFIER	PWWP2A	ENSSSCG00000017038	ENSSSCT00000043377.2	protein_coding	ENSSSCP00000036395	4/4	-	2207	-	-	-	-	-	HGNC	HGNC:29406	-	A2	-	Blood	NO
16:74265758	T	C	-	0.256	0.0312728	intron_variant	MODIFIER	MTRR	ENSSSCG00000017100	ENSSSCT00000018618.4	protein_coding	ENSSSCP00000018117	-	4/15	-	-	-	-	-	-	HGNC	HGNC:7473	-	A2	-	NA	NA
16:74265758	T	C	-	0.256	0.0312728	intron_variant	MODIFIER	MTRR	ENSSSCG00000017100	ENSSSCT00000038112.2	protein_coding	ENSSSCP00000057618	-	5/15	-	-	-	-	-	-	HGNC	HGNC:7473	-	-	-	NA	NA
16:74265758	T	C	-	0.256	0.0312728	intron_variant	MODIFIER	MTRR	ENSSSCG00000017100	ENSSSCT00000044623.2	protein_coding	ENSSSCP00000040677	-	3/14	-	-	-	-	-	-	HGNC	HGNC:7473	-	-	-	NA	NA
16:74265758	T	C	-	0.256	0.0312728	intron_variant	MODIFIER	MTRR	ENSSSCG00000017100	ENSSSCT00000050214.2	protein_coding	ENSSSCP00000033102	-	3/14	-	-	-	-	-	-	HGNC	HGNC:7473	-	-	-	NA	NA
16:74265758	T	C	-	0.256	0.0312728	intron_variant	MODIFIER	MTRR	ENSSSCG00000017100	ENSSSCT00000056100.2	protein_coding	ENSSSCP00000051631	-	3/15	-	-	-	-	-	-	HGNC	HGNC:7473	YES	P5	-	NA	NA
16:74265758	T	C	-	0.256	0.0312728	intron_variant	MODIFIER	MTRR	ENSSSCG00000017100	ENSSSCT00000083543.1	protein_coding	ENSSSCP00000059893	-	3/13	-	-	-	-	-	-	HGNC	HGNC:7473	-	-	-	NA	NA
17:10439804	G	A	-	0.287	8.69188e-05	synonymous_variant	LOW	SFRP1	ENSSSCG00000025822	ENSSSCT00000035135.3	protein_coding	ENSSSCP00000029500	3/4	-	837	645	215	G	ggC/ggT	-	HGNC	HGNC:10776	YES	P1	-	Lung	NO
17:147060	G	A	-	0.326	0.028851	intron_variant	MODIFIER	-	ENSSSCG00000007001	ENSSSCT00000023191.3	protein_coding	ENSSSCP00000021323	-	2/17	-	-	-	-	-	-	-	-	-	A2	-	NA	NA
17:147060	G	A	-	0.326	0.028851	intron_variant	MODIFIER	-	ENSSSCG00000007001	ENSSSCT00000081420.1	protein_coding	ENSSSCP00000062637	-	5/11	-	-	-	-	-	-	-	-	-	A2	-	NA	NA
17:147060	G	A	-	0.326	0.028851	intron_variant	MODIFIER	-	ENSSSCG00000043933	ENSSSCT00000088182.1	protein_coding	ENSSSCP00000067076	-	1/1	-	-	-	-	-	-	-	-	YES	P1	-	NA	NA
17:30769771	G	A	-	-0.142	0.0041726	3_prime_UTR_variant	MODIFIER	APMAP	ENSSSCG00000036286	ENSSSCT00000036964.1	protein_coding	ENSSSCP00000055737	8/8	-	1633	-	-	-	-	-	HGNC	HGNC:13238	-	-	-	NA	NA
17:30769771	G	A	-	-0.142	0.0041726	3_prime_UTR_variant	MODIFIER	APMAP	ENSSSCG00000036286	ENSSSCT00000039991.2	protein_coding	ENSSSCP00000042793	7/7	-	1540	-	-	-	-	-	HGNC	HGNC:13238	-	-	-	NA	NA
17:30769771	G	A	-	-0.142	0.0041726	3_prime_UTR_variant	MODIFIER	APMAP	ENSSSCG00000036286	ENSSSCT00000066272.2	protein_coding	ENSSSCP00000039611	9/10	-	2309	-	-	-	-	-	HGNC	HGNC:13238	YES	P1	-	NA	NA
18:10587104	A	G	+	0.422	1.73298e-08	3_prime_UTR_variant	MODIFIER	ZC3HAV1	ENSSSCG00000016512	ENSSSCT00000041815.2	protein_coding	ENSSSCP00000033759	16/16	-	3708	-	-	-	-	-	HGNC	HGNC:23721	-	A2	-	Fat	NO
18:10587104	A	G	+	0.422	1.73298e-08	3_prime_UTR_variant	MODIFIER	ZC3HAV1	ENSSSCG00000016512	ENSSSCT00000041815.2	protein_coding	ENSSSCP00000033759	16/16	-	3708	-	-	-	-	-	HGNC	HGNC:23721	-	A2	-	Fat	NO
18:10587104	A	G	+	0.422	1.73298e-08	downstream_gene_variant	MODIFIER	ZC3HAV1	ENSSSCG00000016512	ENSSSCT00000050742.2	protein_coding	ENSSSCP00000051198	-	-	-	-	-	-	-	854	HGNC	HGNC:23721	-	-	-	Fat	NO
18:10587104	A	G	+	0.422	1.73298e-08	downstream_gene_variant	MODIFIER	ZC3HAV1	ENSSSCG00000016512	ENSSSCT00000050742.2	protein_coding	ENSSSCP00000051198	-	-	-	-	-	-	-	854	HGNC	HGNC:23721	-	-	-	Fat	NO
18:10587104	A	G	+	0.422	1.73298e-08	downstream_gene_variant	MODIFIER	ZC3HAV1	ENSSSCG00000016512	ENSSSCT00000017979.4	protein_coding	ENSSSCP00000017495	-	-	-	-	-	-	-	851	HGNC	HGNC:23721	-	-	-	Fat	NO
18:10587104	A	G	+	0.422	1.73298e-08	downstream_gene_variant	MODIFIER	ZC3HAV1	ENSSSCG00000016512	ENSSSCT00000017979.4	protein_coding	ENSSSCP00000017495	-	-	-	-	-	-	-	851	HGNC	HGNC:23721	-	-	-	Fat	NO
18:10587104	A	G	+	0.422	1.73298e-08	3_prime_UTR_variant	MODIFIER	ZC3HAV1	ENSSSCG00000016512	ENSSSCT00000039937.2	protein_coding	ENSSSCP00000036920	14/14	-	3711	-	-	-	-	-	HGNC	HGNC:23721	YES	P5	-	Fat	NO
18:10587104	A	G	+	0.422	1.73298e-08	3_prime_UTR_variant	MODIFIER	ZC3HAV1	ENSSSCG00000016512	ENSSSCT00000039937.2	protein_coding	ENSSSCP00000036920	14/14	-	3711	-	-	-	-	-	HGNC	HGNC:23721	YES	P5	-	Fat	NO
18:10587104	A	G	+	-0.422	1.73298e-08	downstream_gene_variant	MODIFIER	ZC3HAV1	NM_001177489.1	NM_001177489.1	protein_coding	-	-	-	-	-	-	-	-	2288	RefSeq	-	YES	-	-	Fat	NO
18:10587104	A	G	+	-0.422	1.73298e-08	downstream_gene_variant	MODIFIER	ZC3HAV1	NM_001177489.1	NM_001177489.1	protein_coding	-	-	-	-	-	-	-	-	2288	RefSeq	-	YES	-	-	Spleen	NO
2:136495846	T	C	-	0.367	1.49027e-05	downstream_gene_variant	MODIFIER	PPP2CA	NM_214366.1	NM_214366.1	protein_coding	-	-	-	-	-	-	-	-	1935	RefSeq	-	YES	-	-	Fat	NO
2:136660018	A	G	+	-0.364	0.000216751	intron_variant	MODIFIER	UBE2B	ENSSSCG00000038953	ENSSSCT00000055466.2	protein_coding	ENSSSCP00000045101	-	3/5	-	-	-	-	-	-	HGNC	HGNC:12473	YES	P1	-	Fat	NO
2:136660018	A	G	+	-0.364	0.000216751	intron_variant	MODIFIER	UBE2B	ENSSSCG00000038953	ENSSSCT00000063709.2	protein_coding	ENSSSCP00000048554	-	3/4	-	-	-	-	-	-	HGNC	HGNC:12473	-	-	-	Fat	NO
2:136660018	A	G	+	0.364	0.000216751	intron_variant,non_coding_transcript_variant	MODIFIER	UBE2B	NM_001257356.1	NM_001257356.1	protein_coding	-	-	3/5	-	-	-	-	-	-	RefSeq	-	YES	-	-	Fat	NO
2:137201147	T	C	-	0.187	0	3_prime_UTR_variant	MODIFIER	PITX1	ENSSSCG00000036741	ENSSSCT00000040101.2	protein_coding	ENSSSCP00000034956	3/3	-	1529	-	-	-	-	-	HGNC	HGNC:9004	YES	P1	-	NA	NA
2:7386300	T	C	-	-0.232	8.70357e-05	upstream_gene_variant	MODIFIER	PYGM	ENSSSCG00000013022	ENSSSCT00000059278.2	protein_coding	ENSSSCP00000051912	-	-	-	-	-	-	-	4764	HGNC	HGNC:9726	YES	-	-	Blood	YES
2:7386300	T	C	-	-0.232	8.70357e-05	upstream_gene_variant	MODIFIER	PYGM	ENSSSCG00000013022	ENSSSCT00000059278.2	protein_coding	ENSSSCP00000051912	-	-	-	-	-	-	-	4764	HGNC	HGNC:9726	YES	-	-	Blood	YES
2:7386300	T	C	-	-0.232	8.70357e-05	upstream_gene_variant	MODIFIER	PYGM	ENSSSCG00000013022	ENSSSCT00000059278.2	protein_coding	ENSSSCP00000051912	-	-	-	-	-	-	-	4764	HGNC	HGNC:9726	YES	-	-	Blood	YES
2:7386300	T	C	-	-0.232	8.70357e-05	upstream_gene_variant	MODIFIER	PYGM	ENSSSCG00000013022	ENSSSCT00000046089.2	protein_coding	ENSSSCP00000053679	-	-	-	-	-	-	-	4764	HGNC	HGNC:9726	-	-	-	Blood	YES
2:7386300	T	C	-	-0.232	8.70357e-05	upstream_gene_variant	MODIFIER	PYGM	ENSSSCG00000013022	ENSSSCT00000046089.2	protein_coding	ENSSSCP00000053679	-	-	-	-	-	-	-	4764	HGNC	HGNC:9726	-	-	-	Blood	YES
2:7386300	T	C	-	-0.232	8.70357e-05	upstream_gene_variant	MODIFIER	PYGM	ENSSSCG00000013022	ENSSSCT00000046089.2	protein_coding	ENSSSCP00000053679	-	-	-	-	-	-	-	4764	HGNC	HGNC:9726	-	-	-	Blood	YES
3:11753943	A	G	+	0.513	4.23276e-05	intron_variant	MODIFIER	GTF2I	ENSSSCG00000007721	ENSSSCT00000008466.3	protein_coding	ENSSSCP00000008247	-	9/34	-	-	-	-	-	-	HGNC	HGNC:4659	YES	P5	-	Brain	NO
3:11753943	A	G	+	0.513	4.23276e-05	intron_variant	MODIFIER	GTF2I	ENSSSCG00000007721	ENSSSCT00000052444.2	protein_coding	ENSSSCP00000051046	-	8/31	-	-	-	-	-	-	HGNC	HGNC:4659	-	-	-	Brain	NO
3:11753943	A	G	+	0.513	4.23276e-05	intron_variant	MODIFIER	GTF2I	ENSSSCG00000007721	ENSSSCT00000031896.3	protein_coding	ENSSSCP00000027054	-	9/33	-	-	-	-	-	-	HGNC	HGNC:4659	-	-	-	Brain	NO
3:11753943	A	G	+	0.513	4.23276e-05	intron_variant	MODIFIER	GTF2I	ENSSSCG00000007721	ENSSSCT00000030268.3	protein_coding	ENSSSCP00000025943	-	10/33	-	-	-	-	-	-	HGNC	HGNC:4659	-	A1	-	Brain	NO
3:11753943	A	G	+	0.513	4.23276e-05	intron_variant	MODIFIER	GTF2I	ENSSSCG00000007721	ENSSSCT00000080761.1	protein_coding	ENSSSCP00000071026	-	9/31	-	-	-	-	-	-	HGNC	HGNC:4659	-	-	-	Brain	NO
3:11753943	A	G	+	0.513	4.23276e-05	intron_variant	MODIFIER	GTF2I	ENSSSCG00000007721	ENSSSCT00000067421.1	protein_coding	ENSSSCP00000061802	-	9/15	-	-	-	-	-	-	HGNC	HGNC:4659	-	-	-	Brain	NO
3:118265985	A	G	+	-0.191	0.000120055	intron_variant	MODIFIER	WDR35	ENSSSCG00000008604	ENSSSCT00000044182.2	protein_coding	ENSSSCP00000045031	-	28/28	-	-	-	-	-	-	HGNC	HGNC:29250	YES	-	-	Liver	NO
3:118265985	A	G	+	-0.191	0.000120055	3_prime_UTR_variant	MODIFIER	WDR35	ENSSSCG00000008604	ENSSSCT00000031965.3	protein_coding	ENSSSCP00000023795	27/27	-	3546	-	-	-	-	-	HGNC	HGNC:29250	-	-	-	Liver	NO
3:118265985	A	G	+	-0.191	0.000120055	3_prime_UTR_variant	MODIFIER	WDR35	ENSSSCG00000008604	ENSSSCT00000009415.4	protein_coding	ENSSSCP00000009175	28/28	-	3693	-	-	-	-	-	HGNC	HGNC:29250	-	P5	-	Liver	NO
3:118265985	A	G	+	-0.191	0.000120055	3_prime_UTR_variant	MODIFIER	WDR35	ENSSSCG00000008604	ENSSSCT00000051533.2	protein_coding	ENSSSCP00000036328	28/28	-	3652	-	-	-	-	-	HGNC	HGNC:29250	-	-	-	Liver	NO
3:118265985	A	G	+	-0.191	0.000120055	3_prime_UTR_variant	MODIFIER	WDR35	ENSSSCG00000008604	ENSSSCT00000077791.1	protein_coding	ENSSSCP00000061718	23/23	-	3343	-	-	-	-	-	HGNC	HGNC:29250	-	-	-	Liver	NO
3:118265985	A	G	+	-0.191	0.000120055	3_prime_UTR_variant	MODIFIER	WDR35	ENSSSCG00000008604	ENSSSCT00000040514.2	protein_coding	ENSSSCP00000038121	26/26	-	3333	-	-	-	-	-	HGNC	HGNC:29250	-	-	-	Liver	NO
3:11842741	A	G	-	-0.64	1.94365e-05	synonymous_variant	LOW	-	ENSSSCG00000028635	ENSSSCT00000055585.2	protein_coding	ENSSSCP00000041484	16/16	-	2436	2262	754	F	ttT/ttC	-	-	-	YES	P5	-	Liver	NO
3:11842741	A	G	-	-0.64	1.94365e-05	synonymous_variant	LOW	-	ENSSSCG00000028635	ENSSSCT00000055585.2	protein_coding	ENSSSCP00000041484	16/16	-	2436	2262	754	F	ttT/ttC	-	-	-	YES	P5	-	Liver	NO
3:11842741	A	G	-	-0.64	1.94365e-05	synonymous_variant	LOW	-	ENSSSCG00000028635	ENSSSCT00000061339.2	protein_coding	ENSSSCP00000051502	14/14	-	2190	2184	728	F	ttT/ttC	-	-	-	-	A2	-	Liver	NO
3:11842741	A	G	-	-0.64	1.94365e-05	synonymous_variant	LOW	-	ENSSSCG00000028635	ENSSSCT00000061339.2	protein_coding	ENSSSCP00000051502	14/14	-	2190	2184	728	F	ttT/ttC	-	-	-	-	A2	-	Liver	NO
3:127363363	A	G	+	-0.193	0.000317089	downstream_gene_variant	MODIFIER	MBOAT2	ENSSSCG00000023539	ENSSSCT00000087836.1	protein_coding	ENSSSCP00000063215	-	-	-	-	-	-	-	2803	HGNC	HGNC:25193	-	-	-	Fat	NO
3:127363363	A	G	+	-0.193	0.000317089	downstream_gene_variant	MODIFIER	MBOAT2	ENSSSCG00000023539	ENSSSCT00000087836.1	protein_coding	ENSSSCP00000063215	-	-	-	-	-	-	-	2803	HGNC	HGNC:25193	-	-	-	Fat	NO
3:127363363	A	G	+	-0.193	0.000317089	downstream_gene_variant	MODIFIER	MBOAT2	ENSSSCG00000023539	ENSSSCT00000073029.1	protein_coding	ENSSSCP00000067640	-	-	-	-	-	-	-	3306	HGNC	HGNC:25193	-	-	-	Fat	NO
3:127363363	A	G	+	-0.193	0.000317089	downstream_gene_variant	MODIFIER	MBOAT2	ENSSSCG00000023539	ENSSSCT00000073029.1	protein_coding	ENSSSCP00000067640	-	-	-	-	-	-	-	3306	HGNC	HGNC:25193	-	-	-	Fat	NO
3:127363363	A	G	+	-0.193	0.000317089	downstream_gene_variant	MODIFIER	MBOAT2	ENSSSCG00000023539	ENSSSCT00000062153.2	protein_coding	ENSSSCP00000055521	-	-	-	-	-	-	-	4346	HGNC	HGNC:25193	-	-	-	Fat	NO
3:127363363	A	G	+	-0.193	0.000317089	downstream_gene_variant	MODIFIER	MBOAT2	ENSSSCG00000023539	ENSSSCT00000062153.2	protein_coding	ENSSSCP00000055521	-	-	-	-	-	-	-	4346	HGNC	HGNC:25193	-	-	-	Fat	NO
3:127363363	A	G	+	-0.193	0.000317089	downstream_gene_variant	MODIFIER	MBOAT2	ENSSSCG00000023539	ENSSSCT00000026647.3	protein_coding	ENSSSCP00000019391	-	-	-	-	-	-	-	3306	HGNC	HGNC:25193	YES	P1	-	Fat	NO
3:127363363	A	G	+	-0.193	0.000317089	downstream_gene_variant	MODIFIER	MBOAT2	ENSSSCG00000023539	ENSSSCT00000026647.3	protein_coding	ENSSSCP00000019391	-	-	-	-	-	-	-	3306	HGNC	HGNC:25193	YES	P1	-	Fat	NO
3:127429618	C	T	+	0.306	0.0379862	intron_variant	MODIFIER	KIDINS220	ENSSSCG00000008644	ENSSSCT00000009457.4	protein_coding	ENSSSCP00000009214	-	21/27	-	-	-	-	-	-	HGNC	HGNC:29508	-	A2	-	NA	NA
3:127429618	C	T	+	0.306	0.0379862	intron_variant	MODIFIER	KIDINS220	ENSSSCG00000008644	ENSSSCT00000040887.2	protein_coding	ENSSSCP00000055224	-	21/30	-	-	-	-	-	-	HGNC	HGNC:29508	YES	P5	-	NA	NA
3:127429618	C	T	+	0.306	0.0379862	intron_variant	MODIFIER	KIDINS220	ENSSSCG00000008644	ENSSSCT00000055953.2	protein_coding	ENSSSCP00000041123	-	22/30	-	-	-	-	-	-	HGNC	HGNC:29508	-	A2	-	NA	NA
3:127429618	C	T	+	0.306	0.0379862	intron_variant	MODIFIER	KIDINS220	ENSSSCG00000008644	ENSSSCT00000061190.2	protein_coding	ENSSSCP00000034583	-	22/29	-	-	-	-	-	-	HGNC	HGNC:29508	-	A2	-	NA	NA
3:127429618	C	T	+	0.306	0.0379862	intron_variant	MODIFIER	KIDINS220	ENSSSCG00000008644	ENSSSCT00000065195.2	protein_coding	ENSSSCP00000031570	-	21/28	-	-	-	-	-	-	HGNC	HGNC:29508	-	A2	-	NA	NA
3:131434585	C	T	+	-0.303	0	synonymous_variant	LOW	EIPR1	ENSSSCG00000028755	ENSSSCT00000075822.1	protein_coding	ENSSSCP00000064210	7/8	-	1003	876	292	S	agC/agT	-	HGNC	HGNC:12383	-	-	-	Muscle	NO
3:131434585	C	T	+	-0.303	0	synonymous_variant	LOW	EIPR1	ENSSSCG00000028755	ENSSSCT00000030705.3	protein_coding	ENSSSCP00000023668	8/9	-	1122	960	320	S	agC/agT	-	HGNC	HGNC:12383	YES	P1	-	Muscle	NO
3:131434585	C	T	+	0.303	0	non_coding_transcript_exon_variant	MODIFIER	EIPR1	NM_001244207.1	NM_001244207.1	protein_coding	-	8/9	-	1063	-	-	-	-	-	RefSeq	-	YES	-	-	Muscle	NO
3:16254918	T	C	-	-0.181	4.82166e-09	3_prime_UTR_variant	MODIFIER	TMEM248	ENSSSCG00000007736	ENSSSCT00000081647.1	protein_coding	ENSSSCP00000064060	7/7	-	2139	-	-	-	-	-	HGNC	HGNC:25476	YES	-	-	Lung	NO
3:16254918	T	C	-	-0.181	4.82166e-09	3_prime_UTR_variant	MODIFIER	TMEM248	ENSSSCG00000007736	ENSSSCT00000008481.4	protein_coding	ENSSSCP00000008262	8/8	-	2010	-	-	-	-	-	HGNC	HGNC:25476	-	P1	-	Lung	NO
3:16254918	T	C	-	-0.181	4.82166e-09	3_prime_UTR_variant	MODIFIER	TMEM248	ENSSSCG00000007736	ENSSSCT00000046820.2	protein_coding	ENSSSCP00000032524	7/7	-	1794	-	-	-	-	-	HGNC	HGNC:25476	-	-	-	Lung	NO
3:18077860	C	T	+	0.323	0	synonymous_variant	LOW	MVP	ENSSSCG00000027946	ENSSSCT00000027444.3	protein_coding	ENSSSCP00000026257	14/18	-	3329	1773	591	F	ttC/ttT	-	HGNC	HGNC:7531	YES	P1	-	Heart	NO
3:22619536	C	T	+	-0.581	0	synonymous_variant	LOW	NDUFAB1	ENSSSCG00000010795	ENSSSCT00000011811.4	protein_coding	ENSSSCP00000011508	1/4	-	45	21	7	C	tgC/tgT	-	HGNC	HGNC:7694	-	-	-	Fat	NO
3:22619536	C	T	+	-0.581	0	synonymous_variant	LOW	NDUFAB1	ENSSSCG00000010795	ENSSSCT00000065658.2	protein_coding	ENSSSCP00000040903	1/6	-	45	21	7	C	tgC/tgT	-	HGNC	HGNC:7694	YES	P1	-	Fat	NO
3:22619536	C	T	+	0.581	0	non_coding_transcript_exon_variant	MODIFIER	ENSSSCG00000010795	NM_001167652.1	NM_001167652.1	protein_coding	-	1/4	-	21	-	-	-	-	-	RefSeq	-	YES	-	-	Fat	NO
3:26768803	C	T	+	-0.192	0	downstream_gene_variant	MODIFIER	ARL6IP1	ENSSSCG00000025281	ENSSSCT00000032370.3	protein_coding	ENSSSCP00000025526	-	-	-	-	-	-	-	37	HGNC	HGNC:697	-	A2	-	NA	NA
3:26768803	C	T	+	-0.192	0	3_prime_UTR_variant	MODIFIER	ARL6IP1	ENSSSCG00000025281	ENSSSCT00000067514.1	protein_coding	ENSSSCP00000069479	34/34	-	6320	-	-	-	-	-	HGNC	HGNC:697	YES	P5	-	NA	NA
3:33635059	A	G	-	-0.401	0	intron_variant	MODIFIER	C16orf72	ENSSSCG00000028454	ENSSSCT00000029316.3	protein_coding	ENSSSCP00000026133	-	3/3	-	-	-	-	-	-	HGNC	HGNC:30103	YES	P1	-	Uterus	NO
3:39990040	T	C	-	-0.208	0.0012012	upstream_gene_variant	MODIFIER	-	ENSSSCG00000008035	ENSSSCT00000008804.3	protein_coding	ENSSSCP00000008580	-	-	-	-	-	-	-	4958	-	-	YES	P1	-	NA	NA
3:39990040	T	C	-	-0.208	0.0012012	downstream_gene_variant	MODIFIER	NOXO1	ENSSSCG00000008034	ENSSSCT00000008803.4	protein_coding	ENSSSCP00000008579	-	-	-	-	-	-	-	416	HGNC	HGNC:19404	YES	P1	-	NA	NA
3:39990040	T	C	-	-0.208	0.0012012	missense_variant	MODERATE	TBL3	ENSSSCG00000037686	ENSSSCT00000038475.2	protein_coding	ENSSSCP00000042019	21/22	-	2278	2209	737	M/V	Atg/Gtg	-	HGNC	HGNC:11587	-	A2	tolerated(1)	NA	NA
3:39990040	T	C	-	-0.208	0.0012012	missense_variant	MODERATE	TBL3	ENSSSCG00000037686	ENSSSCT00000051944.2	protein_coding	ENSSSCP00000053073	20/21	-	3925	2476	826	M/V	Atg/Gtg	-	HGNC	HGNC:11587	YES	P5	tolerated(1)	NA	NA
3:6462389	C	T	+	0.6	9.81817e-10	synonymous_variant	LOW	ZKSCAN5	ENSSSCG00000031809	ENSSSCT00000054479.2	protein_coding	ENSSSCP00000054705	7/7	-	1657	1491	497	D	gaC/gaT	-	HGNC	HGNC:12867	YES	P5	-	Brain	NO
3:6462389	C	T	+	0.6	9.81817e-10	synonymous_variant	LOW	ZKSCAN5	ENSSSCG00000031809	ENSSSCT00000043565.2	protein_coding	ENSSSCP00000043758	5/5	-	1872	1272	424	D	gaC/gaT	-	HGNC	HGNC:12867	-	A2	-	Brain	NO
3:77766031	C	T	+	-0.253	0.00816395	intron_variant	MODIFIER	PELI1	ENSSSCG00000028947	ENSSSCT00000009160.4	protein_coding	ENSSSCP00000008929	-	6/12	-	-	-	-	-	-	HGNC	HGNC:8827	-	-	-	NA	NA
3:77766031	C	T	+	-0.253	0.00816395	intron_variant	MODIFIER	PELI1	ENSSSCG00000028947	ENSSSCT00000028590.3	protein_coding	ENSSSCP00000026040	-	1/5	-	-	-	-	-	-	HGNC	HGNC:8827	-	-	-	NA	NA
3:77766031	C	T	+	-0.253	0.00816395	intron_variant	MODIFIER	PELI1	ENSSSCG00000028947	ENSSSCT00000040046.2	protein_coding	ENSSSCP00000050408	-	6/11	-	-	-	-	-	-	HGNC	HGNC:8827	YES	P1	-	NA	NA
3:99929971	A	G	+	0.281	0.000453922	intron_variant	MODIFIER	SLC8A1	ENSSSCG00000036418	ENSSSCT00000047281.2	protein_coding	ENSSSCP00000057989	-	2/10	-	-	-	-	-	-	HGNC	HGNC:11068	YES	P5	-	NA	NA
3:99929971	A	G	+	0.281	0.000453922	intron_variant	MODIFIER	SLC8A1	ENSSSCG00000036418	ENSSSCT00000058849.2	protein_coding	ENSSSCP00000033694	-	2/9	-	-	-	-	-	-	HGNC	HGNC:11068	-	A2	-	NA	NA
3:99929971	A	G	+	0.281	0.000453922	intron_variant	MODIFIER	SLC8A1	ENSSSCG00000036418	ENSSSCT00000064033.2	protein_coding	ENSSSCP00000052260	-	2/8	-	-	-	-	-	-	HGNC	HGNC:11068	-	A2	-	NA	NA
4:106615437	G	A	-	0.175	1.43646e-05	synonymous_variant	LOW	HIPK1	ENSSSCG00000006760	ENSSSCT00000007405.4	protein_coding	ENSSSCP00000007210	3/16	-	963	804	268	F	ttC/ttT	-	HGNC	HGNC:19006	-	-	-	NA	NA
4:106615437	G	A	-	0.175	1.43646e-05	synonymous_variant	LOW	HIPK1	ENSSSCG00000006760	ENSSSCT00000007406.4	protein_coding	ENSSSCP00000007211	3/17	-	963	804	268	F	ttC/ttT	-	HGNC	HGNC:19006	YES	P1	-	NA	NA
4:106615437	G	A	-	0.175	1.43646e-05	synonymous_variant	LOW	HIPK1	ENSSSCG00000006760	ENSSSCT00000052788.2	protein_coding	ENSSSCP00000046802	2/17	-	938	804	268	F	ttC/ttT	-	HGNC	HGNC:19006	-	-	-	NA	NA
4:106615437	G	A	-	0.175	1.43646e-05	5_prime_UTR_variant	MODIFIER	OLFML3	ENSSSCG00000045712	ENSSSCT00000007404.4	protein_coding	ENSSSCP00000007209	4/19	-	627	-	-	-	-	-	HGNC	HGNC:24956	-	-	-	NA	NA
4:110991335	A	G	+	0.276	0	non_coding_transcript_exon_variant	MODIFIER	TAF13	NM_001243639.1	NM_001243639.1	protein_coding	-	4/4	-	1126	-	-	-	-	-	RefSeq	-	YES	-	-	Heart	NO
4:124862452	G	A	-	0.032	0.0281527	synonymous_variant	LOW	BTBD8	ENSSSCG00000035196	ENSSSCT00000042983.2	protein_coding	ENSSSCP00000035360	16/17	-	3817	3774	1258	F	ttC/ttT	-	HGNC	HGNC:21019	YES	-	-	NA	NA
4:124862452	G	A	-	0.032	0.0281527	synonymous_variant	LOW	BTBD8	ENSSSCG00000035196	ENSSSCT00000052017.2	protein_coding	ENSSSCP00000035061	16/17	-	3724	3681	1227	F	ttC/ttT	-	HGNC	HGNC:21019	-	P1	-	NA	NA
4:124862452	G	A	-	0.032	0.0281527	synonymous_variant	LOW	BTBD8	ENSSSCG00000035196	ENSSSCT00000052975.2	protein_coding	ENSSSCP00000043311	17/17	-	4063	3864	1288	F	ttC/ttT	-	HGNC	HGNC:21019	-	-	-	NA	NA
4:124862452	G	A	-	0.032	0.0281527	synonymous_variant	LOW	BTBD8	ENSSSCG00000035196	ENSSSCT00000066061.2	protein_coding	ENSSSCP00000032145	15/18	-	3440	3153	1051	F	ttC/ttT	-	HGNC	HGNC:21019	-	-	-	NA	NA
4:1339614	C	T	+	0.09	0.00539145	5_prime_UTR_variant	MODIFIER	-	ENSSSCG00000040535	ENSSSCT00000043028.2	protein_coding	ENSSSCP00000039868	2/7	-	113	-	-	-	-	-	-	-	-	P1	-	NA	NA
4:1339614	C	T	+	0.09	0.00539145	intron_variant	MODIFIER	-	ENSSSCG00000040535	ENSSSCT00000074876.1	protein_coding	ENSSSCP00000063053	-	1/3	-	-	-	-	-	-	-	-	YES	-	-	NA	NA
4:1339614	C	T	+	0.09	0.00539145	5_prime_UTR_variant	MODIFIER	-	ENSSSCG00000040535	ENSSSCT00000075341.1	protein_coding	ENSSSCP00000066770	3/6	-	308	-	-	-	-	-	-	-	-	-	-	NA	NA
4:1454036	A	G	+	0.155	0.0271631	3_prime_UTR_variant	MODIFIER	LYNX1	ENSSSCG00000031724	ENSSSCT00000036834.2	protein_coding	ENSSSCP00000050110	4/4	-	2604	-	-	-	-	-	HGNC	HGNC:29604	YES	P1	-	NA	NA
4:15929132	T	C	+	-0.199	0.000822533	downstream_gene_variant	MODIFIER	FBXO32	NM_001044588.1	NM_001044588.1	protein_coding	-	-	-	-	-	-	-	-	3203	RefSeq	-	YES	-	-	Lung	NO
4:20217203	A	G	+	0.256	0.0393487	intron_variant	MODIFIER	SAMD12	ENSSSCG00000036553	ENSSSCT00000048687.2	protein_coding	ENSSSCP00000032117	-	2/4	-	-	-	-	-	-	HGNC	HGNC:31750	YES	P1	-	NA	NA
4:79873139	C	T	+	-0.301	0	synonymous_variant	LOW	CEBPD	ENSSSCG00000032367	ENSSSCT00000062693.1	protein_coding	ENSSSCP00000050761	1/3	-	719	186	62	A	gcC/gcT	-	HGNC	HGNC:1835	YES	P1	-	Fat	NO
4:79873139	C	T	+	-0.301	0	downstream_gene_variant	MODIFIER	SPIDR	ENSSSCG00000006277	ENSSSCT00000042869.2	protein_coding	ENSSSCP00000031256	-	-	-	-	-	-	-	1689	HGNC	HGNC:28971	-	A2	-	Fat	NO
4:79873139	C	T	+	-0.301	0	downstream_gene_variant	MODIFIER	SPIDR	ENSSSCG00000006277	ENSSSCT00000059279.2	protein_coding	ENSSSCP00000045164	-	-	-	-	-	-	-	1810	HGNC	HGNC:28971	-	A2	-	Fat	NO
4:79873139	C	T	+	-0.301	0	downstream_gene_variant	MODIFIER	SPIDR	ENSSSCG00000006277	ENSSSCT00000048367.2	protein_coding	ENSSSCP00000047504	-	-	-	-	-	-	-	1813	HGNC	HGNC:28971	-	-	-	Fat	NO
4:79873139	C	T	+	-0.301	0	downstream_gene_variant	MODIFIER	SPIDR	ENSSSCG00000006277	ENSSSCT00000049182.2	protein_coding	ENSSSCP00000048846	-	-	-	-	-	-	-	1689	HGNC	HGNC:28971	YES	P5	-	Fat	NO
4:79873139	C	T	+	-0.301	0	downstream_gene_variant	MODIFIER	SPIDR	ENSSSCG00000006277	ENSSSCT00000006876.4	protein_coding	ENSSSCP00000006689	-	-	-	-	-	-	-	1689	HGNC	HGNC:28971	-	A2	-	Fat	NO
4:84839840	G	A	-	0.211	0.00331421	3_prime_UTR_variant	MODIFIER	UCK2	ENSSSCG00000039867	ENSSSCT00000048266.1	protein_coding	ENSSSCP00000043315	7/7	-	3835	-	-	-	-	-	HGNC	HGNC:12562	YES	P1	-	NA	NA
5:30489226	A	G	-	-0.205	0	3_prime_UTR_variant	MODIFIER	-	ENSSSCG00000000473	ENSSSCT00000071982.1	protein_coding	ENSSSCP00000063040	6/6	-	2071	-	-	-	-	-	-	-	-	-	-	Liver	NO
5:30489226	A	G	-	-0.205	0	3_prime_UTR_variant	MODIFIER	-	ENSSSCG00000000473	ENSSSCT00000071982.1	protein_coding	ENSSSCP00000063040	6/6	-	2071	-	-	-	-	-	-	-	-	-	-	Liver	NO
5:30489226	A	G	-	-0.205	0	3_prime_UTR_variant	MODIFIER	-	ENSSSCG00000000473	ENSSSCT00000000511.4	protein_coding	ENSSSCP00000000504	8/8	-	2243	-	-	-	-	-	-	-	YES	P5	-	Liver	NO
5:30489226	A	G	-	-0.205	0	3_prime_UTR_variant	MODIFIER	-	ENSSSCG00000000473	ENSSSCT00000000511.4	protein_coding	ENSSSCP00000000504	8/8	-	2243	-	-	-	-	-	-	-	YES	P5	-	Liver	NO
5:30489226	A	G	-	-0.205	0	3_prime_UTR_variant	MODIFIER	-	ENSSSCG00000000473	ENSSSCT00000072532.1	protein_coding	ENSSSCP00000066977	7/7	-	2137	-	-	-	-	-	-	-	-	A2	-	Liver	NO
5:30489226	A	G	-	-0.205	0	3_prime_UTR_variant	MODIFIER	-	ENSSSCG00000000473	ENSSSCT00000072532.1	protein_coding	ENSSSCP00000066977	7/7	-	2137	-	-	-	-	-	-	-	-	A2	-	Liver	NO
5:30489226	A	G	-	-0.205	0	downstream_gene_variant	MODIFIER	-	ENSSSCG00000000473	ENSSSCT00000090819.1	protein_coding	ENSSSCP00000069356	-	-	-	-	-	-	-	4760	-	-	-	-	-	Liver	NO
5:30489226	A	G	-	-0.205	0	downstream_gene_variant	MODIFIER	-	ENSSSCG00000000473	ENSSSCT00000090819.1	protein_coding	ENSSSCP00000069356	-	-	-	-	-	-	-	4760	-	-	-	-	-	Liver	NO
5:30489226	A	G	-	-0.205	0	upstream_gene_variant	MODIFIER	LLPH	ENSSSCG00000031580	ENSSSCT00000057917.2	protein_coding	ENSSSCP00000052996	-	-	-	-	-	-	-	4167	HGNC	HGNC:28229	YES	P1	-	Liver	NO
5:30489226	A	G	-	-0.205	0	upstream_gene_variant	MODIFIER	LLPH	ENSSSCG00000031580	ENSSSCT00000057917.2	protein_coding	ENSSSCP00000052996	-	-	-	-	-	-	-	4167	HGNC	HGNC:28229	YES	P1	-	Liver	NO
5:32929709	A	G	+	-0.28	0.0345111	intron_variant	MODIFIER	RAP1B	ENSSSCG00000032595	ENSSSCT00000040637.2	protein_coding	ENSSSCP00000035670	-	1/8	-	-	-	-	-	-	HGNC	HGNC:9857	YES	P1	-	NA	NA
5:32929709	A	G	+	-0.28	0.0345111	intron_variant	MODIFIER	RAP1B	ENSSSCG00000032595	ENSSSCT00000047947.2	protein_coding	ENSSSCP00000052606	-	1/7	-	-	-	-	-	-	HGNC	HGNC:9857	-	-	-	NA	NA
5:32929709	A	G	+	-0.28	0.0345111	intron_variant	MODIFIER	RAP1B	ENSSSCG00000032595	ENSSSCT00000065622.2	protein_coding	ENSSSCP00000046091	-	1/7	-	-	-	-	-	-	HGNC	HGNC:9857	-	-	-	NA	NA
5:32929709	A	G	+	-0.28	0.0345111	intron_variant	MODIFIER	RAP1B	ENSSSCG00000032595	ENSSSCT00000076413.1	protein_coding	ENSSSCP00000060293	-	1/7	-	-	-	-	-	-	HGNC	HGNC:9857	-	-	-	NA	NA
5:32929709	A	G	+	-0.28	0.0345111	intron_variant	MODIFIER	RAP1B	ENSSSCG00000032595	ENSSSCT00000088257.1	protein_coding	ENSSSCP00000066292	-	2/6	-	-	-	-	-	-	HGNC	HGNC:9857	-	-	-	NA	NA
5:32929709	A	G	+	-0.28	0.0345111	intron_variant	MODIFIER	RAP1B	ENSSSCG00000032595	ENSSSCT00000088373.1	protein_coding	ENSSSCP00000069879	-	1/8	-	-	-	-	-	-	HGNC	HGNC:9857	-	-	-	NA	NA
5:33557338	A	G	+	-0.134	0.000740561	intron_variant	MODIFIER	CPSF6	ENSSSCG00000038031	ENSSSCT00000000530.5	protein_coding	ENSSSCP00000000522	-	4/7	-	-	-	-	-	-	HGNC	HGNC:13871	-	-	-	NA	NA
5:33557338	A	G	+	-0.134	0.000740561	intron_variant	MODIFIER	CPSF6	ENSSSCG00000038031	ENSSSCT00000053818.2	protein_coding	ENSSSCP00000042098	-	10/13	-	-	-	-	-	-	HGNC	HGNC:13871	-	A1	-	NA	NA
5:33557338	A	G	+	-0.134	0.000740561	intron_variant	MODIFIER	LYZ	ENSSSCG00000000492	ENSSSCT00000055283.2	protein_coding	ENSSSCP00000042981	-	10/13	-	-	-	-	-	-	HGNC	HGNC:6740	YES	P1	-	NA	NA
5:51065941	A	G	+	0.469	0.000265046	intron_variant	MODIFIER	C2CD5	ENSSSCG00000000570	ENSSSCT00000058783.2	protein_coding	ENSSSCP00000055345	-	7/27	-	-	-	-	-	-	HGNC	HGNC:29062	-	A2	-	Brain	NO
5:51065941	A	G	+	0.469	0.000265046	intron_variant	MODIFIER	C2CD5	ENSSSCG00000000570	ENSSSCT00000061175.2	protein_coding	ENSSSCP00000038851	-	7/25	-	-	-	-	-	-	HGNC	HGNC:29062	-	-	-	Brain	NO
5:51065941	A	G	+	0.469	0.000265046	intron_variant	MODIFIER	C2CD5	ENSSSCG00000000570	ENSSSCT00000054563.2	protein_coding	ENSSSCP00000049113	-	7/29	-	-	-	-	-	-	HGNC	HGNC:29062	YES	P5	-	Brain	NO
5:51065941	A	G	+	0.469	0.000265046	intron_variant	MODIFIER	C2CD5	ENSSSCG00000000570	ENSSSCT00000038149.2	protein_coding	ENSSSCP00000040907	-	7/28	-	-	-	-	-	-	HGNC	HGNC:29062	-	A2	-	Brain	NO
5:51065941	A	G	+	0.469	0.000265046	intron_variant	MODIFIER	C2CD5	ENSSSCG00000000570	ENSSSCT00000072005.1	protein_coding	ENSSSCP00000070309	-	7/27	-	-	-	-	-	-	HGNC	HGNC:29062	-	A2	-	Brain	NO
5:51065941	A	G	+	0.469	0.000265046	intron_variant	MODIFIER	C2CD5	ENSSSCG00000000570	ENSSSCT00000038815.2	protein_coding	ENSSSCP00000035014	-	7/28	-	-	-	-	-	-	HGNC	HGNC:29062	-	A2	-	Brain	NO
5:51065941	A	G	+	0.469	0.000265046	intron_variant	MODIFIER	C2CD5	ENSSSCG00000000570	ENSSSCT00000067681.1	protein_coding	ENSSSCP00000067404	-	8/28	-	-	-	-	-	-	HGNC	HGNC:29062	-	A1	-	Brain	NO
5:51065941	A	G	+	0.469	0.000265046	intron_variant	MODIFIER	C2CD5	ENSSSCG00000000570	ENSSSCT00000064561.2	protein_coding	ENSSSCP00000043937	-	7/29	-	-	-	-	-	-	HGNC	HGNC:29062	-	-	-	Brain	NO
5:51065941	A	G	+	0.469	0.000265046	intron_variant	MODIFIER	C2CD5	ENSSSCG00000000570	ENSSSCT00000000613.4	protein_coding	ENSSSCP00000000599	-	7/28	-	-	-	-	-	-	HGNC	HGNC:29062	-	A1	-	Brain	NO
5:75585483	G	A	-	-0.38	0.00856947	intron_variant	MODIFIER	NELL2	ENSSSCG00000000802	ENSSSCT00000000870.4	protein_coding	ENSSSCP00000000853	-	15/19	-	-	-	-	-	-	HGNC	HGNC:7751	-	A2	-	NA	NA
5:75585483	G	A	-	-0.38	0.00856947	intron_variant	MODIFIER	NELL2	ENSSSCG00000000802	ENSSSCT00000045629.2	protein_coding	ENSSSCP00000050405	-	16/20	-	-	-	-	-	-	HGNC	HGNC:7751	YES	P5	-	NA	NA
5:75585483	G	A	-	-0.38	0.00856947	intron_variant	MODIFIER	NELL2	ENSSSCG00000000802	ENSSSCT00000068987.1	protein_coding	ENSSSCP00000067284	-	16/21	-	-	-	-	-	-	HGNC	HGNC:7751	-	A2	-	NA	NA
5:75585483	G	A	-	-0.38	0.00856947	intron_variant	MODIFIER	NELL2	ENSSSCG00000000802	ENSSSCT00000086756.1	protein_coding	ENSSSCP00000074391	-	15/19	-	-	-	-	-	-	HGNC	HGNC:7751	-	A2	-	NA	NA
5:77009318	T	C	-	-0.353	7.53405e-07	downstream_gene_variant	MODIFIER	-	ENSSSCG00000000807	ENSSSCT00000000876.4	pseudogene	-	-	-	-	-	-	-	-	544	-	-	YES	-	-	Muscle	NO
5:77009318	T	C	-	-0.353	7.53405e-07	downstream_gene_variant	MODIFIER	-	ENSSSCG00000000807	ENSSSCT00000000876.4	pseudogene	-	-	-	-	-	-	-	-	544	-	-	YES	-	-	Muscle	NO
5:77009318	T	C	-	-0.353	7.53405e-07	downstream_gene_variant	MODIFIER	-	ENSSSCG00000000807	ENSSSCT00000000876.4	pseudogene	-	-	-	-	-	-	-	-	544	-	-	YES	-	-	Muscle	NO
5:77009318	T	C	-	-0.353	7.53405e-07	downstream_gene_variant	MODIFIER	-	ENSSSCG00000000807	ENSSSCT00000000876.4	pseudogene	-	-	-	-	-	-	-	-	544	-	-	YES	-	-	Muscle	NO
5:77009318	T	C	-	-0.353	7.53405e-07	downstream_gene_variant	MODIFIER	-	ENSSSCG00000000807	ENSSSCT00000000876.4	pseudogene	-	-	-	-	-	-	-	-	544	-	-	YES	-	-	Muscle	NO
5:77009318	T	C	-	-0.353	7.53405e-07	downstream_gene_variant	MODIFIER	-	ENSSSCG00000000807	ENSSSCT00000000876.4	pseudogene	-	-	-	-	-	-	-	-	544	-	-	YES	-	-	Muscle	NO
5:77009318	T	C	-	-0.353	7.53405e-07	downstream_gene_variant	MODIFIER	-	ENSSSCG00000000807	ENSSSCT00000000876.4	pseudogene	-	-	-	-	-	-	-	-	544	-	-	YES	-	-	Muscle	NO
5:77009318	T	C	-	-0.353	7.53405e-07	downstream_gene_variant	MODIFIER	-	ENSSSCG00000000807	ENSSSCT00000000876.4	pseudogene	-	-	-	-	-	-	-	-	544	-	-	YES	-	-	Muscle	NO
5:94333575	G	A	-	0.128	0.0265045	synonymous_variant	LOW	TMTC3	ENSSSCG00000000927	ENSSSCT00000001012.4	protein_coding	ENSSSCP00000000990	13/23	-	2209	2037	679	D	gaC/gaT	-	HGNC	HGNC:26899	-	-	-	NA	NA
5:94333575	G	A	-	0.128	0.0265045	synonymous_variant	LOW	TMTC3	ENSSSCG00000000927	ENSSSCT00000037954.2	protein_coding	ENSSSCP00000055659	14/15	-	2747	2256	752	D	gaC/gaT	-	HGNC	HGNC:26899	-	P1	-	NA	NA
5:94333575	G	A	-	0.128	0.0265045	synonymous_variant	LOW	TMTC3	ENSSSCG00000000927	ENSSSCT00000058626.2	protein_coding	ENSSSCP00000045390	14/24	-	2420	2271	757	D	gaC/gaT	-	HGNC	HGNC:26899	-	-	-	NA	NA
5:94333575	G	A	-	0.128	0.0265045	synonymous_variant	LOW	TMTC3	ENSSSCG00000000927	ENSSSCT00000061331.2	protein_coding	ENSSSCP00000031155	14/15	-	2747	2256	752	D	gaC/gaT	-	HGNC	HGNC:26899	-	-	-	NA	NA
5:94333575	G	A	-	0.128	0.0265045	synonymous_variant	LOW	TMTC3	ENSSSCG00000000927	ENSSSCT00000065817.2	protein_coding	ENSSSCP00000037974	13/18	-	2289	2256	752	D	gaC/gaT	-	HGNC	HGNC:26899	YES	-	-	NA	NA
6:1012746	C	T	+	-0.277	1.85906e-05	upstream_gene_variant	MODIFIER	CYBA	ENSSSCG00000031493	ENSSSCT00000052015.2	protein_coding	ENSSSCP00000055460	-	-	-	-	-	-	-	2408	HGNC	HGNC:2577	YES	P1	-	NA	NA
6:1012746	C	T	+	-0.277	1.85906e-05	synonymous_variant	LOW	MVD	ENSSSCG00000034905	ENSSSCT00000048322.1	protein_coding	ENSSSCP00000041035	8/10	-	1059	975	325	A	gcC/gcT	-	HGNC	HGNC:7529	-	P1	-	NA	NA
6:1012746	C	T	+	-0.277	1.85906e-05	synonymous_variant	LOW	MVD	ENSSSCG00000034905	ENSSSCT00000061448.2	protein_coding	ENSSSCP00000037983	7/9	-	2973	1197	399	A	gcC/gcT	-	HGNC	HGNC:7529	YES	-	-	NA	NA
6:12549859	C	T	+	-0.417	1.43491e-05	synonymous_variant	LOW	LDHD	ENSSSCG00000002712	ENSSSCT00000079702.1	protein_coding	ENSSSCP00000064814	5/10	-	567	558	186	N	aaC/aaT	-	HGNC	HGNC:19708	-	-	-	Uterus	NO
6:12549859	C	T	+	-0.417	1.43491e-05	synonymous_variant	LOW	LDHD	ENSSSCG00000002712	ENSSSCT00000003006.4	protein_coding	ENSSSCP00000002927	5/11	-	567	558	186	N	aaC/aaT	-	HGNC	HGNC:19708	YES	P1	-	Uterus	NO
6:12549859	C	T	+	-0.417	1.43491e-05	synonymous_variant	LOW	LDHD	ENSSSCG00000002712	ENSSSCT00000072096.1	protein_coding	ENSSSCP00000071544	5/8	-	562	558	186	N	aaC/aaT	-	HGNC	HGNC:19708	-	-	-	Uterus	NO
6:12549859	C	T	+	-0.417	1.43491e-05	synonymous_variant	LOW	LDHD	ENSSSCG00000002712	ENSSSCT00000029606.3	protein_coding	ENSSSCP00000022270	5/11	-	608	558	186	N	aaC/aaT	-	HGNC	HGNC:19708	-	-	-	Uterus	NO
6:127382407	T	C	-	-0.334	0	3_prime_UTR_variant	MODIFIER	SYT4	ENSSSCG00000037079	ENSSSCT00000051031.2	protein_coding	ENSSSCP00000037408	4/4	-	3799	-	-	-	-	-	HGNC	HGNC:11512	YES	P1	-	NA	NA
6:127382895	T	C	-	-0.355	0	3_prime_UTR_variant	MODIFIER	SYT4	ENSSSCG00000037079	ENSSSCT00000051031.2	protein_coding	ENSSSCP00000037408	4/4	-	3311	-	-	-	-	-	HGNC	HGNC:11512	YES	P1	-	NA	NA
6:127384265	T	C	-	-0.306	0	3_prime_UTR_variant	MODIFIER	SYT4	ENSSSCG00000037079	ENSSSCT00000051031.2	protein_coding	ENSSSCP00000037408	4/4	-	1941	-	-	-	-	-	HGNC	HGNC:11512	YES	P1	-	NA	NA
6:127384528	G	A	-	-0.383	0	3_prime_UTR_variant	MODIFIER	SYT4	ENSSSCG00000037079	ENSSSCT00000051031.2	protein_coding	ENSSSCP00000037408	4/4	-	1678	-	-	-	-	-	HGNC	HGNC:11512	YES	P1	-	NA	NA
6:127385962	G	A	-	-0.346	3.3568e-08	intron_variant	MODIFIER	SYT4	ENSSSCG00000037079	ENSSSCT00000051031.2	protein_coding	ENSSSCP00000037408	-	3/3	-	-	-	-	-	-	HGNC	HGNC:11512	YES	P1	-	NA	NA
6:127388804	G	A	-	-0.377	0	synonymous_variant	LOW	SYT4	ENSSSCG00000037079	ENSSSCT00000051031.2	protein_coding	ENSSSCP00000037408	2/4	-	530	282	94	L	ctC/ctT	-	HGNC	HGNC:11512	YES	P1	-	NA	NA
6:127390177	G	A	-	-0.367	1.22982e-13	intron_variant	MODIFIER	SYT4	ENSSSCG00000037079	ENSSSCT00000051031.2	protein_coding	ENSSSCP00000037408	-	1/3	-	-	-	-	-	-	HGNC	HGNC:11512	YES	P1	-	NA	NA
6:129112076	T	C	+	-0.352	0.000265279	downstream_gene_variant	MODIFIER	SSX2IP	ENSSSCG00000003757	ENSSSCT00000079469.1	protein_coding	ENSSSCP00000072397	-	-	-	-	-	-	-	3084	HGNC	HGNC:16509	-	-	-	Fat	NO
6:129112076	T	C	+	-0.352	0.000265279	downstream_gene_variant	MODIFIER	SSX2IP	ENSSSCG00000003757	ENSSSCT00000004159.4	protein_coding	ENSSSCP00000004065	-	-	-	-	-	-	-	520	HGNC	HGNC:16509	YES	P5	-	Fat	NO
6:129112076	T	C	+	-0.352	0.000265279	downstream_gene_variant	MODIFIER	SSX2IP	ENSSSCG00000003757	ENSSSCT00000039907.2	protein_coding	ENSSSCP00000053342	-	-	-	-	-	-	-	1179	HGNC	HGNC:16509	-	A1	-	Fat	NO
6:129112076	T	C	+	-0.352	0.000265279	intron_variant	MODIFIER	SSX2IP	ENSSSCG00000003757	ENSSSCT00000071611.1	protein_coding	ENSSSCP00000070134	-	13/13	-	-	-	-	-	-	HGNC	HGNC:16509	-	-	-	Fat	NO
6:27323419	T	C	-	-0.238	0.0375319	3_prime_UTR_variant	MODIFIER	CMTM4	ENSSSCG00000032632	ENSSSCT00000064846.2	protein_coding	ENSSSCP00000031390	4/4	-	3145	-	-	-	-	-	HGNC	HGNC:19175	YES	P1	-	NA	NA
6:46093948	T	C	-	0.262	0.00082976	3_prime_UTR_variant	MODIFIER	-	ENSSSCG00000002935	ENSSSCT00000055356.2	protein_coding	ENSSSCP00000040316	7/7	-	4120	-	-	-	-	-	-	-	YES	P1	-	Lung	NO
6:47291699	C	T	+	0.411	7.29631e-15	synonymous_variant	LOW	PSMD8	ENSSSCG00000036658	ENSSSCT00000049361.2	protein_coding	ENSSSCP00000051430	3/7	-	642	522	174	C	tgC/tgT	-	HGNC	HGNC:9566	YES	P1	-	Kidney	NO
6:47291699	C	T	+	0.411	7.29631e-15	synonymous_variant	LOW	PSMD8	ENSSSCG00000036658	ENSSSCT00000049361.2	protein_coding	ENSSSCP00000051430	3/7	-	642	522	174	C	tgC/tgT	-	HGNC	HGNC:9566	YES	P1	-	Kidney	NO
6:91398042	T	C	-	0.215	2.2877e-08	downstream_gene_variant	MODIFIER	SFPQ	ENSSSCG00000035690	ENSSSCT00000043368.2	protein_coding	ENSSSCP00000038653	-	-	-	-	-	-	-	399	HGNC	HGNC:10774	YES	P5	-	NA	NA
6:91398042	T	C	-	0.215	2.2877e-08	intron_variant	MODIFIER	SFPQ	ENSSSCG00000035690	ENSSSCT00000045859.2	protein_coding	ENSSSCP00000059099	-	9/11	-	-	-	-	-	-	HGNC	HGNC:10774	-	A2	-	NA	NA
7:21026083	C	T	+	-0.311	5.03775e-12	synonymous_variant	LOW	ABT1	ENSSSCG00000038191	ENSSSCT00000052336.2	protein_coding	ENSSSCP00000051125	3/3	-	614	552	184	F	ttC/ttT	-	HGNC	HGNC:17369	YES	P1	-	NA	NA
7:92719746	A	G	-	0.218	5.58358e-05	3_prime_UTR_variant	MODIFIER	DCAF5	ENSSSCG00000039701	ENSSSCT00000090772.1	protein_coding	ENSSSCP00000074026	7/7	-	3316	-	-	-	-	-	HGNC	HGNC:20224	-	-	-	Fat	NO
7:92719746	A	G	-	0.218	5.58358e-05	3_prime_UTR_variant	MODIFIER	DCAF5	ENSSSCG00000039701	ENSSSCT00000040253.2	protein_coding	ENSSSCP00000037184	9/10	-	3628	-	-	-	-	-	HGNC	HGNC:20224	-	-	-	Fat	NO
7:92719746	A	G	-	0.218	5.58358e-05	3_prime_UTR_variant	MODIFIER	DCAF5	ENSSSCG00000039701	ENSSSCT00000041075.2	protein_coding	ENSSSCP00000055769	9/10	-	3578	-	-	-	-	-	HGNC	HGNC:20224	YES	P1	-	Fat	NO
7:92719746	A	G	-	0.218	5.58358e-05	3_prime_UTR_variant	MODIFIER	DCAF5	ENSSSCG00000039701	ENSSSCT00000049093.2	protein_coding	ENSSSCP00000058618	8/8	-	3420	-	-	-	-	-	HGNC	HGNC:20224	-	-	-	Fat	NO
8:104494343	G	A	+	0.276	0	upstream_gene_variant	MODIFIER	C4orf3	ENSSSCG00000031773	ENSSSCT00000075012.1	protein_coding	ENSSSCP00000063290	-	-	-	-	-	-	-	39	HGNC	HGNC:19225	YES	P5	-	Fat	NO
8:104494343	G	A	+	0.276	0	intron_variant	MODIFIER	C4orf3	ENSSSCG00000031773	ENSSSCT00000043907.2	protein_coding	ENSSSCP00000034493	-	1/2	-	-	-	-	-	-	HGNC	HGNC:19225	-	A1	-	Fat	NO
8:104494343	G	A	+	0.276	0	downstream_gene_variant	MODIFIER	USP53	ENSSSCG00000023174	ENSSSCT00000024667.3	protein_coding	ENSSSCP00000023572	-	-	-	-	-	-	-	4367	HGNC	HGNC:29255	YES	P1	-	Fat	NO
8:118046963	A	G	+	0.264	0.000360187	downstream_gene_variant	MODIFIER	SLC9B2	ENSSSCG00000028101	ENSSSCT00000010033.4	protein_coding	ENSSSCP00000009770	-	-	-	-	-	-	-	2111	HGNC	HGNC:25143	-	-	-	Brain	NO
8:118046963	A	G	+	0.264	0.000360187	3_prime_UTR_variant	MODIFIER	SLC9B2	ENSSSCG00000028101	ENSSSCT00000047847.2	protein_coding	ENSSSCP00000055690	13/13	-	3999	-	-	-	-	-	HGNC	HGNC:25143	YES	P1	-	Brain	NO
8:118046963	A	G	+	0.264	0.000360187	3_prime_UTR_variant	MODIFIER	SLC9B2	ENSSSCG00000028101	ENSSSCT00000022582.3	protein_coding	ENSSSCP00000028156	13/13	-	3913	-	-	-	-	-	HGNC	HGNC:25143	-	-	-	Brain	NO
8:130760832	A	G	+	-0.203	0.0222418	intron_variant	MODIFIER	PPM1K	ENSSSCG00000038867	ENSSSCT00000043466.2	protein_coding	ENSSSCP00000036045	-	4/7	-	-	-	-	-	-	HGNC	HGNC:25415	YES	P1	-	NA	NA
8:130760832	A	G	+	-0.203	0.0222418	intron_variant	MODIFIER	PPM1K	ENSSSCG00000038867	ENSSSCT00000051653.2	protein_coding	ENSSSCP00000054691	-	3/7	-	-	-	-	-	-	HGNC	HGNC:25415	-	-	-	NA	NA
8:130760832	A	G	+	-0.203	0.0222418	downstream_gene_variant	MODIFIER	PPM1K	ENSSSCG00000038867	ENSSSCT00000068898.1	protein_coding	ENSSSCP00000069771	-	-	-	-	-	-	-	242	HGNC	HGNC:25415	-	-	-	NA	NA
8:130760832	A	G	+	-0.203	0.0222418	intron_variant	MODIFIER	PPM1K	ENSSSCG00000038867	ENSSSCT00000070917.1	protein_coding	ENSSSCP00000059798	-	4/4	-	-	-	-	-	-	HGNC	HGNC:25415	-	-	-	NA	NA
8:130770572	A	G	+	-0.186	0.0334268	3_prime_UTR_variant	MODIFIER	PPM1K	ENSSSCG00000038867	ENSSSCT00000043466.2	protein_coding	ENSSSCP00000036045	8/8	-	2903	-	-	-	-	-	HGNC	HGNC:25415	YES	P1	-	NA	NA
8:130770572	A	G	+	-0.186	0.0334268	3_prime_UTR_variant	MODIFIER	PPM1K	ENSSSCG00000038867	ENSSSCT00000051653.2	protein_coding	ENSSSCP00000054691	8/8	-	3209	-	-	-	-	-	HGNC	HGNC:25415	-	-	-	NA	NA
8:130770958	A	G	+	-0.186	0.0248856	3_prime_UTR_variant	MODIFIER	PPM1K	ENSSSCG00000038867	ENSSSCT00000043466.2	protein_coding	ENSSSCP00000036045	8/8	-	3289	-	-	-	-	-	HGNC	HGNC:25415	YES	P1	-	NA	NA
8:130770958	A	G	+	-0.186	0.0248856	3_prime_UTR_variant	MODIFIER	PPM1K	ENSSSCG00000038867	ENSSSCT00000051653.2	protein_coding	ENSSSCP00000054691	8/8	-	3595	-	-	-	-	-	HGNC	HGNC:25415	-	-	-	NA	NA
8:130771551	A	G	+	-0.204	0.0239926	3_prime_UTR_variant	MODIFIER	PPM1K	ENSSSCG00000038867	ENSSSCT00000043466.2	protein_coding	ENSSSCP00000036045	8/8	-	3882	-	-	-	-	-	HGNC	HGNC:25415	YES	P1	-	NA	NA
8:130771551	A	G	+	-0.204	0.0239926	3_prime_UTR_variant	MODIFIER	PPM1K	ENSSSCG00000038867	ENSSSCT00000051653.2	protein_coding	ENSSSCP00000054691	8/8	-	4188	-	-	-	-	-	HGNC	HGNC:25415	-	-	-	NA	NA
8:130772822	A	G	+	-0.226	0.00343805	3_prime_UTR_variant	MODIFIER	PPM1K	ENSSSCG00000038867	ENSSSCT00000043466.2	protein_coding	ENSSSCP00000036045	8/8	-	5153	-	-	-	-	-	HGNC	HGNC:25415	YES	P1	-	NA	NA
8:130772822	A	G	+	-0.226	0.00343805	downstream_gene_variant	MODIFIER	PPM1K	ENSSSCG00000038867	ENSSSCT00000051653.2	protein_coding	ENSSSCP00000054691	-	-	-	-	-	-	-	1250	HGNC	HGNC:25415	-	-	-	NA	NA
8:131976752	C	T	+	-0.239	2.30513e-05	splice_region_variant,3_prime_UTR_variant	LOW	-	ENSSSCG00000032190	ENSSSCT00000051965.2	protein_coding	ENSSSCP00000049874	4/12	-	835	-	-	-	-	-	-	-	YES	P1	-	NA	NA
8:131976752	C	T	+	-0.239	2.30513e-05	splice_region_variant,5_prime_UTR_variant	LOW	SLC10A6	ENSSSCG00000028952	ENSSSCT00000025904.3	protein_coding	ENSSSCP00000023872	4/13	-	835	-	-	-	-	-	HGNC	HGNC:30603	YES	P1	-	NA	NA
8:135150751	G	A	+	0.57	2.23533e-07	intron_variant	MODIFIER	COQ2	ENSSSCG00000009238	ENSSSCT00000010118.4	protein_coding	ENSSSCP00000009852	-	7/7	-	-	-	-	-	-	HGNC	HGNC:25223	YES	P1	-	Blood	NO
8:135150751	G	A	+	0.57	2.23533e-07	intron_variant	MODIFIER	COQ2	ENSSSCG00000009238	ENSSSCT00000010118.4	protein_coding	ENSSSCP00000009852	-	7/7	-	-	-	-	-	-	HGNC	HGNC:25223	YES	P1	-	Blood	NO
8:135855904	C	T	+	-0.235	0.0050485	intron_variant	MODIFIER	HNRNPD	ENSSSCG00000009249	ENSSSCT00000010129.4	protein_coding	ENSSSCP00000009863	-	2/8	-	-	-	-	-	-	HGNC	HGNC:5036	YES	P5	-	NA	NA
8:135855904	C	T	+	-0.235	0.0050485	intron_variant	MODIFIER	HNRNPD	ENSSSCG00000009249	ENSSSCT00000044295.2	protein_coding	ENSSSCP00000031411	-	1/6	-	-	-	-	-	-	HGNC	HGNC:5036	-	A1	-	NA	NA
8:135855904	C	T	+	-0.235	0.0050485	intron_variant	MODIFIER	HNRNPD	ENSSSCG00000009249	ENSSSCT00000046827.2	protein_coding	ENSSSCP00000040803	-	1/7	-	-	-	-	-	-	HGNC	HGNC:5036	-	A1	-	NA	NA
8:135855904	C	T	+	-0.235	0.0050485	intron_variant	MODIFIER	HNRNPD	ENSSSCG00000009249	ENSSSCT00000061534.2	protein_coding	ENSSSCP00000038114	-	2/8	-	-	-	-	-	-	HGNC	HGNC:5036	-	A2	-	NA	NA
8:38766849	T	C	+	0.31	0	intron_variant	MODIFIER	OCIAD2	ENSSSCG00000008829	ENSSSCT00000059117.2	protein_coding	ENSSSCP00000057507	-	8/19	-	-	-	-	-	-	HGNC	HGNC:28685	YES	-	-	Brain	NO
8:38766849	T	C	+	0.31	0	intron_variant	MODIFIER	OCIAD2	ENSSSCG00000008829	ENSSSCT00000068846.1	protein_coding	ENSSSCP00000069802	-	7/7	-	-	-	-	-	-	HGNC	HGNC:28685	-	-	-	Brain	NO
8:38766849	T	C	+	0.31	0	intron_variant	MODIFIER	OCIAD2	ENSSSCG00000008829	ENSSSCT00000047151.2	protein_coding	ENSSSCP00000043035	-	8/8	-	-	-	-	-	-	HGNC	HGNC:28685	-	P1	-	Brain	NO
8:38768199	G	A	+	0.298	0	intron_variant	MODIFIER	OCIAD2	ENSSSCG00000008829	ENSSSCT00000047151.2	protein_coding	ENSSSCP00000043035	-	8/8	-	-	-	-	-	-	HGNC	HGNC:28685	-	P1	-	Fat	NO
8:38768199	G	A	+	0.298	0	intron_variant	MODIFIER	OCIAD2	ENSSSCG00000008829	ENSSSCT00000059117.2	protein_coding	ENSSSCP00000057507	-	8/19	-	-	-	-	-	-	HGNC	HGNC:28685	YES	-	-	Fat	NO
8:38768199	G	A	+	0.298	0	intron_variant	MODIFIER	OCIAD2	ENSSSCG00000008829	ENSSSCT00000068846.1	protein_coding	ENSSSCP00000069802	-	7/7	-	-	-	-	-	-	HGNC	HGNC:28685	-	-	-	Fat	NO
8:38768199	G	A	+	0.298	0	downstream_gene_variant	MODIFIER	OCIAD2	ENSSSCG00000008829	ENSSSCT00000009663.4	protein_coding	ENSSSCP00000009414	-	-	-	-	-	-	-	4515	HGNC	HGNC:28685	-	-	-	Fat	NO
8:76647617	A	G	+	0.448	0.00103506	intron_variant	MODIFIER	FBXW7	ENSSSCG00000020879	ENSSSCT00000009873.4	protein_coding	ENSSSCP00000009618	-	2/11	-	-	-	-	-	-	HGNC	HGNC:16712	-	-	-	NA	NA
8:76647617	A	G	+	0.448	0.00103506	intron_variant	MODIFIER	FBXW7	ENSSSCG00000020879	ENSSSCT00000027687.3	protein_coding	ENSSSCP00000022261	-	2/11	-	-	-	-	-	-	HGNC	HGNC:16712	YES	-	-	NA	NA
8:76647617	A	G	+	0.448	0.00103506	intron_variant	MODIFIER	FBXW7	ENSSSCG00000020879	ENSSSCT00000040319.2	protein_coding	ENSSSCP00000032518	-	1/10	-	-	-	-	-	-	HGNC	HGNC:16712	-	A1	-	NA	NA
8:76647617	A	G	+	0.448	0.00103506	intron_variant	MODIFIER	FBXW7	ENSSSCG00000020879	ENSSSCT00000053197.2	protein_coding	ENSSSCP00000032272	-	4/13	-	-	-	-	-	-	HGNC	HGNC:16712	-	-	-	NA	NA
8:76647617	A	G	+	0.448	0.00103506	intron_variant	MODIFIER	FBXW7	ENSSSCG00000020879	ENSSSCT00000065570.2	protein_coding	ENSSSCP00000055347	-	2/12	-	-	-	-	-	-	HGNC	HGNC:16712	-	P5	-	NA	NA
9:107966818	G	A	-	-0.081	0.000324843	synonymous_variant	LOW	NRCAM	ENSSSCG00000015445	ENSSSCT00000016826.4	protein_coding	ENSSSCP00000016376	22/32	-	2888	2178	726	S	tcC/tcT	-	HGNC	HGNC:7994	-	-	-	NA	NA
9:107966818	G	A	-	-0.081	0.000324843	synonymous_variant	LOW	NRCAM	ENSSSCG00000015445	ENSSSCT00000038074.2	protein_coding	ENSSSCP00000056027	21/31	-	2861	2151	717	S	tcC/tcT	-	HGNC	HGNC:7994	-	A1	-	NA	NA
9:107966818	G	A	-	-0.081	0.000324843	synonymous_variant	LOW	NRCAM	ENSSSCG00000015445	ENSSSCT00000040147.2	protein_coding	ENSSSCP00000045037	21/31	-	2900	2190	730	S	tcC/tcT	-	HGNC	HGNC:7994	-	A2	-	NA	NA
9:107966818	G	A	-	-0.081	0.000324843	synonymous_variant	LOW	NRCAM	ENSSSCG00000015445	ENSSSCT00000043674.2	protein_coding	ENSSSCP00000038365	20/29	-	2671	2160	720	S	tcC/tcT	-	HGNC	HGNC:7994	-	A1	-	NA	NA
9:107966818	G	A	-	-0.081	0.000324843	synonymous_variant	LOW	NRCAM	ENSSSCG00000015445	ENSSSCT00000048820.2	protein_coding	ENSSSCP00000038982	21/32	-	2729	2220	740	S	tcC/tcT	-	HGNC	HGNC:7994	YES	P5	-	NA	NA
9:107966818	G	A	-	-0.081	0.000324843	synonymous_variant	LOW	NRCAM	ENSSSCG00000015445	ENSSSCT00000050153.2	protein_coding	ENSSSCP00000046228	21/28	-	2672	2178	726	S	tcC/tcT	-	HGNC	HGNC:7994	-	-	-	NA	NA
9:107966818	G	A	-	-0.081	0.000324843	synonymous_variant	LOW	NRCAM	ENSSSCG00000015445	ENSSSCT00000053285.2	protein_coding	ENSSSCP00000033507	22/32	-	2918	2208	736	S	tcC/tcT	-	HGNC	HGNC:7994	-	A1	-	NA	NA
9:107966818	G	A	-	-0.081	0.000324843	synonymous_variant	LOW	NRCAM	ENSSSCG00000015445	ENSSSCT00000053415.2	protein_coding	ENSSSCP00000043698	21/31	-	2888	2178	726	S	tcC/tcT	-	HGNC	HGNC:7994	-	-	-	NA	NA
9:27264297	T	C	-	-0.214	0.0335403	intron_variant	MODIFIER	SESN3	ENSSSCG00000037015	ENSSSCT00000042442.2	protein_coding	ENSSSCP00000037564	-	2/10	-	-	-	-	-	-	HGNC	HGNC:23060	YES	P1	-	NA	NA
9:27264297	T	C	-	-0.214	0.0335403	intron_variant	MODIFIER	SESN3	ENSSSCG00000037015	ENSSSCT00000089684.1	protein_coding	ENSSSCP00000064601	-	2/8	-	-	-	-	-	-	HGNC	HGNC:23060	-	-	-	NA	NA
9:48651052	A	G	+	-0.246	8.11086e-09	intron_variant	MODIFIER	SORL1	ENSSSCG00000015135	ENSSSCT00000016501.4	protein_coding	ENSSSCP00000016058	-	47/47	-	-	-	-	-	-	HGNC	HGNC:11185	-	A2	-	NA	NA
9:48651052	A	G	+	-0.246	8.11086e-09	downstream_gene_variant	MODIFIER	SORL1	ENSSSCG00000015135	ENSSSCT00000031058.3	protein_coding	ENSSSCP00000020361	-	-	-	-	-	-	-	1380	HGNC	HGNC:11185	-	A2	-	NA	NA
9:48651052	A	G	+	-0.246	8.11086e-09	intron_variant	MODIFIER	SORL1	ENSSSCG00000015135	ENSSSCT00000056621.2	protein_coding	ENSSSCP00000058360	-	48/48	-	-	-	-	-	-	HGNC	HGNC:11185	YES	P5	-	NA	NA
9:48651052	A	G	+	-0.246	8.11086e-09	downstream_gene_variant	MODIFIER	SORL1	ENSSSCG00000015135	ENSSSCT00000065854.2	protein_coding	ENSSSCP00000031576	-	-	-	-	-	-	-	1295	HGNC	HGNC:11185	-	A2	-	NA	NA
AEMK02000452.1:745554	C	T	+	0.177	3.80347e-05	synonymous_variant	LOW	PPP2R5C	ENSSSCG00000002540	ENSSSCT00000002821.4	protein_coding	ENSSSCP00000002749	2/14	-	145	145	49	L	Ctg/Ttg	-	HGNC	HGNC:9311	-	-	-	NA	NA
AEMK02000452.1:745554	C	T	+	0.177	3.80347e-05	synonymous_variant	LOW	PPP2R5C	ENSSSCG00000002540	ENSSSCT00000039597.2	protein_coding	ENSSSCP00000040517	2/14	-	145	145	49	L	Ctg/Ttg	-	HGNC	HGNC:9311	-	-	-	NA	NA
AEMK02000452.1:745554	C	T	+	0.177	3.80347e-05	synonymous_variant	LOW	PPP2R5C	ENSSSCG00000002540	ENSSSCT00000056383.2	protein_coding	ENSSSCP00000056840	2/14	-	337	217	73	L	Ctg/Ttg	-	HGNC	HGNC:9311	-	-	-	NA	NA
AEMK02000452.1:745554	C	T	+	0.177	3.80347e-05	synonymous_variant	LOW	PPP2R5C	ENSSSCG00000002540	ENSSSCT00000078632.1	protein_coding	ENSSSCP00000068274	3/15	-	1114	622	208	L	Ctg/Ttg	-	HGNC	HGNC:9311	YES	-	-	NA	NA
AEMK02000452.1:745554	C	T	+	0.177	3.80347e-05	synonymous_variant	LOW	PPP2R5C	ENSSSCG00000002540	ENSSSCT00000089627.1	protein_coding	ENSSSCP00000073392	3/14	-	1114	622	208	L	Ctg/Ttg	-	HGNC	HGNC:9311	-	-	-	NA	NA
AEMK02000452.1:843828	C	T	+	0.248	3.72245e-07	synonymous_variant	LOW	DYNC1H1	ENSSSCG00000040738	ENSSSCT00000058702.2	protein_coding	ENSSSCP00000053326	8/79	-	1764	1602	534	D	gaC/gaT	-	HGNC	HGNC:2961	YES	-	-	NA	NA
AEMK02000452.1:852334	C	T	+	0.224	6.63548e-10	synonymous_variant	LOW	DYNC1H1	ENSSSCG00000040738	ENSSSCT00000058702.2	protein_coding	ENSSSCP00000053326	14/79	-	3486	3324	1108	Y	taC/taT	-	HGNC	HGNC:2961	YES	-	-	NA	NA
AEMK02000452.1:862012	C	T	+	0.21	0.000598684	synonymous_variant	LOW	DYNC1H1	ENSSSCG00000040738	ENSSSCT00000058702.2	protein_coding	ENSSSCP00000053326	33/79	-	6579	6417	2139	S	agC/agT	-	HGNC	HGNC:2961	YES	-	-	NA	NA
AEMK02000510.1:636193	G	A	-	0.319	0.00269246	intron_variant	MODIFIER	TNRC6A	ENSSSCG00000038870	ENSSSCT00000037676.2	protein_coding	ENSSSCP00000044556	-	4/22	-	-	-	-	-	-	HGNC	HGNC:11969	-	-	-	NA	NA
AEMK02000510.1:636193	G	A	-	0.319	0.00269246	intron_variant	MODIFIER	TNRC6A	ENSSSCG00000038870	ENSSSCT00000040687.2	protein_coding	ENSSSCP00000054433	-	5/24	-	-	-	-	-	-	HGNC	HGNC:11969	-	-	-	NA	NA
AEMK02000510.1:636193	G	A	-	0.319	0.00269246	intron_variant	MODIFIER	TNRC6A	ENSSSCG00000038870	ENSSSCT00000042519.2	protein_coding	ENSSSCP00000038310	-	5/25	-	-	-	-	-	-	HGNC	HGNC:11969	YES	-	-	NA	NA
AEMK02000510.1:636193	G	A	-	0.319	0.00269246	intron_variant	MODIFIER	TNRC6A	ENSSSCG00000038870	ENSSSCT00000045367.2	protein_coding	ENSSSCP00000044267	-	5/24	-	-	-	-	-	-	HGNC	HGNC:11969	-	-	-	NA	NA
AEMK02000510.1:636193	G	A	-	0.319	0.00269246	intron_variant	MODIFIER	TNRC6A	ENSSSCG00000038870	ENSSSCT00000047880.1	protein_coding	ENSSSCP00000057591	-	4/25	-	-	-	-	-	-	HGNC	HGNC:11969	-	-	-	NA	NA
AEMK02000510.1:636193	G	A	-	0.319	0.00269246	intron_variant	MODIFIER	TNRC6A	ENSSSCG00000038870	ENSSSCT00000049514.2	protein_coding	ENSSSCP00000047945	-	5/26	-	-	-	-	-	-	HGNC	HGNC:11969	-	-	-	NA	NA
AEMK02000510.1:636193	G	A	-	0.319	0.00269246	intron_variant	MODIFIER	TNRC6A	ENSSSCG00000038870	ENSSSCT00000057934.2	protein_coding	ENSSSCP00000048872	-	4/22	-	-	-	-	-	-	HGNC	HGNC:11969	-	-	-	NA	NA
AEMK02000510.1:648374	T	C	-	0.423	1.26139e-11	intron_variant	MODIFIER	TNRC6A	ENSSSCG00000038870	ENSSSCT00000037676.2	protein_coding	ENSSSCP00000044556	-	4/22	-	-	-	-	-	-	HGNC	HGNC:11969	-	-	-	NA	NA
AEMK02000510.1:648374	T	C	-	0.423	1.26139e-11	intron_variant	MODIFIER	TNRC6A	ENSSSCG00000038870	ENSSSCT00000040687.2	protein_coding	ENSSSCP00000054433	-	5/24	-	-	-	-	-	-	HGNC	HGNC:11969	-	-	-	NA	NA
AEMK02000510.1:648374	T	C	-	0.423	1.26139e-11	intron_variant	MODIFIER	TNRC6A	ENSSSCG00000038870	ENSSSCT00000042519.2	protein_coding	ENSSSCP00000038310	-	5/25	-	-	-	-	-	-	HGNC	HGNC:11969	YES	-	-	NA	NA
AEMK02000510.1:648374	T	C	-	0.423	1.26139e-11	intron_variant	MODIFIER	TNRC6A	ENSSSCG00000038870	ENSSSCT00000045367.2	protein_coding	ENSSSCP00000044267	-	5/24	-	-	-	-	-	-	HGNC	HGNC:11969	-	-	-	NA	NA
AEMK02000510.1:648374	T	C	-	0.423	1.26139e-11	intron_variant	MODIFIER	TNRC6A	ENSSSCG00000038870	ENSSSCT00000047880.1	protein_coding	ENSSSCP00000057591	-	4/25	-	-	-	-	-	-	HGNC	HGNC:11969	-	-	-	NA	NA
AEMK02000510.1:648374	T	C	-	0.423	1.26139e-11	intron_variant	MODIFIER	TNRC6A	ENSSSCG00000038870	ENSSSCT00000049514.2	protein_coding	ENSSSCP00000047945	-	5/26	-	-	-	-	-	-	HGNC	HGNC:11969	-	-	-	NA	NA
AEMK02000510.1:648374	T	C	-	0.423	1.26139e-11	intron_variant	MODIFIER	TNRC6A	ENSSSCG00000038870	ENSSSCT00000057934.2	protein_coding	ENSSSCP00000048872	-	4/22	-	-	-	-	-	-	HGNC	HGNC:11969	-	-	-	NA	NA
AEMK02000510.1:649847	G	A	-	0.169	0.0201432	intron_variant	MODIFIER	TNRC6A	ENSSSCG00000038870	ENSSSCT00000037676.2	protein_coding	ENSSSCP00000044556	-	4/22	-	-	-	-	-	-	HGNC	HGNC:11969	-	-	-	NA	NA
AEMK02000510.1:649847	G	A	-	0.169	0.0201432	intron_variant	MODIFIER	TNRC6A	ENSSSCG00000038870	ENSSSCT00000040687.2	protein_coding	ENSSSCP00000054433	-	5/24	-	-	-	-	-	-	HGNC	HGNC:11969	-	-	-	NA	NA
AEMK02000510.1:649847	G	A	-	0.169	0.0201432	intron_variant	MODIFIER	TNRC6A	ENSSSCG00000038870	ENSSSCT00000042519.2	protein_coding	ENSSSCP00000038310	-	5/25	-	-	-	-	-	-	HGNC	HGNC:11969	YES	-	-	NA	NA
AEMK02000510.1:649847	G	A	-	0.169	0.0201432	intron_variant	MODIFIER	TNRC6A	ENSSSCG00000038870	ENSSSCT00000045367.2	protein_coding	ENSSSCP00000044267	-	5/24	-	-	-	-	-	-	HGNC	HGNC:11969	-	-	-	NA	NA
AEMK02000510.1:649847	G	A	-	0.169	0.0201432	intron_variant	MODIFIER	TNRC6A	ENSSSCG00000038870	ENSSSCT00000047880.1	protein_coding	ENSSSCP00000057591	-	4/25	-	-	-	-	-	-	HGNC	HGNC:11969	-	-	-	NA	NA
AEMK02000510.1:649847	G	A	-	0.169	0.0201432	intron_variant	MODIFIER	TNRC6A	ENSSSCG00000038870	ENSSSCT00000049514.2	protein_coding	ENSSSCP00000047945	-	5/26	-	-	-	-	-	-	HGNC	HGNC:11969	-	-	-	NA	NA
AEMK02000510.1:649847	G	A	-	0.169	0.0201432	intron_variant	MODIFIER	TNRC6A	ENSSSCG00000038870	ENSSSCT00000057934.2	protein_coding	ENSSSCP00000048872	-	4/22	-	-	-	-	-	-	HGNC	HGNC:11969	-	-	-	NA	NA
AEMK02000682.1:1480914	C	T	+	-0.417	0	missense_variant	MODERATE	LHX3	ENSSSCG00000034657	ENSSSCT00000038921.2	protein_coding	ENSSSCP00000058518	6/6	-	995	995	332	P/L	cCt/cTt	-	HGNC	HGNC:6595	-	-	deleterious(0)	NA	NA
AEMK02000682.1:1480914	C	T	+	-0.417	0	missense_variant	MODERATE	LHX3	ENSSSCG00000034657	ENSSSCT00000055941.2	protein_coding	ENSSSCP00000035178	6/6	-	2009	1406	469	P/L	cCt/cTt	-	HGNC	HGNC:6595	YES	-	deleterious_low_confidence(0)	NA	NA
AEMK02000682.1:1541893	C	T	+	-0.513	0	non_coding_transcript_exon_variant	MODIFIER	-	ENSSSCG00000034024	ENSSSCT00000050223.2	lncRNA	-	3/3	-	1938	-	-	-	-	-	-	-	-	-	-	NA	NA
AEMK02000682.1:1541893	C	T	+	-0.513	0	upstream_gene_variant	MODIFIER	-	ENSSSCG00000044955	ENSSSCT00000071252.1	lncRNA	-	-	-	-	-	-	-	-	3936	-	-	YES	-	-	NA	NA
AEMK02000682.1:1541893	C	T	+	-0.513	0	non_coding_transcript_exon_variant	MODIFIER	-	ENSSSCG00000034024	ENSSSCT00000083205.1	lncRNA	-	2/2	-	3100	-	-	-	-	-	-	-	YES	-	-	NA	NA
AEMK02000682.1:1541893	C	T	+	-0.513	0	non_coding_transcript_exon_variant	MODIFIER	-	ENSSSCG00000034024	ENSSSCT00000089846.1	lncRNA	-	3/3	-	2501	-	-	-	-	-	-	-	-	-	-	NA	NA
AEMK02000682.1:1541893	C	T	+	-0.513	0	downstream_gene_variant	MODIFIER	-	ENSSSCG00000049640	ENSSSCT00000090407.1	lncRNA	-	-	-	-	-	-	-	-	1008	-	-	YES	-	-	NA	NA
AEMK02000682.1:1665911	C	T	+	0.249	0.000423628	synonymous_variant	LOW	UBAC1	ENSSSCG00000033162	ENSSSCT00000063239.2	protein_coding	ENSSSCP00000048029	5/9	-	657	450	150	D	gaC/gaT	-	HGNC	HGNC:30221	-	-	-	NA	NA
AEMK02000682.1:1665911	C	T	+	0.249	0.000423628	synonymous_variant	LOW	UBAC1	ENSSSCG00000033162	ENSSSCT00000065487.2	protein_coding	ENSSSCP00000032785	4/10	-	387	366	122	D	gaC/gaT	-	HGNC	HGNC:30221	-	-	-	NA	NA
AEMK02000682.1:1665911	C	T	+	0.249	0.000423628	synonymous_variant	LOW	UBAC1	ENSSSCG00000033162	ENSSSCT00000066553.1	protein_coding	ENSSSCP00000067131	3/9	-	4489	546	182	D	gaC/gaT	-	HGNC	HGNC:30221	-	-	-	NA	NA
AEMK02000682.1:1665911	C	T	+	0.249	0.000423628	synonymous_variant	LOW	UBAC1	ENSSSCG00000033162	ENSSSCT00000087467.1	protein_coding	ENSSSCP00000070104	3/7	-	4490	546	182	D	gaC/gaT	-	HGNC	HGNC:30221	YES	-	-	NA	NA
