# Supplementary material for: Adaptation of the Porcine Pituitary Transcriptome, Spliceosome and Editome during Early Pregnancy
Source: Int J Mol Sci. 2023 Mar 21;24(6):5946. doi: 10.3390/ijms24065946 (PMC10053595; doi:10.3390/ijms24065946)
Supplement: Supplementary file 1 [file ijms-24-05946-s001.zip › Supplementary materials/Table_S7.xlsx]

## Sheet: DEGs_GO
Term	ID	GO aspect	Input number	Background number	FDR	Input	Hyperlink
neuropeptide signaling pathway	GO:0007218	BP	4	54	0.000263731	ENSSSCG00000000932|ENSSSCG00000003318|ENSSSCG00000021155|ENSSSCG00000016972	http://amigo.geneontology.org/amigo/term/GO:0007218
hormone activity	GO:0005179	MF	4	54	0.000263731	ENSSSCG00000021155|ENSSSCG00000021910|ENSSSCG00000013387|ENSSSCG00000003318	http://amigo.geneontology.org/amigo/term/GO:0005179
extracellular space	GO:0005615	CC	12	676	0.000290096	ENSSSCG00000011700|ENSSSCG00000007083|ENSSSCG00000013387|ENSSSCG00000009361|ENSSSCG00000010479|ENSSSCG00000021155|ENSSSCG00000028623|ENSSSCG00000010184|ENSSSCG00000013599|ENSSSCG00000021910|ENSSSCG00000016047|ENSSSCG00000016972	http://amigo.geneontology.org/amigo/term/GO:0005615
oxygen transport	GO:0015671	BP	2	7	0.00100332	ENSSSCG00000014725|ENSSSCG00000007978	http://amigo.geneontology.org/amigo/term/GO:0015671
GABA receptor binding	GO:0050811	MF	2	7	0.00100332	ENSSSCG00000002268|ENSSSCG00000000645	http://amigo.geneontology.org/amigo/term/GO:0050811
cellular response to dexamethasone stimulus	GO:0071549	BP	2	10	0.00182025	ENSSSCG00000005981|ENSSSCG00000016047	http://amigo.geneontology.org/amigo/term/GO:0071549
positive regulation of neural precursor cell proliferation	GO:2000179	BP	2	10	0.00182025	ENSSSCG00000023004|ENSSSCG00000003417	http://amigo.geneontology.org/amigo/term/GO:2000179
cell migration involved in sprouting angiogenesis	GO:0002042	BP	2	11	0.00214372	ENSSSCG00000023760|ENSSSCG00000009535	http://amigo.geneontology.org/amigo/term/GO:0002042
extracellular region	GO:0005576	CC	6	261	0.00312828	ENSSSCG00000001434|ENSSSCG00000000932|ENSSSCG00000021155|ENSSSCG00000001101|ENSSSCG00000003318|ENSSSCG00000022230	http://amigo.geneontology.org/amigo/term/GO:0005576
neuropeptide hormone activity	GO:0005184	MF	2	16	0.00413238	ENSSSCG00000000932|ENSSSCG00000016972	http://amigo.geneontology.org/amigo/term/GO:0005184
regulation of cytosolic calcium ion concentration	GO:0051480	BP	2	19	0.00561302	ENSSSCG00000001101|ENSSSCG00000013387	http://amigo.geneontology.org/amigo/term/GO:0051480
transport vesicle	GO:0030133	CC	2	19	0.00561302	ENSSSCG00000011195|ENSSSCG00000007083	http://amigo.geneontology.org/amigo/term/GO:0030133
cell adhesion	GO:0007155	BP	4	130	0.00586825	ENSSSCG00000022230|ENSSSCG00000014377|ENSSSCG00000009535|ENSSSCG00000009361	http://amigo.geneontology.org/amigo/term/GO:0007155
collagen-containing extracellular matrix	GO:0062023	CC	3	84	0.0114816	ENSSSCG00000013599|ENSSSCG00000011186|ENSSSCG00000009361	http://amigo.geneontology.org/amigo/term/GO:0062023
cellular iron ion homeostasis	GO:0006879	BP	2	30	0.0127612	ENSSSCG00000012347|ENSSSCG00000011700	http://amigo.geneontology.org/amigo/term/GO:0006879
cell surface	GO:0009986	CC	5	256	0.0132204	ENSSSCG00000009526|ENSSSCG00000023004|ENSSSCG00000001434|ENSSSCG00000023487|ENSSSCG00000013296	http://amigo.geneontology.org/amigo/term/GO:0009986
chemical synaptic transmission	GO:0007268	BP	3	94	0.0153734	ENSSSCG00000004614|ENSSSCG00000030227|ENSSSCG00000016972	http://amigo.geneontology.org/amigo/term/GO:0007268
secretory granule	GO:0030141	CC	2	34	0.0159861	ENSSSCG00000021155|ENSSSCG00000016972	http://amigo.geneontology.org/amigo/term/GO:0030141
synapse	GO:0045202	CC	4	180	0.0172826	ENSSSCG00000001101|ENSSSCG00000004614|ENSSSCG00000030227|ENSSSCG00000016972	http://amigo.geneontology.org/amigo/term/GO:0045202
G protein-coupled receptor binding	GO:0001664	MF	2	37	0.0186089	ENSSSCG00000022163|ENSSSCG00000021155	http://amigo.geneontology.org/amigo/term/GO:0001664
lipid metabolic process	GO:0006629	BP	2	39	0.0204513	ENSSSCG00000011831|ENSSSCG00000013599	http://amigo.geneontology.org/amigo/term/GO:0006629
cellular oxidant detoxification	GO:0098869	BP	2	43	0.0243533	ENSSSCG00000014725|ENSSSCG00000007978	http://amigo.geneontology.org/amigo/term/GO:0098869
extracellular matrix structural constituent conferring tensile strength	GO:0030020	MF	1	5	0.0318436	ENSSSCG00000011186	http://amigo.geneontology.org/amigo/term/GO:0030020
phosphatidylinositol bisphosphate binding	GO:1902936	MF	1	5	0.0318436	ENSSSCG00000004232	http://amigo.geneontology.org/amigo/term/GO:1902936
negative regulation of pyruvate dehydrogenase activity	GO:1904183	BP	1	5	0.0318436	ENSSSCG00000015334	http://amigo.geneontology.org/amigo/term/GO:1904183
response to reactive oxygen species	GO:0000302	BP	1	5	0.0318436	ENSSSCG00000011831	http://amigo.geneontology.org/amigo/term/GO:0000302
regulation of postsynaptic membrane neurotransmitter receptor levels	GO:0099072	BP	1	5	0.0318436	ENSSSCG00000009535	http://amigo.geneontology.org/amigo/term/GO:0099072
positive regulation of sister chromatid cohesion	GO:0045876	BP	1	5	0.0318436	ENSSSCG00000028696	http://amigo.geneontology.org/amigo/term/GO:0045876
telencephalon development	GO:0021537	BP	1	5	0.0318436	ENSSSCG00000013296	http://amigo.geneontology.org/amigo/term/GO:0021537
insulin-responsive compartment	GO:0032593	CC	1	5	0.0318436	ENSSSCG00000002280	http://amigo.geneontology.org/amigo/term/GO:0032593
5'-flap endonuclease activity	GO:0017108	MF	1	5	0.0318436	ENSSSCG00000028696	http://amigo.geneontology.org/amigo/term/GO:0017108
sperm-egg recognition	GO:0035036	BP	1	5	0.0318436	ENSSSCG00000022230	http://amigo.geneontology.org/amigo/term/GO:0035036
chloride transport	GO:0006821	BP	1	5	0.0318436	ENSSSCG00000021581	http://amigo.geneontology.org/amigo/term/GO:0006821
L-glutamate import across plasma membrane	GO:0098712	BP	1	5	0.0318436	ENSSSCG00000013296	http://amigo.geneontology.org/amigo/term/GO:0098712
negative regulation of platelet aggregation	GO:0090331	BP	1	5	0.0318436	ENSSSCG00000022230	http://amigo.geneontology.org/amigo/term/GO:0090331
transport vesicle membrane	GO:0030658	CC	1	5	0.0318436	ENSSSCG00000001101	http://amigo.geneontology.org/amigo/term/GO:0030658
ferroxidase activity	GO:0004322	MF	1	5	0.0318436	ENSSSCG00000011700	http://amigo.geneontology.org/amigo/term/GO:0004322
calcium ion binding	GO:0005509	MF	6	437	0.0318809	ENSSSCG00000001434|ENSSSCG00000008555|ENSSSCG00000014377|ENSSSCG00000023746|ENSSSCG00000001101|ENSSSCG00000004614	http://amigo.geneontology.org/amigo/term/GO:0005509
nervous system development	GO:0007399	BP	2	51	0.0329785	ENSSSCG00000007083|ENSSSCG00000026211	http://amigo.geneontology.org/amigo/term/GO:0007399
chaperone binding	GO:0051087	MF	2	52	0.0341297	ENSSSCG00000003766|ENSSSCG00000011700	http://amigo.geneontology.org/amigo/term/GO:0051087
cell-matrix adhesion	GO:0007160	BP	2	52	0.0341297	ENSSSCG00000009526|ENSSSCG00000023487	http://amigo.geneontology.org/amigo/term/GO:0007160
protein homotrimerization	GO:0070207	BP	1	6	0.0370527	ENSSSCG00000013296	http://amigo.geneontology.org/amigo/term/GO:0070207
paranodal junction assembly	GO:0030913	BP	1	6	0.0370527	ENSSSCG00000022230	http://amigo.geneontology.org/amigo/term/GO:0030913
GATOR2 complex	GO:0061700	CC	1	6	0.0370527	ENSSSCG00000029438	http://amigo.geneontology.org/amigo/term/GO:0061700
response to amino acid	GO:0043200	BP	1	6	0.0370527	ENSSSCG00000013296	http://amigo.geneontology.org/amigo/term/GO:0043200
cilium-dependent cell motility	GO:0060285	BP	1	6	0.0370527	ENSSSCG00000008568	http://amigo.geneontology.org/amigo/term/GO:0060285
oxygen carrier activity	GO:0005344	MF	1	6	0.0370527	ENSSSCG00000014725	http://amigo.geneontology.org/amigo/term/GO:0005344
glutathione catabolic process	GO:0006751	BP	1	6	0.0370527	ENSSSCG00000010055	http://amigo.geneontology.org/amigo/term/GO:0006751
peptidyl-lysine hydroxylation	GO:0017185	BP	1	6	0.0370527	ENSSSCG00000017429	http://amigo.geneontology.org/amigo/term/GO:0017185
leucine binding	GO:0070728	MF	1	6	0.0370527	ENSSSCG00000029438	http://amigo.geneontology.org/amigo/term/GO:0070728
positive regulation of macrophage chemotaxis	GO:0010759	BP	1	6	0.0370527	ENSSSCG00000016047	http://amigo.geneontology.org/amigo/term/GO:0010759
protein phosphatase 2B binding	GO:0030346	MF	1	6	0.0370527	ENSSSCG00000002268	http://amigo.geneontology.org/amigo/term/GO:0030346
negative regulation of adenylate cyclase activity	GO:0007194	BP	1	6	0.0370527	ENSSSCG00000002268	http://amigo.geneontology.org/amigo/term/GO:0007194
response to food	GO:0032094	BP	1	6	0.0370527	ENSSSCG00000021910	http://amigo.geneontology.org/amigo/term/GO:0032094
cellular response to low-density lipoprotein particle stimulus	GO:0071404	BP	1	6	0.0370527	ENSSSCG00000022230	http://amigo.geneontology.org/amigo/term/GO:0071404
regulation of release of sequestered calcium ion into cytosol by sarcoplasmic reticulum	GO:0010880	BP	1	7	0.042234	ENSSSCG00000017996	http://amigo.geneontology.org/amigo/term/GO:0010880
intrinsic component of plasma membrane	GO:0031226	CC	1	7	0.042234	ENSSSCG00000010055	http://amigo.geneontology.org/amigo/term/GO:0031226
multicellular organism aging	GO:0010259	BP	1	7	0.042234	ENSSSCG00000013296	http://amigo.geneontology.org/amigo/term/GO:0010259
Tat protein binding	GO:0030957	MF	1	7	0.042234	ENSSSCG00000000645	http://amigo.geneontology.org/amigo/term/GO:0030957
aging	GO:0007568	BP	1	7	0.042234	ENSSSCG00000011831	http://amigo.geneontology.org/amigo/term/GO:0007568
filopodium membrane	GO:0031527	CC	1	7	0.042234	ENSSSCG00000023004	http://amigo.geneontology.org/amigo/term/GO:0031527
regulation of long-term synaptic potentiation	GO:1900271	BP	1	7	0.042234	ENSSSCG00000001101	http://amigo.geneontology.org/amigo/term/GO:1900271
negative regulation of bone resorption	GO:0045779	BP	1	7	0.042234	ENSSSCG00000016972	http://amigo.geneontology.org/amigo/term/GO:0045779
serotonin binding	GO:0051378	MF	1	7	0.042234	ENSSSCG00000030227	http://amigo.geneontology.org/amigo/term/GO:0051378
adult feeding behavior	GO:0008343	BP	1	7	0.042234	ENSSSCG00000016972	http://amigo.geneontology.org/amigo/term/GO:0008343
protoporphyrinogen IX biosynthetic process	GO:0006782	BP	1	7	0.042234	ENSSSCG00000012347	http://amigo.geneontology.org/amigo/term/GO:0006782
glutamatergic synapse	GO:0098978	CC	3	144	0.044754	ENSSSCG00000013296|ENSSSCG00000017615|ENSSSCG00000009535	http://amigo.geneontology.org/amigo/term/GO:0098978
cellular response to leucine starvation	GO:1990253	BP	1	8	0.0473879	ENSSSCG00000029438	http://amigo.geneontology.org/amigo/term/GO:1990253
peptide hormone processing	GO:0016486	BP	1	8	0.0473879	ENSSSCG00000007083	http://amigo.geneontology.org/amigo/term/GO:0016486
regulation of protein kinase A signaling	GO:0010738	BP	1	8	0.0473879	ENSSSCG00000002268	http://amigo.geneontology.org/amigo/term/GO:0010738
cellular response to extracellular stimulus	GO:0031668	BP	1	8	0.0473879	ENSSSCG00000013296	http://amigo.geneontology.org/amigo/term/GO:0031668
5'-3' exonuclease activity	GO:0008409	MF	1	8	0.0473879	ENSSSCG00000028696	http://amigo.geneontology.org/amigo/term/GO:0008409
voltage-gated chloride channel activity	GO:0005247	MF	1	8	0.0473879	ENSSSCG00000021581	http://amigo.geneontology.org/amigo/term/GO:0005247

## Sheet: transDELs_GO
Term	ID	GO aspect	Input number	Background number	FDR	Input	Hyperlink
oxygen transport	GO:0015671	BP	2	7	0.000271671	ENSSSCG00000014725|ENSSSCG00000007978	http://amigo.geneontology.org/amigo/term/GO:0015671
collagen-containing extracellular matrix	GO:0062023	CC	3	84	0.00183173	ENSSSCG00000013599|ENSSSCG00000011186|ENSSSCG00000009361	http://amigo.geneontology.org/amigo/term/GO:0062023
extracellular space	GO:0005615	CC	7	676	0.00261179	ENSSSCG00000027555|ENSSSCG00000010479|ENSSSCG00000009361|ENSSSCG00000011700|ENSSSCG00000021155|ENSSSCG00000013599|ENSSSCG00000016972	http://amigo.geneontology.org/amigo/term/GO:0005615
cellular iron ion homeostasis	GO:0006879	BP	2	30	0.00359363	ENSSSCG00000012347|ENSSSCG00000011700	http://amigo.geneontology.org/amigo/term/GO:0006879
secretory granule	GO:0030141	CC	2	34	0.00453235	ENSSSCG00000021155|ENSSSCG00000016972	http://amigo.geneontology.org/amigo/term/GO:0030141
G protein-coupled receptor binding	GO:0001664	MF	2	37	0.00530274	ENSSSCG00000022163|ENSSSCG00000021155	http://amigo.geneontology.org/amigo/term/GO:0001664
lipid metabolic process	GO:0006629	BP	2	39	0.0058474	ENSSSCG00000011831|ENSSSCG00000013599	http://amigo.geneontology.org/amigo/term/GO:0006629
cellular oxidant detoxification	GO:0098869	BP	2	43	0.00701004	ENSSSCG00000014725|ENSSSCG00000007978	http://amigo.geneontology.org/amigo/term/GO:0098869
neuropeptide signaling pathway	GO:0007218	BP	2	54	0.0106952	ENSSSCG00000021155|ENSSSCG00000016972	http://amigo.geneontology.org/amigo/term/GO:0007218
extracellular matrix structural constituent conferring tensile strength	GO:0030020	MF	1	5	0.0166765	ENSSSCG00000011186	http://amigo.geneontology.org/amigo/term/GO:0030020
phosphatidylinositol bisphosphate binding	GO:1902936	MF	1	5	0.0166765	ENSSSCG00000004232	http://amigo.geneontology.org/amigo/term/GO:1902936
response to reactive oxygen species	GO:0000302	BP	1	5	0.0166765	ENSSSCG00000011831	http://amigo.geneontology.org/amigo/term/GO:0000302
5'-flap endonuclease activity	GO:0017108	MF	1	5	0.0166765	ENSSSCG00000028696	http://amigo.geneontology.org/amigo/term/GO:0017108
positive regulation of sister chromatid cohesion	GO:0045876	BP	1	5	0.0166765	ENSSSCG00000028696	http://amigo.geneontology.org/amigo/term/GO:0045876
chloride transport	GO:0006821	BP	1	5	0.0166765	ENSSSCG00000021581	http://amigo.geneontology.org/amigo/term/GO:0006821
ferroxidase activity	GO:0004322	MF	1	5	0.0166765	ENSSSCG00000011700	http://amigo.geneontology.org/amigo/term/GO:0004322
protein glycosylation	GO:0006486	BP	2	69	0.0168092	ENSSSCG00000011195|ENSSSCG00000029558	http://amigo.geneontology.org/amigo/term/GO:0006486
oxygen carrier activity	GO:0005344	MF	1	6	0.0194294	ENSSSCG00000014725	http://amigo.geneontology.org/amigo/term/GO:0005344
glutathione catabolic process	GO:0006751	BP	1	6	0.0194294	ENSSSCG00000010055	http://amigo.geneontology.org/amigo/term/GO:0006751
carbohydrate binding	GO:0030246	MF	2	75	0.019585	ENSSSCG00000023760|ENSSSCG00000011195	http://amigo.geneontology.org/amigo/term/GO:0030246
adult feeding behavior	GO:0008343	BP	1	7	0.0221747	ENSSSCG00000016972	http://amigo.geneontology.org/amigo/term/GO:0008343
aging	GO:0007568	BP	1	7	0.0221747	ENSSSCG00000011831	http://amigo.geneontology.org/amigo/term/GO:0007568
protoporphyrinogen IX biosynthetic process	GO:0006782	BP	1	7	0.0221747	ENSSSCG00000012347	http://amigo.geneontology.org/amigo/term/GO:0006782
intrinsic component of plasma membrane	GO:0031226	CC	1	7	0.0221747	ENSSSCG00000010055	http://amigo.geneontology.org/amigo/term/GO:0031226
negative regulation of bone resorption	GO:0045779	BP	1	7	0.0221747	ENSSSCG00000016972	http://amigo.geneontology.org/amigo/term/GO:0045779
innate immune response in mucosa	GO:0002227	BP	1	7	0.0221747	ENSSSCG00000027555	http://amigo.geneontology.org/amigo/term/GO:0002227
oxidoreductase activity	GO:0016491	MF	2	84	0.0240819	ENSSSCG00000003491|ENSSSCG00000011700	http://amigo.geneontology.org/amigo/term/GO:0016491
5'-3' exonuclease activity	GO:0008409	MF	1	8	0.0249126	ENSSSCG00000028696	http://amigo.geneontology.org/amigo/term/GO:0008409
voltage-gated chloride channel activity	GO:0005247	MF	1	8	0.0249126	ENSSSCG00000021581	http://amigo.geneontology.org/amigo/term/GO:0005247
trans-Golgi network	GO:0005802	CC	2	87	0.0256665	ENSSSCG00000009361|ENSSSCG00000004232	http://amigo.geneontology.org/amigo/term/GO:0005802
heme biosynthetic process	GO:0006783	BP	1	9	0.027643	ENSSSCG00000012347	http://amigo.geneontology.org/amigo/term/GO:0006783
cellular amino acid metabolic process	GO:0006520	BP	1	9	0.027643	ENSSSCG00000010055	http://amigo.geneontology.org/amigo/term/GO:0006520
positive regulation of blood pressure	GO:0045777	BP	1	9	0.027643	ENSSSCG00000016972	http://amigo.geneontology.org/amigo/term/GO:0045777
oxygen binding	GO:0019825	MF	1	9	0.027643	ENSSSCG00000014725	http://amigo.geneontology.org/amigo/term/GO:0019825
enzyme inhibitor activity	GO:0004857	MF	1	10	0.030366	ENSSSCG00000013599	http://amigo.geneontology.org/amigo/term/GO:0004857
cellular glucose homeostasis	GO:0001678	BP	1	10	0.030366	ENSSSCG00000016972	http://amigo.geneontology.org/amigo/term/GO:0001678
regulation of Notch signaling pathway	GO:0008593	BP	1	10	0.030366	ENSSSCG00000009361	http://amigo.geneontology.org/amigo/term/GO:0008593
cAMP-mediated signaling	GO:0019933	BP	1	10	0.030366	ENSSSCG00000027555	http://amigo.geneontology.org/amigo/term/GO:0019933
cellular response to dexamethasone stimulus	GO:0071549	BP	1	10	0.030366	ENSSSCG00000005981	http://amigo.geneontology.org/amigo/term/GO:0071549
antibacterial humoral response	GO:0019731	BP	1	10	0.030366	ENSSSCG00000027555	http://amigo.geneontology.org/amigo/term/GO:0019731
adenylate cyclase-activating dopamine receptor signaling pathway	GO:0007191	BP	1	10	0.030366	ENSSSCG00000022163	http://amigo.geneontology.org/amigo/term/GO:0007191
iron ion transport	GO:0006826	BP	1	11	0.0330815	ENSSSCG00000011700	http://amigo.geneontology.org/amigo/term/GO:0006826
cell migration involved in sprouting angiogenesis	GO:0002042	BP	1	11	0.0330815	ENSSSCG00000023760	http://amigo.geneontology.org/amigo/term/GO:0002042
triglyceride homeostasis	GO:0070328	BP	1	12	0.0357896	ENSSSCG00000013599	http://amigo.geneontology.org/amigo/term/GO:0070328
response to estradiol	GO:0032355	BP	1	12	0.0357896	ENSSSCG00000010055	http://amigo.geneontology.org/amigo/term/GO:0032355
myosin binding	GO:0017022	MF	1	13	0.0384903	ENSSSCG00000016535	http://amigo.geneontology.org/amigo/term/GO:0017022
calcium-mediated signaling using intracellular calcium source	GO:0035584	BP	1	14	0.0411836	ENSSSCG00000027555	http://amigo.geneontology.org/amigo/term/GO:0035584
erythrocyte development	GO:0048821	BP	1	14	0.0411836	ENSSSCG00000012347	http://amigo.geneontology.org/amigo/term/GO:0048821
response to tumor necrosis factor	GO:0034612	BP	1	14	0.0411836	ENSSSCG00000010055	http://amigo.geneontology.org/amigo/term/GO:0034612
extracellular matrix binding	GO:0050840	MF	1	15	0.0438695	ENSSSCG00000023760	http://amigo.geneontology.org/amigo/term/GO:0050840
G-protein beta/gamma-subunit complex binding	GO:0031683	MF	1	15	0.0438695	ENSSSCG00000022163	http://amigo.geneontology.org/amigo/term/GO:0031683
peroxidase activity	GO:0004601	MF	1	15	0.0438695	ENSSSCG00000014725	http://amigo.geneontology.org/amigo/term/GO:0004601
negative regulation of catalytic activity	GO:0043086	BP	1	16	0.0465481	ENSSSCG00000027091	http://amigo.geneontology.org/amigo/term/GO:0043086
neuropeptide hormone activity	GO:0005184	MF	1	16	0.0465481	ENSSSCG00000016972	http://amigo.geneontology.org/amigo/term/GO:0005184
spermatogenesis	GO:0007283	BP	2	123	0.0477054	ENSSSCG00000027091|ENSSSCG00000010055	http://amigo.geneontology.org/amigo/term/GO:0007283
sperm midpiece	GO:0097225	CC	1	17	0.0492194	ENSSSCG00000027555	http://amigo.geneontology.org/amigo/term/GO:0097225
hydrogen peroxide catabolic process	GO:0042744	BP	1	17	0.0492194	ENSSSCG00000014725	http://amigo.geneontology.org/amigo/term/GO:0042744
iron ion homeostasis	GO:0055072	BP	1	17	0.0492194	ENSSSCG00000011700	http://amigo.geneontology.org/amigo/term/GO:0055072

## Sheet: DASs_GO
Term	ID	GO aspect	Input number	Background number	FDR	Input	Hyperlink
mRNA binding	GO:0003729	MF	15	134	1.90117e-05	ENSSSCG00000009479|ENSSSCG00000004802|ENSSSCG00000004661|ENSSSCG00000027139|ENSSSCG00000000274|ENSSSCG00000012703|ENSSSCG00000004070|ENSSSCG00000012727|ENSSSCG00000015097|ENSSSCG00000004029|ENSSSCG00000008796|ENSSSCG00000023761|ENSSSCG00000017795|ENSSSCG00000030225|ENSSSCG00000014901	http://amigo.geneontology.org/amigo/term/GO:0003729
microtubule binding	GO:0008017	MF	14	131	5.70625e-05	ENSSSCG00000014335|ENSSSCG00000014283|ENSSSCG00000017732|ENSSSCG00000016151|ENSSSCG00000022643|ENSSSCG00000008467|ENSSSCG00000025842|ENSSSCG00000015767|ENSSSCG00000007031|ENSSSCG00000028804|ENSSSCG00000009326|ENSSSCG00000021439|ENSSSCG00000006184|ENSSSCG00000001499	http://amigo.geneontology.org/amigo/term/GO:0008017
regulation of alternative mRNA splicing, via spliceosome	GO:0000381	BP	8	48	0.000154947	ENSSSCG00000012703|ENSSSCG00000012676|ENSSSCG00000012271|ENSSSCG00000008484|ENSSSCG00000004029|ENSSSCG00000012727|ENSSSCG00000030225|ENSSSCG00000017795	http://amigo.geneontology.org/amigo/term/GO:0000381
intraciliary retrograde transport	GO:0035721	BP	4	8	0.000251187	ENSSSCG00000011589|ENSSSCG00000002628|ENSSSCG00000008020|ENSSSCG00000008789	http://amigo.geneontology.org/amigo/term/GO:0035721
photoreceptor connecting cilium	GO:0032391	CC	5	20	0.000562665	ENSSSCG00000011589|ENSSSCG00000014876|ENSSSCG00000007364|ENSSSCG00000008020|ENSSSCG00000008789	http://amigo.geneontology.org/amigo/term/GO:0032391
in utero embryonic development	GO:0001701	BP	11	112	0.000675938	ENSSSCG00000010105|ENSSSCG00000000087|ENSSSCG00000012262|ENSSSCG00000007356|ENSSSCG00000008789|ENSSSCG00000007031|ENSSSCG00000001880|ENSSSCG00000009865|ENSSSCG00000017795|ENSSSCG00000017201|ENSSSCG00000017607	http://amigo.geneontology.org/amigo/term/GO:0001701
RNA binding	GO:0003723	MF	22	354	0.000951174	ENSSSCG00000004070|ENSSSCG00000003771|ENSSSCG00000000274|ENSSSCG00000008600|ENSSSCG00000012271|ENSSSCG00000008484|ENSSSCG00000012676|ENSSSCG00000026700|ENSSSCG00000004802|ENSSSCG00000021591|ENSSSCG00000004725|ENSSSCG00000015730|ENSSSCG00000014022|ENSSSCG00000023761|ENSSSCG00000015988|ENSSSCG00000002426|ENSSSCG00000011394|ENSSSCG00000027444|ENSSSCG00000009569|ENSSSCG00000004661|ENSSSCG00000010685|…	http://amigo.geneontology.org/amigo/term/GO:0003723
intraciliary transport	GO:0042073	BP	4	15	0.00168353	ENSSSCG00000002628|ENSSSCG00000007364|ENSSSCG00000008020|ENSSSCG00000026264	http://amigo.geneontology.org/amigo/term/GO:0042073
ciliary base	GO:0097546	CC	4	16	0.00205835	ENSSSCG00000011589|ENSSSCG00000007364|ENSSSCG00000002628|ENSSSCG00000014979	http://amigo.geneontology.org/amigo/term/GO:0097546
intraciliary transport particle A	GO:0030991	CC	3	7	0.00226062	ENSSSCG00000011589|ENSSSCG00000008789|ENSSSCG00000008020	http://amigo.geneontology.org/amigo/term/GO:0030991
N-acetyltransferase activity	GO:0008080	MF	3	10	0.00506122	ENSSSCG00000017231|ENSSSCG00000012173|ENSSSCG00000012791	http://amigo.geneontology.org/amigo/term/GO:0008080
ciliary basal body	GO:0036064	CC	7	73	0.00705936	ENSSSCG00000007806|ENSSSCG00000011589|ENSSSCG00000007364|ENSSSCG00000002628|ENSSSCG00000021439|ENSSSCG00000008020|ENSSSCG00000004718	http://amigo.geneontology.org/amigo/term/GO:0036064
single-stranded DNA binding	GO:0003697	MF	6	57	0.00824151	ENSSSCG00000010605|ENSSSCG00000025711|ENSSSCG00000011731|ENSSSCG00000000274|ENSSSCG00000004661|ENSSSCG00000006691	http://amigo.geneontology.org/amigo/term/GO:0003697
nuclear speck	GO:0016607	CC	12	186	0.0100356	ENSSSCG00000011731|ENSSSCG00000027139|ENSSSCG00000002441|ENSSSCG00000030119|ENSSSCG00000002426|ENSSSCG00000023304|ENSSSCG00000021210|ENSSSCG00000012271|ENSSSCG00000008484|ENSSSCG00000015871|ENSSSCG00000000087|ENSSSCG00000017795	http://amigo.geneontology.org/amigo/term/GO:0016607
guanyl-nucleotide exchange factor activity	GO:0005085	MF	7	80	0.0110047	ENSSSCG00000009770|ENSSSCG00000014267|ENSSSCG00000000500|ENSSSCG00000026863|ENSSSCG00000008583|ENSSSCG00000002377|ENSSSCG00000009551	http://amigo.geneontology.org/amigo/term/GO:0005085
protein domain specific binding	GO:0019904	MF	8	101	0.0115142	ENSSSCG00000015346|ENSSSCG00000007454|ENSSSCG00000012703|ENSSSCG00000021440|ENSSSCG00000008484|ENSSSCG00000014876|ENSSSCG00000015097|ENSSSCG00000030225	http://amigo.geneontology.org/amigo/term/GO:0019904
cytoplasmic microtubule organization	GO:0031122	BP	4	28	0.0117339	ENSSSCG00000009326|ENSSSCG00000022643|ENSSSCG00000014979|ENSSSCG00000001499	http://amigo.geneontology.org/amigo/term/GO:0031122
nucleoplasm	GO:0005654	CC	52	1302	0.0119575	ENSSSCG00000010605|ENSSSCG00000002867|ENSSSCG00000003771|ENSSSCG00000000274|ENSSSCG00000005039|ENSSSCG00000011589|ENSSSCG00000005376|ENSSSCG00000012409|ENSSSCG00000002755|ENSSSCG00000013464|ENSSSCG00000021718|ENSSSCG00000006691|ENSSSCG00000002257|ENSSSCG00000000661|ENSSSCG00000004802|ENSSSCG00000012676|ENSSSCG00000017732|ENSSSCG00000008404|ENSSSCG00000021591|ENSSSCG00000013086|ENSSSCG00000010016|…	http://amigo.geneontology.org/amigo/term/GO:0005654
thiamine pyrophosphate binding	GO:0030976	MF	2	5	0.0149712	ENSSSCG00000013830|ENSSSCG00000011192	http://amigo.geneontology.org/amigo/term/GO:0030976
base-excision repair, gap-filling	GO:0006287	BP	2	5	0.0149712	ENSSSCG00000030642|ENSSSCG00000007031	http://amigo.geneontology.org/amigo/term/GO:0006287
termination of RNA polymerase II transcription	GO:0006369	BP	2	5	0.0149712	ENSSSCG00000004070|ENSSSCG00000014901	http://amigo.geneontology.org/amigo/term/GO:0006369
detection of light stimulus involved in visual perception	GO:0050908	BP	2	5	0.0149712	ENSSSCG00000021439|ENSSSCG00000023090	http://amigo.geneontology.org/amigo/term/GO:0050908
Schmidt-Lanterman incisure	GO:0043220	CC	2	5	0.0149712	ENSSSCG00000005191|ENSSSCG00000003547	http://amigo.geneontology.org/amigo/term/GO:0043220
lymphangiogenesis	GO:0001946	BP	2	5	0.0149712	ENSSSCG00000010301|ENSSSCG00000015584	http://amigo.geneontology.org/amigo/term/GO:0001946
maintenance of centrosome location	GO:0051661	BP	2	5	0.0149712	ENSSSCG00000015310|ENSSSCG00000021440	http://amigo.geneontology.org/amigo/term/GO:0051661
eukaryotic translation initiation factor 2B complex	GO:0005851	CC	2	5	0.0149712	ENSSSCG00000009770|ENSSSCG00000002377	http://amigo.geneontology.org/amigo/term/GO:0005851
MAP kinase activity	GO:0004707	MF	3	16	0.0151445	ENSSSCG00000004520|ENSSSCG00000002628|ENSSSCG00000009228	http://amigo.geneontology.org/amigo/term/GO:0004707
kinesin binding	GO:0019894	MF	3	16	0.0151445	ENSSSCG00000003468|ENSSSCG00000004718|ENSSSCG00000010665	http://amigo.geneontology.org/amigo/term/GO:0019894
vasculogenesis	GO:0001570	BP	4	31	0.0160028	ENSSSCG00000020879|ENSSSCG00000004029|ENSSSCG00000012409|ENSSSCG00000017607	http://amigo.geneontology.org/amigo/term/GO:0001570
catalytic step 2 spliceosome	GO:0071013	CC	5	50	0.0185973	ENSSSCG00000023761|ENSSSCG00000014022|ENSSSCG00000004802|ENSSSCG00000012703|ENSSSCG00000015988	http://amigo.geneontology.org/amigo/term/GO:0071013
non-motile cilium assembly	GO:1905515	BP	4	33	0.0193258	ENSSSCG00000011589|ENSSSCG00000007364|ENSSSCG00000008020|ENSSSCG00000014979	http://amigo.geneontology.org/amigo/term/GO:1905515
smoothened signaling pathway involved in dorsal/ventral neural tube patterning	GO:0060831	BP	2	6	0.0195949	ENSSSCG00000011589|ENSSSCG00000008789	http://amigo.geneontology.org/amigo/term/GO:0060831
regulation of myelination	GO:0031641	BP	2	6	0.0195949	ENSSSCG00000016614|ENSSSCG00000003547	http://amigo.geneontology.org/amigo/term/GO:0031641
transcription by RNA polymerase III	GO:0006383	BP	2	6	0.0195949	ENSSSCG00000006682|ENSSSCG00000007095	http://amigo.geneontology.org/amigo/term/GO:0006383
protein targeting to peroxisome	GO:0006625	BP	2	6	0.0195949	ENSSSCG00000001779|ENSSSCG00000011192	http://amigo.geneontology.org/amigo/term/GO:0006625
double-stranded methylated DNA binding	GO:0010385	MF	2	6	0.0195949	ENSSSCG00000004516|ENSSSCG00000014307	http://amigo.geneontology.org/amigo/term/GO:0010385
embryonic camera-type eye development	GO:0031076	BP	2	6	0.0195949	ENSSSCG00000008789|ENSSSCG00000008020	http://amigo.geneontology.org/amigo/term/GO:0031076
snRNA processing	GO:0016180	BP	2	6	0.0195949	ENSSSCG00000007004|ENSSSCG00000009384	http://amigo.geneontology.org/amigo/term/GO:0016180
sister chromatid cohesion	GO:0007062	BP	3	18	0.0199483	ENSSSCG00000020879|ENSSSCG00000005255|ENSSSCG00000003700	http://amigo.geneontology.org/amigo/term/GO:0007062
miRNA binding	GO:0035198	MF	3	19	0.0226286	ENSSSCG00000012271|ENSSSCG00000000276|ENSSSCG00000012727	http://amigo.geneontology.org/amigo/term/GO:0035198
cilium assembly	GO:0060271	BP	7	95	0.0244456	ENSSSCG00000014283|ENSSSCG00000007364|ENSSSCG00000002628|ENSSSCG00000014979|ENSSSCG00000008789|ENSSSCG00000021439|ENSSSCG00000004718	http://amigo.geneontology.org/amigo/term/GO:0060271
microtubule-severing ATPase activity	GO:0008568	MF	2	7	0.0247317	ENSSSCG00000009326|ENSSSCG00000022643	http://amigo.geneontology.org/amigo/term/GO:0008568
Golgi medial cisterna	GO:0005797	CC	2	7	0.0247317	ENSSSCG00000017219|ENSSSCG00000028506	http://amigo.geneontology.org/amigo/term/GO:0005797
C2H2 zinc finger domain binding	GO:0070742	MF	2	7	0.0247317	ENSSSCG00000023304|ENSSSCG00000001824	http://amigo.geneontology.org/amigo/term/GO:0070742
nucleus	GO:0005634	CC	76	2110	0.0250322	ENSSSCG00000010605|ENSSSCG00000015584|ENSSSCG00000002755|ENSSSCG00000000274|ENSSSCG00000007930|ENSSSCG00000011284|ENSSSCG00000012271|ENSSSCG00000009794|ENSSSCG00000008484|ENSSSCG00000013756|ENSSSCG00000012942|ENSSSCG00000003966|ENSSSCG00000011407|ENSSSCG00000010083|ENSSSCG00000013717|ENSSSCG00000027767|ENSSSCG00000012676|ENSSSCG00000003987|ENSSSCG00000000661|ENSSSCG00000009479|ENSSSCG00000025028|…	http://amigo.geneontology.org/amigo/term/GO:0005634
protein peptidyl-prolyl isomerization	GO:0000413	BP	4	36	0.0250567	ENSSSCG00000010083|ENSSSCG00000001549|ENSSSCG00000011284|ENSSSCG00000005477	http://amigo.geneontology.org/amigo/term/GO:0000413
embryonic digit morphogenesis	GO:0042733	BP	4	36	0.0250567	ENSSSCG00000011589|ENSSSCG00000007364|ENSSSCG00000008020|ENSSSCG00000009865	http://amigo.geneontology.org/amigo/term/GO:0042733
peptidyl-prolyl cis-trans isomerase activity	GO:0003755	MF	4	36	0.0250567	ENSSSCG00000010083|ENSSSCG00000001549|ENSSSCG00000011284|ENSSSCG00000005477	http://amigo.geneontology.org/amigo/term/GO:0003755
photoreceptor outer segment	GO:0001750	CC	3	20	0.0254948	ENSSSCG00000014876|ENSSSCG00000008020|ENSSSCG00000004612	http://amigo.geneontology.org/amigo/term/GO:0001750
negative chemotaxis	GO:0050919	BP	3	20	0.0254948	ENSSSCG00000008262|ENSSSCG00000008749|ENSSSCG00000014224	http://amigo.geneontology.org/amigo/term/GO:0050919
DNA-directed 5'-3' RNA polymerase activity	GO:0003899	MF	3	20	0.0254948	ENSSSCG00000009310|ENSSSCG00000006691|ENSSSCG00000007095	http://amigo.geneontology.org/amigo/term/GO:0003899
perikaryon	GO:0043204	CC	3	20	0.0254948	ENSSSCG00000017607|ENSSSCG00000010665|ENSSSCG00000012727	http://amigo.geneontology.org/amigo/term/GO:0043204
RNA polymerase II complex binding	GO:0000993	MF	3	21	0.0285465	ENSSSCG00000013613|ENSSSCG00000004070|ENSSSCG00000014901	http://amigo.geneontology.org/amigo/term/GO:0000993
paranode region of axon	GO:0033270	CC	2	8	0.0303495	ENSSSCG00000003687|ENSSSCG00000003547	http://amigo.geneontology.org/amigo/term/GO:0033270
protein serine/threonine/tyrosine kinase activity	GO:0004712	MF	2	8	0.0303495	ENSSSCG00000011849|ENSSSCG00000030480	http://amigo.geneontology.org/amigo/term/GO:0004712
negative regulation of mRNA splicing, via spliceosome	GO:0048025	BP	2	8	0.0303495	ENSSSCG00000008484|ENSSSCG00000012271	http://amigo.geneontology.org/amigo/term/GO:0048025
Golgi trans cisterna	GO:0000138	CC	2	8	0.0303495	ENSSSCG00000017219|ENSSSCG00000028506	http://amigo.geneontology.org/amigo/term/GO:0000138
phospholipid catabolic process	GO:0009395	BP	2	8	0.0303495	ENSSSCG00000007356|ENSSSCG00000016912	http://amigo.geneontology.org/amigo/term/GO:0009395
regulation of mRNA splicing, via spliceosome	GO:0048024	BP	2	8	0.0303495	ENSSSCG00000026700|ENSSSCG00000001490	http://amigo.geneontology.org/amigo/term/GO:0048024
positive regulation of endothelial cell differentiation	GO:0045603	BP	2	8	0.0303495	ENSSSCG00000017623|ENSSSCG00000017607	http://amigo.geneontology.org/amigo/term/GO:0045603
post-mRNA release spliceosomal complex	GO:0071014	CC	2	8	0.0303495	ENSSSCG00000004661|ENSSSCG00000013755	http://amigo.geneontology.org/amigo/term/GO:0071014
calcineurin-NFAT signaling cascade	GO:0033173	BP	2	8	0.0303495	ENSSSCG00000010301|ENSSSCG00000002755	http://amigo.geneontology.org/amigo/term/GO:0033173
centrosome	GO:0005813	CC	15	298	0.0308227	ENSSSCG00000007806|ENSSSCG00000026264|ENSSSCG00000015833|ENSSSCG00000021440|ENSSSCG00000007364|ENSSSCG00000028052|ENSSSCG00000014979|ENSSSCG00000015310|ENSSSCG00000015948|ENSSSCG00000013464|ENSSSCG00000030642|ENSSSCG00000009326|ENSSSCG00000008020|ENSSSCG00000014917|ENSSSCG00000022611	http://amigo.geneontology.org/amigo/term/GO:0005813
myelination	GO:0042552	BP	3	22	0.0317829	ENSSSCG00000004029|ENSSSCG00000002377|ENSSSCG00000015386	http://amigo.geneontology.org/amigo/term/GO:0042552
endoplasmic reticulum organization	GO:0007029	BP	3	22	0.0317829	ENSSSCG00000008487|ENSSSCG00000006165|ENSSSCG00000010105	http://amigo.geneontology.org/amigo/term/GO:0007029
protein homodimerization activity	GO:0042803	MF	16	327	0.0325856	ENSSSCG00000008749|ENSSSCG00000021439|ENSSSCG00000020758|ENSSSCG00000000276|ENSSSCG00000004520|ENSSSCG00000010016|ENSSSCG00000026395|ENSSSCG00000012727|ENSSSCG00000012409|ENSSSCG00000006184|ENSSSCG00000003966|ENSSSCG00000006612|ENSSSCG00000013464|ENSSSCG00000006482|ENSSSCG00000004535|ENSSSCG00000006925	http://amigo.geneontology.org/amigo/term/GO:0042803
mRNA splicing, via spliceosome	GO:0000398	BP	6	80	0.0335431	ENSSSCG00000004802|ENSSSCG00000023304|ENSSSCG00000012271|ENSSSCG00000011394|ENSSSCG00000030225|ENSSSCG00000009569	http://amigo.geneontology.org/amigo/term/GO:0000398
GTP binding	GO:0005525	MF	13	249	0.0335627	ENSSSCG00000017735|ENSSSCG00000010128|ENSSSCG00000008404|ENSSSCG00000017418|ENSSSCG00000012123|ENSSSCG00000017643|ENSSSCG00000008487|ENSSSCG00000008807|ENSSSCG00000004612|ENSSSCG00000008835|ENSSSCG00000000095|ENSSSCG00000002377|ENSSSCG00000011389	http://amigo.geneontology.org/amigo/term/GO:0005525
Golgi organization	GO:0007030	BP	5	60	0.0352876	ENSSSCG00000008487|ENSSSCG00000003468|ENSSSCG00000021210|ENSSSCG00000027340|ENSSSCG00000028052	http://amigo.geneontology.org/amigo/term/GO:0007030
heme biosynthetic process	GO:0006783	BP	2	9	0.0364174	ENSSSCG00000010742|ENSSSCG00000006361	http://amigo.geneontology.org/amigo/term/GO:0006783
embryonic brain development	GO:1990403	BP	2	9	0.0364174	ENSSSCG00000030225|ENSSSCG00000008020	http://amigo.geneontology.org/amigo/term/GO:1990403
siRNA binding	GO:0035197	MF	2	9	0.0364174	ENSSSCG00000000276|ENSSSCG00000012727	http://amigo.geneontology.org/amigo/term/GO:0035197
regulation of translational initiation	GO:0006446	BP	2	9	0.0364174	ENSSSCG00000009770|ENSSSCG00000002377	http://amigo.geneontology.org/amigo/term/GO:0006446
positive regulation of neuron migration	GO:2001224	BP	2	9	0.0364174	ENSSSCG00000014224|ENSSSCG00000010665	http://amigo.geneontology.org/amigo/term/GO:2001224
microtubule severing	GO:0051013	BP	2	9	0.0364174	ENSSSCG00000009326|ENSSSCG00000022643	http://amigo.geneontology.org/amigo/term/GO:0051013
Ada2/Gcn5/Ada3 transcription activator complex	GO:0005671	CC	2	9	0.0364174	ENSSSCG00000011776|ENSSSCG00000003772	http://amigo.geneontology.org/amigo/term/GO:0005671
negative regulation of gene expression, epigenetic	GO:0045814	BP	2	9	0.0364174	ENSSSCG00000010016|ENSSSCG00000014307	http://amigo.geneontology.org/amigo/term/GO:0045814
aorta development	GO:0035904	BP	2	9	0.0364174	ENSSSCG00000016943|ENSSSCG00000000087	http://amigo.geneontology.org/amigo/term/GO:0035904
microtubule	GO:0005874	CC	7	104	0.0364393	ENSSSCG00000014283|ENSSSCG00000010665|ENSSSCG00000016151|ENSSSCG00000022643|ENSSSCG00000015948|ENSSSCG00000009326|ENSSSCG00000021439	http://amigo.geneontology.org/amigo/term/GO:0005874
cellular protein localization	GO:0034613	BP	4	41	0.0366681	ENSSSCG00000010128|ENSSSCG00000001880|ENSSSCG00000014876|ENSSSCG00000017643	http://amigo.geneontology.org/amigo/term/GO:0034613
GTPase activity	GO:0003924	MF	11	201	0.0367391	ENSSSCG00000017735|ENSSSCG00000010128|ENSSSCG00000017418|ENSSSCG00000012123|ENSSSCG00000017643|ENSSSCG00000008487|ENSSSCG00000008807|ENSSSCG00000008404|ENSSSCG00000000095|ENSSSCG00000004612|ENSSSCG00000008835	http://amigo.geneontology.org/amigo/term/GO:0003924
zinc ion binding	GO:0008270	MF	22	502	0.0389289	ENSSSCG00000003772|ENSSSCG00000004897|ENSSSCG00000008484|ENSSSCG00000030467|ENSSSCG00000010969|ENSSSCG00000000661|ENSSSCG00000007454|ENSSSCG00000004516|ENSSSCG00000001779|ENSSSCG00000025430|ENSSSCG00000020870|ENSSSCG00000009157|ENSSSCG00000016793|ENSSSCG00000007554|ENSSSCG00000020758|ENSSSCG00000017906|ENSSSCG00000010309|ENSSSCG00000005109|ENSSSCG00000027594|ENSSSCG00000015871|ENSSSCG00000003700|…	http://amigo.geneontology.org/amigo/term/GO:0008270
cytoplasmic microtubule	GO:0005881	CC	3	25	0.0425858	ENSSSCG00000017219|ENSSSCG00000014335|ENSSSCG00000028661	http://amigo.geneontology.org/amigo/term/GO:0005881
ventricular cardiac muscle tissue morphogenesis	GO:0055010	BP	2	10	0.0429059	ENSSSCG00000015584|ENSSSCG00000016883	http://amigo.geneontology.org/amigo/term/GO:0055010
protein localization to phagophore assembly site	GO:0034497	BP	2	10	0.0429059	ENSSSCG00000016211|ENSSSCG00000017133	http://amigo.geneontology.org/amigo/term/GO:0034497
positive regulation of DNA replication	GO:0045740	BP	2	10	0.0429059	ENSSSCG00000010605|ENSSSCG00000030642	http://amigo.geneontology.org/amigo/term/GO:0045740
oligodendrocyte development	GO:0014003	BP	2	10	0.0429059	ENSSSCG00000009770|ENSSSCG00000002377	http://amigo.geneontology.org/amigo/term/GO:0014003
PRC1 complex	GO:0035102	CC	2	10	0.0429059	ENSSSCG00000030467|ENSSSCG00000000661	http://amigo.geneontology.org/amigo/term/GO:0035102
isomerase activity	GO:0016853	MF	2	10	0.0429059	ENSSSCG00000009326|ENSSSCG00000022643	http://amigo.geneontology.org/amigo/term/GO:0016853
protein palmitoylation	GO:0018345	BP	2	10	0.0429059	ENSSSCG00000010519|ENSSSCG00000021802	http://amigo.geneontology.org/amigo/term/GO:0018345
trans-Golgi network	GO:0005802	CC	6	87	0.0463482	ENSSSCG00000028506|ENSSSCG00000004899|ENSSSCG00000017733|ENSSSCG00000009361|ENSSSCG00000027340|ENSSSCG00000010105	http://amigo.geneontology.org/amigo/term/GO:0005802
lung development	GO:0030324	BP	4	45	0.0478482	ENSSSCG00000020879|ENSSSCG00000015584|ENSSSCG00000000087|ENSSSCG00000021210	http://amigo.geneontology.org/amigo/term/GO:0030324
regulation of cilium assembly	GO:1902017	BP	2	11	0.0497867	ENSSSCG00000007806|ENSSSCG00000008020	http://amigo.geneontology.org/amigo/term/GO:1902017
nuclear euchromatin	GO:0005719	CC	2	11	0.0497867	ENSSSCG00000016711|ENSSSCG00000012703	http://amigo.geneontology.org/amigo/term/GO:0005719
activation of innate immune response	GO:0002218	BP	2	11	0.0497867	ENSSSCG00000001880|ENSSSCG00000009569	http://amigo.geneontology.org/amigo/term/GO:0002218
bHLH transcription factor binding	GO:0043425	MF	2	11	0.0497867	ENSSSCG00000016883|ENSSSCG00000004535	http://amigo.geneontology.org/amigo/term/GO:0043425

## Sheet: ASEs_GO
Term	ID	GO aspect	Input number	Background number	FDR	Input	Hyperlink
Golgi apparatus	GO:0005794	CC	85	459	1.80772e-05	ENSSSCG00000011813|ENSSSCG00000004304|ENSSSCG00000025777|ENSSSCG00000026922|ENSSSCG00000027629|ENSSSCG00000006982|ENSSSCG00000020813|ENSSSCG00000007605|ENSSSCG00000004612|ENSSSCG00000001475|ENSSSCG00000011670|ENSSSCG00000006752|ENSSSCG00000006197|ENSSSCG00000010185|ENSSSCG00000011074|ENSSSCG00000000981|ENSSSCG00000006502|ENSSSCG00000014768|ENSSSCG00000008646|ENSSSCG00000028168|ENSSSCG00000015639|…	http://amigo.geneontology.org/amigo/term/GO:0005794
regulation of transcription, DNA-templated	GO:0006355	BP	55	296	0.00048497	ENSSSCG00000011708|ENSSSCG00000003771|ENSSSCG00000005232|ENSSSCG00000011304|ENSSSCG00000029711|ENSSSCG00000001474|ENSSSCG00000012114|ENSSSCG00000021741|ENSSSCG00000006194|ENSSSCG00000009569|ENSSSCG00000010189|ENSSSCG00000030685|ENSSSCG00000008581|ENSSSCG00000006261|ENSSSCG00000029408|ENSSSCG00000007454|ENSSSCG00000002988|ENSSSCG00000006266|ENSSSCG00000030396|ENSSSCG00000017397|ENSSSCG00000024789|…	http://amigo.geneontology.org/amigo/term/GO:0006355
ciliary basal body	GO:0036064	CC	20	73	0.000724641	ENSSSCG00000001053|ENSSSCG00000027701|ENSSSCG00000008604|ENSSSCG00000004058|ENSSSCG00000007364|ENSSSCG00000008406|ENSSSCG00000002628|ENSSSCG00000012156|ENSSSCG00000003757|ENSSSCG00000022250|ENSSSCG00000011004|ENSSSCG00000014151|ENSSSCG00000006994|ENSSSCG00000025417|ENSSSCG00000024500|ENSSSCG00000002668|ENSSSCG00000023776|ENSSSCG00000009217|ENSSSCG00000011941|ENSSSCG00000003360	http://amigo.geneontology.org/amigo/term/GO:0036064
RNA binding	GO:0003723	MF	62	354	0.000839244	ENSSSCG00000024592|ENSSSCG00000000039|ENSSSCG00000003771|ENSSSCG00000008710|ENSSSCG00000009249|ENSSSCG00000008069|ENSSSCG00000001347|ENSSSCG00000030507|ENSSSCG00000008600|ENSSSCG00000012252|ENSSSCG00000015689|ENSSSCG00000012035|ENSSSCG00000014211|ENSSSCG00000026700|ENSSSCG00000011684|ENSSSCG00000011272|ENSSSCG00000010203|ENSSSCG00000011555|ENSSSCG00000028867|ENSSSCG00000008940|ENSSSCG00000023984|…	http://amigo.geneontology.org/amigo/term/GO:0003723
chromatin	GO:0000785	CC	19	70	0.00106825	ENSSSCG00000014331|ENSSSCG00000012642|ENSSSCG00000001641|ENSSSCG00000006014|ENSSSCG00000008221|ENSSSCG00000001347|ENSSSCG00000024592|ENSSSCG00000006757|ENSSSCG00000016842|ENSSSCG00000029113|ENSSSCG00000001520|ENSSSCG00000001554|ENSSSCG00000015215|ENSSSCG00000014852|ENSSSCG00000008536|ENSSSCG00000010357|ENSSSCG00000020696|ENSSSCG00000004470|ENSSSCG00000013867	http://amigo.geneontology.org/amigo/term/GO:0000785
cytosol	GO:0005829	CC	239	1758	0.00107949	ENSSSCG00000023298|ENSSSCG00000003821|ENSSSCG00000009613|ENSSSCG00000013125|ENSSSCG00000006496|ENSSSCG00000015583|ENSSSCG00000030354|ENSSSCG00000011930|ENSSSCG00000022288|ENSSSCG00000012136|ENSSSCG00000029262|ENSSSCG00000030502|ENSSSCG00000017421|ENSSSCG00000013752|ENSSSCG00000009511|ENSSSCG00000002411|ENSSSCG00000012034|ENSSSCG00000014292|ENSSSCG00000006251|ENSSSCG00000014768|ENSSSCG00000002257|…	http://amigo.geneontology.org/amigo/term/GO:0005829
cytoplasmic vesicle	GO:0031410	CC	27	123	0.00176903	ENSSSCG00000009613|ENSSSCG00000016611|ENSSSCG00000009960|ENSSSCG00000002340|ENSSSCG00000001053|ENSSSCG00000005191|ENSSSCG00000022741|ENSSSCG00000005376|ENSSSCG00000021036|ENSSSCG00000006894|ENSSSCG00000014960|ENSSSCG00000004478|ENSSSCG00000008406|ENSSSCG00000007671|ENSSSCG00000024800|ENSSSCG00000001091|ENSSSCG00000003401|ENSSSCG00000009407|ENSSSCG00000021696|ENSSSCG00000011101|ENSSSCG00000010476|…	http://amigo.geneontology.org/amigo/term/GO:0031410
regulation of circadian rhythm	GO:0042752	BP	10	27	0.00266436	ENSSSCG00000008629|ENSSSCG00000024596|ENSSSCG00000009249|ENSSSCG00000012851|ENSSSCG00000020879|ENSSSCG00000012251|ENSSSCG00000006274|ENSSSCG00000008540|ENSSSCG00000013094|ENSSSCG00000009569	http://amigo.geneontology.org/amigo/term/GO:0042752
ATP binding	GO:0005524	MF	147	1039	0.00285635	ENSSSCG00000023298|ENSSSCG00000015586|ENSSSCG00000026395|ENSSSCG00000022288|ENSSSCG00000000175|ENSSSCG00000009511|ENSSSCG00000010606|ENSSSCG00000017873|ENSSSCG00000011217|ENSSSCG00000017398|ENSSSCG00000017645|ENSSSCG00000005232|ENSSSCG00000004120|ENSSSCG00000014211|ENSSSCG00000016677|ENSSSCG00000027898|ENSSSCG00000015958|ENSSSCG00000009326|ENSSSCG00000003811|ENSSSCG00000014240|ENSSSCG00000016794|…	http://amigo.geneontology.org/amigo/term/GO:0005524
magnesium ion binding	GO:0000287	MF	27	130	0.00345119	ENSSSCG00000009203|ENSSSCG00000009615|ENSSSCG00000009246|ENSSSCG00000022288|ENSSSCG00000002457|ENSSSCG00000024674|ENSSSCG00000028373|ENSSSCG00000001762|ENSSSCG00000028696|ENSSSCG00000002305|ENSSSCG00000005706|ENSSSCG00000004022|ENSSSCG00000022343|ENSSSCG00000003812|ENSSSCG00000013018|ENSSSCG00000017184|ENSSSCG00000002628|ENSSSCG00000008773|ENSSSCG00000009405|ENSSSCG00000008803|ENSSSCG00000007478|…	http://amigo.geneontology.org/amigo/term/GO:0000287
nuclear speck	GO:0016607	CC	35	186	0.00399567	ENSSSCG00000003596|ENSSSCG00000030119|ENSSSCG00000028663|ENSSSCG00000027207|ENSSSCG00000009414|ENSSSCG00000001471|ENSSSCG00000024373|ENSSSCG00000001564|ENSSSCG00000004163|ENSSSCG00000017870|ENSSSCG00000028865|ENSSSCG00000023315|ENSSSCG00000007309|ENSSSCG00000002138|ENSSSCG00000012957|ENSSSCG00000009658|ENSSSCG00000021038|ENSSSCG00000017795|ENSSSCG00000027139|ENSSSCG00000030095|ENSSSCG00000011004|…	http://amigo.geneontology.org/amigo/term/GO:0016607
cellular response to hormone stimulus	GO:0032870	BP	5	7	0.00426721	ENSSSCG00000008749|ENSSSCG00000025434|ENSSSCG00000012002|ENSSSCG00000006194|ENSSSCG00000008581	http://amigo.geneontology.org/amigo/term/GO:0032870
Golgi membrane	GO:0000139	CC	30	154	0.00480277	ENSSSCG00000003901|ENSSSCG00000013125|ENSSSCG00000007681|ENSSSCG00000020964|ENSSSCG00000010185|ENSSSCG00000014195|ENSSSCG00000030420|ENSSSCG00000029262|ENSSSCG00000002340|ENSSSCG00000014828|ENSSSCG00000010260|ENSSSCG00000008175|ENSSSCG00000008524|ENSSSCG00000008971|ENSSSCG00000020809|ENSSSCG00000011929|ENSSSCG00000011616|ENSSSCG00000012265|ENSSSCG00000010860|ENSSSCG00000001892|ENSSSCG00000009403|…	http://amigo.geneontology.org/amigo/term/GO:0000139
chromatin remodeling	GO:0006338	BP	15	58	0.00503878	ENSSSCG00000003830|ENSSSCG00000005232|ENSSSCG00000024621|ENSSSCG00000011201|ENSSSCG00000024570|ENSSSCG00000010568|ENSSSCG00000028310|ENSSSCG00000001509|ENSSSCG00000000846|ENSSSCG00000007355|ENSSSCG00000027342|ENSSSCG00000006231|ENSSSCG00000012262|ENSSSCG00000009704|ENSSSCG00000007382	http://amigo.geneontology.org/amigo/term/GO:0006338
chromatin binding	GO:0003682	MF	46	269	0.00541297	ENSSSCG00000024592|ENSSSCG00000025777|ENSSSCG00000002755|ENSSSCG00000010568|ENSSSCG00000029113|ENSSSCG00000016842|ENSSSCG00000012409|ENSSSCG00000001471|ENSSSCG00000011013|ENSSSCG00000023974|ENSSSCG00000007438|ENSSSCG00000024621|ENSSSCG00000015697|ENSSSCG00000012642|ENSSSCG00000014149|ENSSSCG00000009622|ENSSSCG00000004142|ENSSSCG00000024222|ENSSSCG00000017406|ENSSSCG00000004772|ENSSSCG00000005983|…	http://amigo.geneontology.org/amigo/term/GO:0003682
cell leading edge	GO:0031252	CC	7	16	0.00565974	ENSSSCG00000010579|ENSSSCG00000010606|ENSSSCG00000003757|ENSSSCG00000013018|ENSSSCG00000005706|ENSSSCG00000012252|ENSSSCG00000008274	http://amigo.geneontology.org/amigo/term/GO:0031252
histone deacetylation	GO:0016575	BP	6	12	0.00630817	ENSSSCG00000012114|ENSSSCG00000012534|ENSSSCG00000017549|ENSSSCG00000000971|ENSSSCG00000013867|ENSSSCG00000001769	http://amigo.geneontology.org/amigo/term/GO:0016575
response to interleukin-1	GO:0070555	BP	5	8	0.00637011	ENSSSCG00000009203|ENSSSCG00000012409|ENSSSCG00000007334|ENSSSCG00000017268|ENSSSCG00000014211	http://amigo.geneontology.org/amigo/term/GO:0070555
clathrin-dependent endocytosis	GO:0072583	BP	7	17	0.0073139	ENSSSCG00000028101|ENSSSCG00000012836|ENSSSCG00000014058|ENSSSCG00000006894|ENSSSCG00000014020|ENSSSCG00000004453|ENSSSCG00000014913	http://amigo.geneontology.org/amigo/term/GO:0072583
histone acetyltransferase activity	GO:0004402	MF	8	22	0.00761578	ENSSSCG00000007092|ENSSSCG00000016619|ENSSSCG00000020665|ENSSSCG00000007951|ENSSSCG00000000068|ENSSSCG00000011028|ENSSSCG00000008581|ENSSSCG00000024621	http://amigo.geneontology.org/amigo/term/GO:0004402
neural tube closure	GO:0001843	BP	11	38	0.00777298	ENSSSCG00000004759|ENSSSCG00000004142|ENSSSCG00000000737|ENSSSCG00000005706|ENSSSCG00000012850|ENSSSCG00000012262|ENSSSCG00000008738|ENSSSCG00000015246|ENSSSCG00000001471|ENSSSCG00000011941|ENSSSCG00000002954	http://amigo.geneontology.org/amigo/term/GO:0001843
post-translational protein modification	GO:0043687	BP	4	5	0.00823972	ENSSSCG00000016243|ENSSSCG00000011229|ENSSSCG00000015214|ENSSSCG00000011532	http://amigo.geneontology.org/amigo/term/GO:0043687
negative regulation of protein-containing complex assembly	GO:0031333	BP	6	13	0.00845353	ENSSSCG00000029518|ENSSSCG00000007334|ENSSSCG00000005601|ENSSSCG00000012252|ENSSSCG00000000068|ENSSSCG00000009668	http://amigo.geneontology.org/amigo/term/GO:0031333
mRNA processing	GO:0006397	BP	9	28	0.00903794	ENSSSCG00000009319|ENSSSCG00000028663|ENSSSCG00000024789|ENSSSCG00000030507|ENSSSCG00000007309|ENSSSCG00000012639|ENSSSCG00000014414|ENSSSCG00000005466|ENSSSCG00000026700	http://amigo.geneontology.org/amigo/term/GO:0006397
manganese ion binding	GO:0030145	MF	11	39	0.00908889	ENSSSCG00000030274|ENSSSCG00000028696|ENSSSCG00000020813|ENSSSCG00000002305|ENSSSCG00000023604|ENSSSCG00000005706|ENSSSCG00000002868|ENSSSCG00000004454|ENSSSCG00000024674|ENSSSCG00000010185|ENSSSCG00000005084	http://amigo.geneontology.org/amigo/term/GO:0030145
Ada2/Gcn5/Ada3 transcription activator complex	GO:0005671	CC	5	9	0.0091053	ENSSSCG00000000846|ENSSSCG00000007092|ENSSSCG00000028310|ENSSSCG00000024621|ENSSSCG00000003772	http://amigo.geneontology.org/amigo/term/GO:0005671
nuclear envelope organization	GO:0006998	BP	5	9	0.0091053	ENSSSCG00000001520|ENSSSCG00000028464|ENSSSCG00000016845|ENSSSCG00000006496|ENSSSCG00000007544	http://amigo.geneontology.org/amigo/term/GO:0006998
tau protein binding	GO:0048156	MF	5	9	0.0091053	ENSSSCG00000009203|ENSSSCG00000009668|ENSSSCG00000015720|ENSSSCG00000014913|ENSSSCG00000004421	http://amigo.geneontology.org/amigo/term/GO:0048156
positive regulation of ubiquitin-protein transferase activity	GO:0051443	BP	5	9	0.0091053	ENSSSCG00000020879|ENSSSCG00000011004|ENSSSCG00000002252|ENSSSCG00000014989|ENSSSCG00000014156	http://amigo.geneontology.org/amigo/term/GO:0051443
cysteine-type endopeptidase activity	GO:0004197	MF	12	45	0.00944662	ENSSSCG00000006648|ENSSSCG00000025822|ENSSSCG00000029633|ENSSSCG00000024197|ENSSSCG00000000265|ENSSSCG00000003816|ENSSSCG00000024623|ENSSSCG00000012251|ENSSSCG00000014997|ENSSSCG00000002670|ENSSSCG00000017165|ENSSSCG00000000457	http://amigo.geneontology.org/amigo/term/GO:0004197
metal ion binding	GO:0046872	MF	102	719	0.0111684	ENSSSCG00000001209|ENSSSCG00000015583|ENSSSCG00000000175|ENSSSCG00000006968|ENSSSCG00000014195|ENSSSCG00000027410|ENSSSCG00000014965|ENSSSCG00000004127|ENSSSCG00000027778|ENSSSCG00000004120|ENSSSCG00000027898|ENSSSCG00000006898|ENSSSCG00000012136|ENSSSCG00000000853|ENSSSCG00000002496|ENSSSCG00000010239|ENSSSCG00000012850|ENSSSCG00000009230|ENSSSCG00000017787|ENSSSCG00000009106|ENSSSCG00000026034|…	http://amigo.geneontology.org/amigo/term/GO:0046872
ferrous iron binding	GO:0008198	MF	5	10	0.0125534	ENSSSCG00000009203|ENSSSCG00000009157|ENSSSCG00000023380|ENSSSCG00000014540|ENSSSCG00000014219	http://amigo.geneontology.org/amigo/term/GO:0008198
protein localization to chromatin	GO:0071168	BP	4	6	0.0126595	ENSSSCG00000025777|ENSSSCG00000006014|ENSSSCG00000010357|ENSSSCG00000001520	http://amigo.geneontology.org/amigo/term/GO:0071168
cellular response to fluid shear stress	GO:0071498	BP	4	6	0.0126595	ENSSSCG00000014149|ENSSSCG00000014388|ENSSSCG00000007334|ENSSSCG00000009217	http://amigo.geneontology.org/amigo/term/GO:0071498
cellular response to X-ray	GO:0071481	BP	4	6	0.0126595	ENSSSCG00000016177|ENSSSCG00000016842|ENSSSCG00000000059|ENSSSCG00000025822	http://amigo.geneontology.org/amigo/term/GO:0071481
nuclear chromosome, telomeric region	GO:0000784	CC	13	54	0.0140197	ENSSSCG00000010605|ENSSSCG00000015851|ENSSSCG00000028696|ENSSSCG00000000059|ENSSSCG00000023315|ENSSSCG00000001347|ENSSSCG00000016177|ENSSSCG00000029030|ENSSSCG00000012639|ENSSSCG00000006184|ENSSSCG00000003531|ENSSSCG00000008540|ENSSSCG00000009682	http://amigo.geneontology.org/amigo/term/GO:0000784
nucleoplasm	GO:0005654	CC	172	1302	0.0141694	ENSSSCG00000010605|ENSSSCG00000002867|ENSSSCG00000030150|ENSSSCG00000013125|ENSSSCG00000009249|ENSSSCG00000030354|ENSSSCG00000017099|ENSSSCG00000024773|ENSSSCG00000016611|ENSSSCG00000013751|ENSSSCG00000030426|ENSSSCG00000002257|ENSSSCG00000011748|ENSSSCG00000010118|ENSSSCG00000010203|ENSSSCG00000008940|ENSSSCG00000004127|ENSSSCG00000008735|ENSSSCG00000010520|ENSSSCG00000017421|ENSSSCG00000027898|…	http://amigo.geneontology.org/amigo/term/GO:0005654
positive regulation of neuron death	GO:1901216	BP	6	15	0.0142233	ENSSSCG00000009203|ENSSSCG00000005706|ENSSSCG00000004421|ENSSSCG00000009668|ENSSSCG00000001509|ENSSSCG00000014913	http://amigo.geneontology.org/amigo/term/GO:1901216
protein ubiquitination	GO:0016567	BP	37	221	0.0153184	ENSSSCG00000004364|ENSSSCG00000011930|ENSSSCG00000017752|ENSSSCG00000005150|ENSSSCG00000022486|ENSSSCG00000009556|ENSSSCG00000002252|ENSSSCG00000008646|ENSSSCG00000028538|ENSSSCG00000016340|ENSSSCG00000013295|ENSSSCG00000007637|ENSSSCG00000004121|ENSSSCG00000020879|ENSSSCG00000023667|ENSSSCG00000016518|ENSSSCG00000002820|ENSSSCG00000009226|ENSSSCG00000008437|ENSSSCG00000000383|ENSSSCG00000014933|…	http://amigo.geneontology.org/amigo/term/GO:0016567
nucleus	GO:0005634	CC	267	2110	0.0157239	ENSSSCG00000010605|ENSSSCG00000025777|ENSSSCG00000028149|ENSSSCG00000015583|ENSSSCG00000009246|ENSSSCG00000030507|ENSSSCG00000028310|ENSSSCG00000001209|ENSSSCG00000016164|ENSSSCG00000001474|ENSSSCG00000003830|ENSSSCG00000013756|ENSSSCG00000014292|ENSSSCG00000012037|ENSSSCG00000026700|ENSSSCG00000008581|ENSSSCG00000012642|ENSSSCG00000017870|ENSSSCG00000022866|ENSSSCG00000002860|ENSSSCG00000017397|…	http://amigo.geneontology.org/amigo/term/GO:0005634
synaptic vesicle endocytosis	GO:0048488	BP	7	21	0.0175982	ENSSSCG00000009203|ENSSSCG00000028671|ENSSSCG00000014020|ENSSSCG00000004453|ENSSSCG00000012035|ENSSSCG00000009090|ENSSSCG00000014913	http://amigo.geneontology.org/amigo/term/GO:0048488
RNA polymerase II complex binding	GO:0000993	MF	7	21	0.0175982	ENSSSCG00000030291|ENSSSCG00000015583|ENSSSCG00000003630|ENSSSCG00000004070|ENSSSCG00000008536|ENSSSCG00000011013|ENSSSCG00000014901	http://amigo.geneontology.org/amigo/term/GO:0000993
histone H2A acetylation	GO:0043968	BP	6	16	0.0179437	ENSSSCG00000016619|ENSSSCG00000022687|ENSSSCG00000012114|ENSSSCG00000001769|ENSSSCG00000011028|ENSSSCG00000012534	http://amigo.geneontology.org/amigo/term/GO:0043968
learning or memory	GO:0007611	BP	6	16	0.0179437	ENSSSCG00000023004|ENSSSCG00000014149|ENSSSCG00000016614|ENSSSCG00000012520|ENSSSCG00000000068|ENSSSCG00000014913	http://amigo.geneontology.org/amigo/term/GO:0007611
lysophospholipase activity	GO:0004622	MF	4	7	0.0183447	ENSSSCG00000021811|ENSSSCG00000029212|ENSSSCG00000002051|ENSSSCG00000006001	http://amigo.geneontology.org/amigo/term/GO:0004622
positive regulation of autophagosome assembly	GO:2000786	BP	4	7	0.0183447	ENSSSCG00000006836|ENSSSCG00000006930|ENSSSCG00000010824|ENSSSCG00000005613	http://amigo.geneontology.org/amigo/term/GO:2000786
positive regulation of phospholipase C activity	GO:0010863	BP	4	7	0.0183447	ENSSSCG00000025777|ENSSSCG00000024674|ENSSSCG00000022741|ENSSSCG00000015815	http://amigo.geneontology.org/amigo/term/GO:0010863
mRNA export from nucleus	GO:0006406	BP	8	27	0.0196079	ENSSSCG00000027139|ENSSSCG00000023315|ENSSSCG00000013223|ENSSSCG00000012639|ENSSSCG00000016845|ENSSSCG00000022866|ENSSSCG00000010189|ENSSSCG00000001564	http://amigo.geneontology.org/amigo/term/GO:0006406
protein phosphorylation	GO:0006468	BP	40	248	0.0197172	ENSSSCG00000030354|ENSSSCG00000015586|ENSSSCG00000029518|ENSSSCG00000020813|ENSSSCG00000012156|ENSSSCG00000007763|ENSSSCG00000008629|ENSSSCG00000013771|ENSSSCG00000021893|ENSSSCG00000013461|ENSSSCG00000008970|ENSSSCG00000017873|ENSSSCG00000011217|ENSSSCG00000005943|ENSSSCG00000006342|ENSSSCG00000017645|ENSSSCG00000022288|ENSSSCG00000001898|ENSSSCG00000018045|ENSSSCG00000015524|ENSSSCG00000015958|…	http://amigo.geneontology.org/amigo/term/GO:0006468
ion channel binding	GO:0044325	MF	12	51	0.0204874	ENSSSCG00000010212|ENSSSCG00000009217|ENSSSCG00000007334|ENSSSCG00000010570|ENSSSCG00000002670|ENSSSCG00000004421|ENSSSCG00000010035|ENSSSCG00000015310|ENSSSCG00000007188|ENSSSCG00000006612|ENSSSCG00000029323|ENSSSCG00000016929	http://amigo.geneontology.org/amigo/term/GO:0044325
cellular response to transforming growth factor beta stimulus	GO:0071560	BP	7	22	0.0212539	ENSSSCG00000008629|ENSSSCG00000002860|ENSSSCG00000005084|ENSSSCG00000025822|ENSSSCG00000004421|ENSSSCG00000014149|ENSSSCG00000014401	http://amigo.geneontology.org/amigo/term/GO:0071560
histone acetyltransferase complex	GO:0000123	CC	6	17	0.0222793	ENSSSCG00000014303|ENSSSCG00000007951|ENSSSCG00000012114|ENSSSCG00000012534|ENSSSCG00000000068|ENSSSCG00000001769	http://amigo.geneontology.org/amigo/term/GO:0000123
peptidyl-serine phosphorylation	GO:0018105	BP	18	92	0.0241455	ENSSSCG00000014240|ENSSSCG00000015851|ENSSSCG00000006274|ENSSSCG00000021443|ENSSSCG00000006342|ENSSSCG00000027197|ENSSSCG00000015650|ENSSSCG00000005382|ENSSSCG00000004022|ENSSSCG00000017268|ENSSSCG00000016853|ENSSSCG00000007355|ENSSSCG00000008444|ENSSSCG00000012181|ENSSSCG00000009023|ENSSSCG00000015944|ENSSSCG00000014418|ENSSSCG00000011679	http://amigo.geneontology.org/amigo/term/GO:0018105
dendritic shaft	GO:0043198	CC	4	8	0.0253835	ENSSSCG00000001513|ENSSSCG00000002340|ENSSSCG00000006453|ENSSSCG00000016022	http://amigo.geneontology.org/amigo/term/GO:0043198
negative regulation of protein tyrosine kinase activity	GO:0061099	BP	4	8	0.0253835	ENSSSCG00000004460|ENSSSCG00000017688|ENSSSCG00000027946|ENSSSCG00000025900	http://amigo.geneontology.org/amigo/term/GO:0061099
integral component of nuclear inner membrane	GO:0005639	CC	4	8	0.0253835	ENSSSCG00000017873|ENSSSCG00000001520|ENSSSCG00000003393|ENSSSCG00000007544	http://amigo.geneontology.org/amigo/term/GO:0005639
vesicle budding from membrane	GO:0006900	BP	4	8	0.0253835	ENSSSCG00000006894|ENSSSCG00000014913|ENSSSCG00000004453|ENSSSCG00000006612	http://amigo.geneontology.org/amigo/term/GO:0006900
histone acetylation	GO:0016573	BP	7	23	0.0254046	ENSSSCG00000005950|ENSSSCG00000020665|ENSSSCG00000007951|ENSSSCG00000012114|ENSSSCG00000012534|ENSSSCG00000008581|ENSSSCG00000001769	http://amigo.geneontology.org/amigo/term/GO:0016573
bicellular tight junction	GO:0005923	CC	12	53	0.0257352	ENSSSCG00000005382|ENSSSCG00000011497|ENSSSCG00000012071|ENSSSCG00000005191|ENSSSCG00000009500|ENSSSCG00000006564|ENSSSCG00000006502|ENSSSCG00000014960|ENSSSCG00000023743|ENSSSCG00000011511|ENSSSCG00000008499|ENSSSCG00000030408	http://amigo.geneontology.org/amigo/term/GO:0005923
protein serine/threonine kinase activity	GO:0004674	MF	33	201	0.0262295	ENSSSCG00000010606|ENSSSCG00000020813|ENSSSCG00000007763|ENSSSCG00000009511|ENSSSCG00000008629|ENSSSCG00000013771|ENSSSCG00000021893|ENSSSCG00000014418|ENSSSCG00000011217|ENSSSCG00000006342|ENSSSCG00000027197|ENSSSCG00000012181|ENSSSCG00000022288|ENSSSCG00000001898|ENSSSCG00000018045|ENSSSCG00000008444|ENSSSCG00000012918|ENSSSCG00000029518|ENSSSCG00000005382|ENSSSCG00000015958|ENSSSCG00000017268|…	http://amigo.geneontology.org/amigo/term/GO:0004674
cytoskeleton	GO:0005856	CC	22	121	0.0264116	ENSSSCG00000003821|ENSSSCG00000003809|ENSSSCG00000008629|ENSSSCG00000000036|ENSSSCG00000021893|ENSSSCG00000012119|ENSSSCG00000013648|ENSSSCG00000027946|ENSSSCG00000005235|ENSSSCG00000004123|ENSSSCG00000008444|ENSSSCG00000008448|ENSSSCG00000015720|ENSSSCG00000002425|ENSSSCG00000010190|ENSSSCG00000011511|ENSSSCG00000010212|ENSSSCG00000006502|ENSSSCG00000021359|ENSSSCG00000009668|ENSSSCG00000026863|…	http://amigo.geneontology.org/amigo/term/GO:0005856
regulation of protein localization	GO:0032880	BP	8	29	0.0269419	ENSSSCG00000004018|ENSSSCG00000002428|ENSSSCG00000003468|ENSSSCG00000015499|ENSSSCG00000013752|ENSSSCG00000014768|ENSSSCG00000005514|ENSSSCG00000017605	http://amigo.geneontology.org/amigo/term/GO:0032880
histone deacetylase complex	GO:0000118	CC	8	29	0.0269419	ENSSSCG00000014331|ENSSSCG00000008221|ENSSSCG00000014264|ENSSSCG00000014388|ENSSSCG00000000971|ENSSSCG00000023974|ENSSSCG00000021038|ENSSSCG00000013867	http://amigo.geneontology.org/amigo/term/GO:0000118
SNARE binding	GO:0000149	MF	10	41	0.0272567	ENSSSCG00000009203|ENSSSCG00000014304|ENSSSCG00000002859|ENSSSCG00000006506|ENSSSCG00000013119|ENSSSCG00000024837|ENSSSCG00000010306|ENSSSCG00000004453|ENSSSCG00000021906|ENSSSCG00000014913	http://amigo.geneontology.org/amigo/term/GO:0000149
regulation of exocytosis	GO:0017157	BP	6	18	0.0272677	ENSSSCG00000010128|ENSSSCG00000015401|ENSSSCG00000006564|ENSSSCG00000021036|ENSSSCG00000004113|ENSSSCG00000015959	http://amigo.geneontology.org/amigo/term/GO:0017157
phosphatidylinositol phosphorylation	GO:0046854	BP	9	35	0.0274386	ENSSSCG00000008437|ENSSSCG00000003749|ENSSSCG00000010822|ENSSSCG00000000436|ENSSSCG00000003909|ENSSSCG00000027340|ENSSSCG00000010525|ENSSSCG00000030413|ENSSSCG00000030547	http://amigo.geneontology.org/amigo/term/GO:0046854
positive regulation of mitochondrial translation	GO:0070131	BP	5	13	0.0278561	ENSSSCG00000015233|ENSSSCG00000011555|ENSSSCG00000017099|ENSSSCG00000007723|ENSSSCG00000004089	http://amigo.geneontology.org/amigo/term/GO:0070131
transcriptionally active chromatin	GO:0035327	CC	5	13	0.0278561	ENSSSCG00000014165|ENSSSCG00000025777|ENSSSCG00000026478|ENSSSCG00000003412|ENSSSCG00000005925	http://amigo.geneontology.org/amigo/term/GO:0035327
nuclear membrane	GO:0031965	CC	19	101	0.0285897	ENSSSCG00000016395|ENSSSCG00000024592|ENSSSCG00000015851|ENSSSCG00000005110|ENSSSCG00000003393|ENSSSCG00000006496|ENSSSCG00000006560|ENSSSCG00000006994|ENSSSCG00000023133|ENSSSCG00000010288|ENSSSCG00000024018|ENSSSCG00000016845|ENSSSCG00000004478|ENSSSCG00000005777|ENSSSCG00000030386|ENSSSCG00000011028|ENSSSCG00000010189|ENSSSCG00000028288|ENSSSCG00000028902	http://amigo.geneontology.org/amigo/term/GO:0031965
cell migration	GO:0016477	BP	23	130	0.0300515	ENSSSCG00000028108|ENSSSCG00000008601|ENSSSCG00000012251|ENSSSCG00000012034|ENSSSCG00000016364|ENSSSCG00000002786|ENSSSCG00000007153|ENSSSCG00000006530|ENSSSCG00000008406|ENSSSCG00000006947|ENSSSCG00000005506|ENSSSCG00000012160|ENSSSCG00000009526|ENSSSCG00000016019|ENSSSCG00000030413|ENSSSCG00000000896|ENSSSCG00000011101|ENSSSCG00000016548|ENSSSCG00000007334|ENSSSCG00000016725|ENSSSCG00000003520|…	http://amigo.geneontology.org/amigo/term/GO:0016477
histone H4 acetylation	GO:0043967	BP	7	24	0.0300767	ENSSSCG00000016619|ENSSSCG00000022687|ENSSSCG00000012114|ENSSSCG00000001769|ENSSSCG00000000068|ENSSSCG00000011028|ENSSSCG00000012534	http://amigo.geneontology.org/amigo/term/GO:0043967
endoplasmic reticulum membrane	GO:0005789	CC	35	219	0.0307249	ENSSSCG00000021811|ENSSSCG00000008237|ENSSSCG00000003901|ENSSSCG00000011621|ENSSSCG00000006501|ENSSSCG00000006982|ENSSSCG00000001475|ENSSSCG00000015227|ENSSSCG00000000980|ENSSSCG00000002340|ENSSSCG00000014335|ENSSSCG00000010288|ENSSSCG00000016247|ENSSSCG00000005768|ENSSSCG00000014356|ENSSSCG00000014020|ENSSSCG00000030643|ENSSSCG00000021971|ENSSSCG00000020964|ENSSSCG00000003815|ENSSSCG00000004884|…	http://amigo.geneontology.org/amigo/term/GO:0005789
regulation of dopamine secretion	GO:0014059	BP	6	19	0.0329417	ENSSSCG00000009203|ENSSSCG00000006506|ENSSSCG00000021906|ENSSSCG00000015048|ENSSSCG00000024837|ENSSSCG00000023338	http://amigo.geneontology.org/amigo/term/GO:0014059
structural constituent of nuclear pore	GO:0017056	MF	6	19	0.0329417	ENSSSCG00000028748|ENSSSCG00000030386|ENSSSCG00000013223|ENSSSCG00000026034|ENSSSCG00000016845|ENSSSCG00000010189	http://amigo.geneontology.org/amigo/term/GO:0017056
positive regulation of neuron migration	GO:2001224	BP	4	9	0.0338338	ENSSSCG00000014224|ENSSSCG00000016842|ENSSSCG00000015398|ENSSSCG00000006502	http://amigo.geneontology.org/amigo/term/GO:2001224
positive regulation of cell-cell adhesion	GO:0022409	BP	4	9	0.0338338	ENSSSCG00000011497|ENSSSCG00000004142|ENSSSCG00000011942|ENSSSCG00000028461	http://amigo.geneontology.org/amigo/term/GO:0022409
regulation of embryonic development	GO:0045995	BP	4	9	0.0338338	ENSSSCG00000024373|ENSSSCG00000005514|ENSSSCG00000024596|ENSSSCG00000016842	http://amigo.geneontology.org/amigo/term/GO:0045995
positive regulation of amyloid-beta formation	GO:1902004	BP	4	9	0.0338338	ENSSSCG00000006530|ENSSSCG00000009668|ENSSSCG00000014913|ENSSSCG00000027745	http://amigo.geneontology.org/amigo/term/GO:1902004
centrosome	GO:0005813	CC	45	298	0.0342209	ENSSSCG00000009896|ENSSSCG00000008629|ENSSSCG00000014924|ENSSSCG00000002298|ENSSSCG00000008604|ENSSSCG00000012156|ENSSSCG00000030502|ENSSSCG00000012252|ENSSSCG00000016929|ENSSSCG00000008970|ENSSSCG00000005987|ENSSSCG00000009916|ENSSSCG00000002340|ENSSSCG00000015650|ENSSSCG00000007364|ENSSSCG00000023419|ENSSSCG00000004289|ENSSSCG00000023829|ENSSSCG00000008735|ENSSSCG00000008406|ENSSSCG00000009326|…	http://amigo.geneontology.org/amigo/term/GO:0005813
double-strand break repair via nonhomologous end joining	GO:0006303	BP	5	14	0.0347856	ENSSSCG00000009540|ENSSSCG00000016177|ENSSSCG00000006274|ENSSSCG00000000059|ENSSSCG00000024222	http://amigo.geneontology.org/amigo/term/GO:0006303
protein targeting	GO:0006605	BP	5	14	0.0347856	ENSSSCG00000009319|ENSSSCG00000009960|ENSSSCG00000015227|ENSSSCG00000010158|ENSSSCG00000004612	http://amigo.geneontology.org/amigo/term/GO:0006605
cell cycle	GO:0007049	BP	7	25	0.0352936	ENSSSCG00000003749|ENSSSCG00000006502|ENSSSCG00000014855|ENSSSCG00000008444|ENSSSCG00000009326|ENSSSCG00000008540|ENSSSCG00000011112	http://amigo.geneontology.org/amigo/term/GO:0007049
cis-Golgi network	GO:0005801	CC	7	25	0.0352936	ENSSSCG00000020809|ENSSSCG00000010579|ENSSSCG00000004986|ENSSSCG00000029262|ENSSSCG00000014860|ENSSSCG00000016792|ENSSSCG00000015310	http://amigo.geneontology.org/amigo/term/GO:0005801
p53 binding	GO:0002039	MF	9	37	0.0356681	ENSSSCG00000015583|ENSSSCG00000030396|ENSSSCG00000002670|ENSSSCG00000007951|ENSSSCG00000015126|ENSSSCG00000003531|ENSSSCG00000016518|ENSSSCG00000000068|ENSSSCG00000001509	http://amigo.geneontology.org/amigo/term/GO:0002039
transferase activity, transferring glycosyl groups	GO:0016757	MF	8	31	0.0359871	ENSSSCG00000009705|ENSSSCG00000012088|ENSSSCG00000011293|ENSSSCG00000025005|ENSSSCG00000008524|ENSSSCG00000006861|ENSSSCG00000011504|ENSSSCG00000029687	http://amigo.geneontology.org/amigo/term/GO:0016757
intracellular signal transduction	GO:0035556	BP	36	230	0.0363684	ENSSSCG00000024813|ENSSSCG00000003809|ENSSSCG00000022288|ENSSSCG00000025900|ENSSSCG00000004979|ENSSSCG00000009431|ENSSSCG00000010081|ENSSSCG00000014418|ENSSSCG00000002340|ENSSSCG00000011145|ENSSSCG00000013648|ENSSSCG00000015650|ENSSSCG00000017752|ENSSSCG00000025537|ENSSSCG00000004022|ENSSSCG00000009652|ENSSSCG00000008437|ENSSSCG00000000263|ENSSSCG00000007804|ENSSSCG00000005382|ENSSSCG00000008444|…	http://amigo.geneontology.org/amigo/term/GO:0035556
transcription, DNA-templated	GO:0006351	BP	11	50	0.0372381	ENSSSCG00000006261|ENSSSCG00000010118|ENSSSCG00000025571|ENSSSCG00000014907|ENSSSCG00000016922|ENSSSCG00000027410|ENSSSCG00000008575|ENSSSCG00000009310|ENSSSCG00000014401|ENSSSCG00000015697|ENSSSCG00000008721	http://amigo.geneontology.org/amigo/term/GO:0006351
amyloid precursor protein catabolic process	GO:0042987	BP	3	5	0.0378142	ENSSSCG00000002340|ENSSSCG00000010860|ENSSSCG00000027745	http://amigo.geneontology.org/amigo/term/GO:0042987
embryonic process involved in female pregnancy	GO:0060136	BP	3	5	0.0378142	ENSSSCG00000004142|ENSSSCG00000015962|ENSSSCG00000012583	http://amigo.geneontology.org/amigo/term/GO:0060136
lipid translocation	GO:0034204	BP	3	5	0.0378142	ENSSSCG00000008803|ENSSSCG00000007478|ENSSSCG00000027745	http://amigo.geneontology.org/amigo/term/GO:0034204
negative regulation of pyruvate dehydrogenase activity	GO:1904183	BP	3	5	0.0378142	ENSSSCG00000007763|ENSSSCG00000015958|ENSSSCG00000012181	http://amigo.geneontology.org/amigo/term/GO:1904183
Schmidt-Lanterman incisure	GO:0043220	CC	3	5	0.0378142	ENSSSCG00000002287|ENSSSCG00000005191|ENSSSCG00000003547	http://amigo.geneontology.org/amigo/term/GO:0043220
prostate epithelial cord arborization involved in prostate glandular acinus morphogenesis	GO:0060527	BP	3	5	0.0378142	ENSSSCG00000025777|ENSSSCG00000025822|ENSSSCG00000000493	http://amigo.geneontology.org/amigo/term/GO:0060527
regulation of vacuole fusion, non-autophagic	GO:0032889	BP	3	5	0.0378142	ENSSSCG00000022343|ENSSSCG00000007167|ENSSSCG00000028373	http://amigo.geneontology.org/amigo/term/GO:0032889
calmodulin-dependent protein phosphatase activity	GO:0033192	MF	3	5	0.0378142	ENSSSCG00000010301|ENSSSCG00000005084|ENSSSCG00000010079	http://amigo.geneontology.org/amigo/term/GO:0033192
mRNA binding	GO:0003729	MF	23	134	0.0389504	ENSSSCG00000024596|ENSSSCG00000028663|ENSSSCG00000014414|ENSSSCG00000024396|ENSSSCG00000008587|ENSSSCG00000012617|ENSSSCG00000017870|ENSSSCG00000021634|ENSSSCG00000013538|ENSSSCG00000015097|ENSSSCG00000004029|ENSSSCG00000017795|ENSSSCG00000027139|ENSSSCG00000015498|ENSSSCG00000023761|ENSSSCG00000030225|ENSSSCG00000004070|ENSSSCG00000012639|ENSSSCG00000005466|ENSSSCG00000023556|ENSSSCG00000016075|…	http://amigo.geneontology.org/amigo/term/GO:0003729
positive regulation of transcription, DNA-templated	GO:0045893	BP	30	186	0.039172	ENSSSCG00000030354|ENSSSCG00000025777|ENSSSCG00000025822|ENSSSCG00000016922|ENSSSCG00000012252|ENSSSCG00000012409|ENSSSCG00000011013|ENSSSCG00000026700|ENSSSCG00000008581|ENSSSCG00000007951|ENSSSCG00000014149|ENSSSCG00000027197|ENSSSCG00000013295|ENSSSCG00000010035|ENSSSCG00000010520|ENSSSCG00000017549|ENSSSCG00000016518|ENSSSCG00000005382|ENSSSCG00000029920|ENSSSCG00000015987|ENSSSCG00000030095|…	http://amigo.geneontology.org/amigo/term/GO:0045893
regulation of cytokinesis	GO:0032465	BP	6	20	0.0393282	ENSSSCG00000003749|ENSSSCG00000002298|ENSSSCG00000017747|ENSSSCG00000023829|ENSSSCG00000005150|ENSSSCG00000017787	http://amigo.geneontology.org/amigo/term/GO:0032465
tissue development	GO:0009888	BP	6	20	0.0393282	ENSSSCG00000017156|ENSSSCG00000015556|ENSSSCG00000007153|ENSSSCG00000000896|ENSSSCG00000022204|ENSSSCG00000005506	http://amigo.geneontology.org/amigo/term/GO:0009888
positive regulation of bone mineralization	GO:0030501	BP	6	20	0.0393282	ENSSSCG00000023004|ENSSSCG00000014149|ENSSSCG00000010360|ENSSSCG00000020813|ENSSSCG00000000804|ENSSSCG00000027898	http://amigo.geneontology.org/amigo/term/GO:0030501
photoreceptor connecting cilium	GO:0032391	CC	6	20	0.0393282	ENSSSCG00000002428|ENSSSCG00000014151|ENSSSCG00000007364|ENSSSCG00000011004|ENSSSCG00000011941|ENSSSCG00000024500	http://amigo.geneontology.org/amigo/term/GO:0032391
positive regulation of interferon-beta production	GO:0032728	BP	6	20	0.0393282	ENSSSCG00000029518|ENSSSCG00000007143|ENSSSCG00000012252|ENSSSCG00000009704|ENSSSCG00000030408|ENSSSCG00000009622	http://amigo.geneontology.org/amigo/term/GO:0032728
negative regulation of telomere maintenance via telomerase	GO:0032211	BP	5	15	0.0426891	ENSSSCG00000010605|ENSSSCG00000003412|ENSSSCG00000007334|ENSSSCG00000006184|ENSSSCG00000013304	http://amigo.geneontology.org/amigo/term/GO:0032211
cellular response to gamma radiation	GO:0071480	BP	5	15	0.0426891	ENSSSCG00000013110|ENSSSCG00000016177|ENSSSCG00000000059|ENSSSCG00000003531|ENSSSCG00000011679	http://amigo.geneontology.org/amigo/term/GO:0071480
laminin binding	GO:0043236	MF	5	15	0.0426891	ENSSSCG00000029230|ENSSSCG00000016364|ENSSSCG00000006648|ENSSSCG00000022204|ENSSSCG00000011101	http://amigo.geneontology.org/amigo/term/GO:0043236
positive regulation of canonical Wnt signaling pathway	GO:0090263	BP	12	58	0.0430316	ENSSSCG00000023004|ENSSSCG00000015851|ENSSSCG00000025822|ENSSSCG00000013397|ENSSSCG00000025028|ENSSSCG00000005084|ENSSSCG00000005235|ENSSSCG00000025796|ENSSSCG00000014240|ENSSSCG00000012252|ENSSSCG00000022611|ENSSSCG00000007334	http://amigo.geneontology.org/amigo/term/GO:0090263
histone demethylase activity (H3-K9 specific)	GO:0032454	MF	4	10	0.0437252	ENSSSCG00000014331|ENSSSCG00000024570|ENSSSCG00000003531|ENSSSCG00000008221	http://amigo.geneontology.org/amigo/term/GO:0032454
negative regulation of DNA replication	GO:0008156	BP	4	10	0.0437252	ENSSSCG00000010357|ENSSSCG00000006184|ENSSSCG00000011679|ENSSSCG00000012323	http://amigo.geneontology.org/amigo/term/GO:0008156
protein localization to phagophore assembly site	GO:0034497	BP	4	10	0.0437252	ENSSSCG00000003749|ENSSSCG00000007580|ENSSSCG00000017133|ENSSSCG00000016300	http://amigo.geneontology.org/amigo/term/GO:0034497
RNA stem-loop binding	GO:0035613	MF	4	10	0.0437252	ENSSSCG00000010821|ENSSSCG00000012252|ENSSSCG00000015498|ENSSSCG00000017832	http://amigo.geneontology.org/amigo/term/GO:0035613
eukaryotic translation initiation factor 3 complex	GO:0005852	CC	4	10	0.0437252	ENSSSCG00000006016|ENSSSCG00000012252|ENSSSCG00000000119|ENSSSCG00000009043	http://amigo.geneontology.org/amigo/term/GO:0005852
lysosome localization	GO:0032418	BP	4	10	0.0437252	ENSSSCG00000014860|ENSSSCG00000003468|ENSSSCG00000013906|ENSSSCG00000008508	http://amigo.geneontology.org/amigo/term/GO:0032418
neuroblast proliferation	GO:0007405	BP	4	10	0.0437252	ENSSSCG00000023004|ENSSSCG00000024312|ENSSSCG00000000493|ENSSSCG00000014272	http://amigo.geneontology.org/amigo/term/GO:0007405
Wnt-activated receptor activity	GO:0042813	MF	4	10	0.0437252	ENSSSCG00000023004|ENSSSCG00000009679|ENSSSCG00000003811|ENSSSCG00000000625	http://amigo.geneontology.org/amigo/term/GO:0042813
COP9 signalosome	GO:0008180	CC	6	21	0.0464482	ENSSSCG00000020790|ENSSSCG00000004652|ENSSSCG00000011417|ENSSSCG00000007356|ENSSSCG00000005601|ENSSSCG00000014960	http://amigo.geneontology.org/amigo/term/GO:0008180
non-motile cilium assembly	GO:1905515	BP	8	33	0.0468806	ENSSSCG00000002428|ENSSSCG00000007364|ENSSSCG00000006994|ENSSSCG00000008738|ENSSSCG00000025417|ENSSSCG00000011941|ENSSSCG00000027528|ENSSSCG00000027571	http://amigo.geneontology.org/amigo/term/GO:1905515
drug binding	GO:0008144	MF	7	27	0.0474385	ENSSSCG00000025822|ENSSSCG00000012851|ENSSSCG00000008948|ENSSSCG00000001955|ENSSSCG00000010301|ENSSSCG00000009704|ENSSSCG00000016929	http://amigo.geneontology.org/amigo/term/GO:0008144
ribonucleoprotein complex	GO:1990904	CC	14	73	0.0487433	ENSSSCG00000010821|ENSSSCG00000010203|ENSSSCG00000009249|ENSSSCG00000008940|ENSSSCG00000000104|ENSSSCG00000004653|ENSSSCG00000014855|ENSSSCG00000008710|ENSSSCG00000023761|ENSSSCG00000008619|ENSSSCG00000001792|ENSSSCG00000015031|ENSSSCG00000030408|ENSSSCG00000017795	http://amigo.geneontology.org/amigo/term/GO:1990904
cellular response to DNA damage stimulus	GO:0006974	BP	16	87	0.0488102	ENSSSCG00000030065|ENSSSCG00000002340|ENSSSCG00000021443|ENSSSCG00000008538|ENSSSCG00000030396|ENSSSCG00000015650|ENSSSCG00000016842|ENSSSCG00000015288|ENSSSCG00000004120|ENSSSCG00000006274|ENSSSCG00000024373|ENSSSCG00000027342|ENSSSCG00000009556|ENSSSCG00000010519|ENSSSCG00000002266|ENSSSCG00000008735	http://amigo.geneontology.org/amigo/term/GO:0006974
actin cytoskeleton	GO:0015629	CC	20	116	0.0497888	ENSSSCG00000009203|ENSSSCG00000009613|ENSSSCG00000022692|ENSSSCG00000022288|ENSSSCG00000010568|ENSSSCG00000007602|ENSSSCG00000005706|ENSSSCG00000001731|ENSSSCG00000016497|ENSSSCG00000010190|ENSSSCG00000021359|ENSSSCG00000004979|ENSSSCG00000008721|ENSSSCG00000004478|ENSSSCG00000030408|ENSSSCG00000011074|ENSSSCG00000007438|ENSSSCG00000013461|ENSSSCG00000003654|ENSSSCG00000028878	http://amigo.geneontology.org/amigo/term/GO:0015629

## Sheet: RNAedits_GO
Term	ID	GO aspect	Input number	Background number	FDR	Input	Hyperlink
positive regulation of proteasomal protein catabolic process	GO:1901800	BP	2	6	0.000340758	ENSSSCG00000020879|ENSSSCG00000000927	http://amigo.geneontology.org/amigo/term/GO:1901800
intraciliary transport particle A	GO:0030991	CC	2	7	0.000437123	ENSSSCG00000011589|ENSSSCG00000008604	http://amigo.geneontology.org/amigo/term/GO:0030991
intraciliary retrograde transport	GO:0035721	BP	2	8	0.000545164	ENSSSCG00000011589|ENSSSCG00000008604	http://amigo.geneontology.org/amigo/term/GO:0035721
flavin adenine dinucleotide binding	GO:0050660	MF	3	52	0.0009692	ENSSSCG00000002712|ENSSSCG00000008035|ENSSSCG00000017100	http://amigo.geneontology.org/amigo/term/GO:0050660
protein localization to cilium	GO:0061512	BP	2	18	0.00225015	ENSSSCG00000011589|ENSSSCG00000008604	http://amigo.geneontology.org/amigo/term/GO:0061512
ciliary basal body	GO:0036064	CC	3	73	0.00246468	ENSSSCG00000011589|ENSSSCG00000003757|ENSSSCG00000008604	http://amigo.geneontology.org/amigo/term/GO:0036064
mitochondrion	GO:0005739	CC	7	583	0.0045766	ENSSSCG00000020879|ENSSSCG00000028646|ENSSSCG00000002712|ENSSSCG00000008035|ENSSSCG00000010795|ENSSSCG00000010289|ENSSSCG00000009238	http://amigo.geneontology.org/amigo/term/GO:0005739
regulation of circadian rhythm	GO:0042752	BP	2	27	0.00471121	ENSSSCG00000020879|ENSSSCG00000009249	http://amigo.geneontology.org/amigo/term/GO:0042752
negative regulation of epithelial cell proliferation	GO:0050680	BP	2	33	0.00681134	ENSSSCG00000011589|ENSSSCG00000025822	http://amigo.geneontology.org/amigo/term/GO:0050680
flagellated sperm motility	GO:0030317	BP	2	44	0.0115579	ENSSSCG00000028101|ENSSSCG00000011510	http://amigo.geneontology.org/amigo/term/GO:0030317
sodium ion transmembrane transport	GO:0035725	BP	2	56	0.0179676	ENSSSCG00000028101|ENSSSCG00000004659	http://amigo.geneontology.org/amigo/term/GO:0035725
positive regulation of osteoclast development	GO:2001206	BP	1	5	0.0210953	ENSSSCG00000028101	http://amigo.geneontology.org/amigo/term/GO:2001206
regulation of cell cycle process	GO:0010564	BP	1	5	0.0210953	ENSSSCG00000025822	http://amigo.geneontology.org/amigo/term/GO:0010564
prostate epithelial cord arborization involved in prostate glandular acinus morphogenesis	GO:0060527	BP	1	5	0.0210953	ENSSSCG00000025822	http://amigo.geneontology.org/amigo/term/GO:0060527
homocysteine metabolic process	GO:0050667	BP	1	5	0.0210953	ENSSSCG00000017100	http://amigo.geneontology.org/amigo/term/GO:0050667
dorsal/ventral axis specification	GO:0009950	BP	1	5	0.0210953	ENSSSCG00000025822	http://amigo.geneontology.org/amigo/term/GO:0009950
Toll signaling pathway	GO:0008063	BP	1	5	0.0210953	ENSSSCG00000028947	http://amigo.geneontology.org/amigo/term/GO:0008063
glycerol metabolic process	GO:0006071	BP	1	5	0.0210953	ENSSSCG00000009238	http://amigo.geneontology.org/amigo/term/GO:0006071
positive regulation of extrinsic apoptotic signaling pathway via death domain receptors	GO:1902043	BP	1	5	0.0210953	ENSSSCG00000025822	http://amigo.geneontology.org/amigo/term/GO:1902043
mitochondrial calcium ion transmembrane transport	GO:0006851	BP	1	5	0.0210953	ENSSSCG00000010289	http://amigo.geneontology.org/amigo/term/GO:0006851
superoxide-generating NADPH oxidase activator activity	GO:0016176	MF	1	5	0.0210953	ENSSSCG00000008034	http://amigo.geneontology.org/amigo/term/GO:0016176
negative regulation of fibroblast apoptotic process	GO:2000270	BP	1	5	0.0210953	ENSSSCG00000025822	http://amigo.geneontology.org/amigo/term/GO:2000270
cobalamin metabolic process	GO:0009235	BP	1	5	0.0210953	ENSSSCG00000028646	http://amigo.geneontology.org/amigo/term/GO:0009235
cellular response to misfolded protein	GO:0071218	BP	1	5	0.0210953	ENSSSCG00000010288	http://amigo.geneontology.org/amigo/term/GO:0071218
metabolic process	GO:0008152	BP	1	5	0.0210953	ENSSSCG00000000492	http://amigo.geneontology.org/amigo/term/GO:0008152
Sec61 translocon complex	GO:0005784	CC	1	5	0.0210953	ENSSSCG00000025281	http://amigo.geneontology.org/amigo/term/GO:0005784
establishment of protein localization to organelle	GO:0072594	BP	1	6	0.0245685	ENSSSCG00000011589	http://amigo.geneontology.org/amigo/term/GO:0072594
monovalent inorganic cation transport	GO:0015672	BP	1	6	0.0245685	ENSSSCG00000028101	http://amigo.geneontology.org/amigo/term/GO:0015672
cellular response to X-ray	GO:0071481	BP	1	6	0.0245685	ENSSSCG00000025822	http://amigo.geneontology.org/amigo/term/GO:0071481
smoothened signaling pathway involved in dorsal/ventral neural tube patterning	GO:0060831	BP	1	6	0.0245685	ENSSSCG00000011589	http://amigo.geneontology.org/amigo/term/GO:0060831
intraciliary transport involved in cilium assembly	GO:0035735	BP	1	6	0.0245685	ENSSSCG00000003757	http://amigo.geneontology.org/amigo/term/GO:0035735
nuclear-transcribed mRNA catabolic process	GO:0000956	BP	1	6	0.0245685	ENSSSCG00000011678	http://amigo.geneontology.org/amigo/term/GO:0000956
optic nerve development	GO:0021554	BP	1	6	0.0245685	ENSSSCG00000011952	http://amigo.geneontology.org/amigo/term/GO:0021554
sequence-specific double-stranded DNA binding	GO:1990837	MF	1	6	0.0245685	ENSSSCG00000009249	http://amigo.geneontology.org/amigo/term/GO:1990837
regulation of Rac protein signal transduction	GO:0035020	BP	1	6	0.0245685	ENSSSCG00000003757	http://amigo.geneontology.org/amigo/term/GO:0035020
hematopoietic stem cell differentiation	GO:0060218	BP	1	6	0.0245685	ENSSSCG00000025822	http://amigo.geneontology.org/amigo/term/GO:0060218
glycogen catabolic process	GO:0005980	BP	1	7	0.0280296	ENSSSCG00000013022	http://amigo.geneontology.org/amigo/term/GO:0005980
lysozyme activity	GO:0003796	MF	1	7	0.0280296	ENSSSCG00000000492	http://amigo.geneontology.org/amigo/term/GO:0003796
action potential	GO:0001508	BP	1	7	0.0280296	ENSSSCG00000023174	http://amigo.geneontology.org/amigo/term/GO:0001508
killing of cells of other organism	GO:0031640	BP	1	7	0.0280296	ENSSSCG00000000492	http://amigo.geneontology.org/amigo/term/GO:0031640
negative regulation of peptidyl-tyrosine phosphorylation	GO:0050732	BP	1	7	0.0280296	ENSSSCG00000025822	http://amigo.geneontology.org/amigo/term/GO:0050732
superoxide metabolic process	GO:0006801	BP	1	7	0.0280296	ENSSSCG00000008034	http://amigo.geneontology.org/amigo/term/GO:0006801
positive regulation of cytokine production	GO:0001819	BP	1	7	0.0280296	ENSSSCG00000011510	http://amigo.geneontology.org/amigo/term/GO:0001819
cellular response to fibroblast growth factor stimulus	GO:0044344	BP	1	7	0.0280296	ENSSSCG00000025822	http://amigo.geneontology.org/amigo/term/GO:0044344
positive regulation of telomere capping	GO:1904355	BP	1	7	0.0280296	ENSSSCG00000009249	http://amigo.geneontology.org/amigo/term/GO:1904355
regulation of proteasomal protein catabolic process	GO:0061136	BP	1	7	0.0280296	ENSSSCG00000011510	http://amigo.geneontology.org/amigo/term/GO:0061136
cellular response to BMP stimulus	GO:0071773	BP	1	7	0.0280296	ENSSSCG00000025822	http://amigo.geneontology.org/amigo/term/GO:0071773
potassium:chloride symporter activity	GO:0015379	MF	1	7	0.0280296	ENSSSCG00000004659	http://amigo.geneontology.org/amigo/term/GO:0015379
isoprenoid biosynthetic process	GO:0008299	BP	1	7	0.0280296	ENSSSCG00000009238	http://amigo.geneontology.org/amigo/term/GO:0008299
exit from mitosis	GO:0010458	BP	1	8	0.0314786	ENSSSCG00000011952	http://amigo.geneontology.org/amigo/term/GO:0010458
axon guidance receptor activity	GO:0008046	MF	1	8	0.0314786	ENSSSCG00000012001	http://amigo.geneontology.org/amigo/term/GO:0008046
negative regulation of protein tyrosine kinase activity	GO:0061099	BP	1	8	0.0314786	ENSSSCG00000027946	http://amigo.geneontology.org/amigo/term/GO:0061099
positive regulation of ubiquitin-dependent protein catabolic process	GO:2000060	BP	1	8	0.0314786	ENSSSCG00000020879	http://amigo.geneontology.org/amigo/term/GO:2000060
spermatid nucleus differentiation	GO:0007289	BP	1	8	0.0314786	ENSSSCG00000011510	http://amigo.geneontology.org/amigo/term/GO:0007289
Leydig cell differentiation	GO:0033327	BP	1	8	0.0314786	ENSSSCG00000011510	http://amigo.geneontology.org/amigo/term/GO:0033327
dopaminergic neuron differentiation	GO:0071542	BP	1	8	0.0314786	ENSSSCG00000025822	http://amigo.geneontology.org/amigo/term/GO:0071542
planar cell polarity pathway involved in neural tube closure	GO:0090179	BP	1	8	0.0314786	ENSSSCG00000025822	http://amigo.geneontology.org/amigo/term/GO:0090179
sodium ion homeostasis	GO:0055078	BP	1	8	0.0314786	ENSSSCG00000004659	http://amigo.geneontology.org/amigo/term/GO:0055078
5'-3' exonuclease activity	GO:0008409	MF	1	8	0.0314786	ENSSSCG00000011678	http://amigo.geneontology.org/amigo/term/GO:0008409
NADPH oxidase complex	GO:0043020	CC	1	8	0.0314786	ENSSSCG00000008034	http://amigo.geneontology.org/amigo/term/GO:0043020
extracellular matrix disassembly	GO:0022617	BP	1	8	0.0314786	ENSSSCG00000008034	http://amigo.geneontology.org/amigo/term/GO:0022617
negative regulation of fibroblast proliferation	GO:0048147	BP	1	8	0.0314786	ENSSSCG00000025822	http://amigo.geneontology.org/amigo/term/GO:0048147
chloride ion homeostasis	GO:0055064	BP	1	8	0.0314786	ENSSSCG00000004659	http://amigo.geneontology.org/amigo/term/GO:0055064
negative regulation of insulin secretion	GO:0046676	BP	1	8	0.0314786	ENSSSCG00000025822	http://amigo.geneontology.org/amigo/term/GO:0046676
negative regulation of gene expression	GO:0010629	BP	2	80	0.0342093	ENSSSCG00000020879|ENSSSCG00000011510	http://amigo.geneontology.org/amigo/term/GO:0010629
positive regulation of epidermal growth factor-activated receptor activity	GO:0045741	BP	1	9	0.0349157	ENSSSCG00000020879	http://amigo.geneontology.org/amigo/term/GO:0045741
negative regulation of androgen receptor signaling pathway	GO:0060766	BP	1	9	0.0349157	ENSSSCG00000025822	http://amigo.geneontology.org/amigo/term/GO:0060766
sodium:proton antiporter activity	GO:0015385	MF	1	9	0.0349157	ENSSSCG00000028101	http://amigo.geneontology.org/amigo/term/GO:0015385
cellular response to estrogen stimulus	GO:0071391	BP	1	9	0.0349157	ENSSSCG00000025822	http://amigo.geneontology.org/amigo/term/GO:0071391
non-motile cilium	GO:0097730	CC	1	9	0.0349157	ENSSSCG00000011589	http://amigo.geneontology.org/amigo/term/GO:0097730
positive regulation of ubiquitin-protein transferase activity	GO:0051443	BP	1	9	0.0349157	ENSSSCG00000020879	http://amigo.geneontology.org/amigo/term/GO:0051443
regulation of insulin secretion involved in cellular response to glucose stimulus	GO:0061178	BP	1	9	0.0349157	ENSSSCG00000028101	http://amigo.geneontology.org/amigo/term/GO:0061178
calcium channel complex	GO:0034704	CC	1	9	0.0349157	ENSSSCG00000010289	http://amigo.geneontology.org/amigo/term/GO:0034704
female gonad development	GO:0008585	BP	1	9	0.0349157	ENSSSCG00000025822	http://amigo.geneontology.org/amigo/term/GO:0008585
oxidoreductase activity, acting on paired donors, with incorporation or reduction of molecular oxygen, NAD(P)H as one donor, and incorporation of one atom of oxygen	GO:0016709	MF	1	9	0.0349157	ENSSSCG00000017100	http://amigo.geneontology.org/amigo/term/GO:0016709
nerve growth factor signaling pathway	GO:0038180	BP	1	9	0.0349157	ENSSSCG00000008644	http://amigo.geneontology.org/amigo/term/GO:0038180
RNA binding	GO:0003723	MF	4	354	0.0377918	ENSSSCG00000011952|ENSSSCG00000013022|ENSSSCG00000009249|ENSSSCG00000011678	http://amigo.geneontology.org/amigo/term/GO:0003723
protein kinase regulator activity	GO:0019887	MF	1	10	0.0383408	ENSSSCG00000008644	http://amigo.geneontology.org/amigo/term/GO:0019887
negative regulation of osteoclast differentiation	GO:0045671	BP	1	10	0.0383408	ENSSSCG00000025822	http://amigo.geneontology.org/amigo/term/GO:0045671
Wnt-activated receptor activity	GO:0042813	MF	1	10	0.0383408	ENSSSCG00000009679	http://amigo.geneontology.org/amigo/term/GO:0042813
cellular response to prostaglandin E stimulus	GO:0071380	BP	1	10	0.0383408	ENSSSCG00000025822	http://amigo.geneontology.org/amigo/term/GO:0071380
FMN binding	GO:0010181	MF	1	10	0.0383408	ENSSSCG00000017100	http://amigo.geneontology.org/amigo/term/GO:0010181
digestive tract morphogenesis	GO:0048546	BP	1	11	0.0417539	ENSSSCG00000025822	http://amigo.geneontology.org/amigo/term/GO:0048546
acrosome assembly	GO:0001675	BP	1	11	0.0417539	ENSSSCG00000011510	http://amigo.geneontology.org/amigo/term/GO:0001675
non-canonical Wnt signaling pathway	GO:0035567	BP	1	11	0.0417539	ENSSSCG00000025822	http://amigo.geneontology.org/amigo/term/GO:0035567
intrinsic apoptotic signaling pathway	GO:0097193	BP	1	12	0.0451552	ENSSSCG00000028558	http://amigo.geneontology.org/amigo/term/GO:0097193
protein O-linked mannosylation	GO:0035269	BP	1	12	0.0451552	ENSSSCG00000000927	http://amigo.geneontology.org/amigo/term/GO:0035269
retinal ganglion cell axon guidance	GO:0031290	BP	1	12	0.0451552	ENSSSCG00000011952	http://amigo.geneontology.org/amigo/term/GO:0031290
cellular response to estradiol stimulus	GO:0071392	BP	1	12	0.0451552	ENSSSCG00000025822	http://amigo.geneontology.org/amigo/term/GO:0071392
sperm principal piece	GO:0097228	CC	1	12	0.0451552	ENSSSCG00000028101	http://amigo.geneontology.org/amigo/term/GO:0097228
protein disulfide oxidoreductase activity	GO:0015035	MF	1	12	0.0451552	ENSSSCG00000008035	http://amigo.geneontology.org/amigo/term/GO:0015035
cysteine-type deubiquitinase activity	GO:0036459	MF	1	12	0.0451552	ENSSSCG00000023174	http://amigo.geneontology.org/amigo/term/GO:0036459
potassium ion homeostasis	GO:0055075	BP	1	12	0.0451552	ENSSSCG00000004659	http://amigo.geneontology.org/amigo/term/GO:0055075
enzyme binding	GO:0019899	MF	2	94	0.0455291	ENSSSCG00000004438|ENSSSCG00000008034	http://amigo.geneontology.org/amigo/term/GO:0019899
cilium assembly	GO:0060271	BP	2	95	0.0463844	ENSSSCG00000008604|ENSSSCG00000016370	http://amigo.geneontology.org/amigo/term/GO:0060271
septin complex	GO:0031105	CC	1	13	0.0485447	ENSSSCG00000016370	http://amigo.geneontology.org/amigo/term/GO:0031105
cell volume homeostasis	GO:0006884	BP	1	13	0.0485447	ENSSSCG00000004659	http://amigo.geneontology.org/amigo/term/GO:0006884
embryonic camera-type eye morphogenesis	GO:0048596	BP	1	13	0.0485447	ENSSSCG00000011589	http://amigo.geneontology.org/amigo/term/GO:0048596
mannosyltransferase activity	GO:0000030	MF	1	13	0.0485447	ENSSSCG00000000927	http://amigo.geneontology.org/amigo/term/GO:0000030
cell division site	GO:0032153	CC	1	13	0.0485447	ENSSSCG00000016370	http://amigo.geneontology.org/amigo/term/GO:0032153
septin ring	GO:0005940	CC	1	13	0.0485447	ENSSSCG00000016370	http://amigo.geneontology.org/amigo/term/GO:0005940

## Sheet: DEGs_REAC
Term	ID	Input number	Background number	FDR	Input	Hyperlink
The citric acid (TCA) cycle and respiratory electron transport	R-SSC-1428517	2	45	0.0264094	ENSSSCG00000000045|ENSSSCG00000015334	http://www.reactome.org/cgi-bin/eventbrowser_st_id?ST_ID=R-SSC-1428517
Regulation of pyruvate dehydrogenase (PDH) complex	R-SSC-204174	1	5	0.0318436	ENSSSCG00000015334	http://www.reactome.org/cgi-bin/eventbrowser_st_id?ST_ID=R-SSC-204174
Glutamate binding, activation of AMPA receptors and synaptic plasticity	R-SSC-399721	1	5	0.0318436	ENSSSCG00000002268	http://www.reactome.org/cgi-bin/eventbrowser_st_id?ST_ID=R-SSC-399721
Trafficking of AMPA receptors	R-SSC-399719	1	5	0.0318436	ENSSSCG00000002268	http://www.reactome.org/cgi-bin/eventbrowser_st_id?ST_ID=R-SSC-399719
Lagging Strand Synthesis	R-SSC-69186	1	5	0.0318436	ENSSSCG00000028696	http://www.reactome.org/cgi-bin/eventbrowser_st_id?ST_ID=R-SSC-69186
PCNA-Dependent Long Patch Base Excision Repair	R-SSC-5651801	1	7	0.042234	ENSSSCG00000028696	http://www.reactome.org/cgi-bin/eventbrowser_st_id?ST_ID=R-SSC-5651801
Beta defensins	R-SSC-1461957	1	7	0.042234	ENSSSCG00000029990	http://www.reactome.org/cgi-bin/eventbrowser_st_id?ST_ID=R-SSC-1461957
Defensins	R-SSC-1461973	1	7	0.042234	ENSSSCG00000029990	http://www.reactome.org/cgi-bin/eventbrowser_st_id?ST_ID=R-SSC-1461973
Pyruvate metabolism	R-SSC-70268	1	7	0.042234	ENSSSCG00000015334	http://www.reactome.org/cgi-bin/eventbrowser_st_id?ST_ID=R-SSC-70268
Metabolism of porphyrins	R-SSC-189445	1	7	0.042234	ENSSSCG00000012347	http://www.reactome.org/cgi-bin/eventbrowser_st_id?ST_ID=R-SSC-189445
Pyruvate metabolism and Citric Acid (TCA) cycle	R-SSC-71406	1	8	0.0473879	ENSSSCG00000015334	http://www.reactome.org/cgi-bin/eventbrowser_st_id?ST_ID=R-SSC-71406
Lysosome Vesicle Biogenesis	R-SSC-432720	1	8	0.0473879	ENSSSCG00000004232	http://www.reactome.org/cgi-bin/eventbrowser_st_id?ST_ID=R-SSC-432720

## Sheet: transDELs_REAC
Term	ID	Input number	Background number	FDR	Input	Hyperlink
Defensins	R-SSC-1461973	2	7	0.000271671	ENSSSCG00000027555|ENSSSCG00000029990	http://www.reactome.org/cgi-bin/eventbrowser_st_id?ST_ID=R-SSC-1461973
Beta defensins	R-SSC-1461957	2	7	0.000271671	ENSSSCG00000027555|ENSSSCG00000029990	http://www.reactome.org/cgi-bin/eventbrowser_st_id?ST_ID=R-SSC-1461957
Antimicrobial peptides	R-SSC-6803157	2	15	0.00101186	ENSSSCG00000027555|ENSSSCG00000029990	http://www.reactome.org/cgi-bin/eventbrowser_st_id?ST_ID=R-SSC-6803157
Lagging Strand Synthesis	R-SSC-69186	1	5	0.0166765	ENSSSCG00000028696	http://www.reactome.org/cgi-bin/eventbrowser_st_id?ST_ID=R-SSC-69186
Metabolism of porphyrins	R-SSC-189445	1	7	0.0221747	ENSSSCG00000012347	http://www.reactome.org/cgi-bin/eventbrowser_st_id?ST_ID=R-SSC-189445
PCNA-Dependent Long Patch Base Excision Repair	R-SSC-5651801	1	7	0.0221747	ENSSSCG00000028696	http://www.reactome.org/cgi-bin/eventbrowser_st_id?ST_ID=R-SSC-5651801
Lysosome Vesicle Biogenesis	R-SSC-432720	1	8	0.0249126	ENSSSCG00000004232	http://www.reactome.org/cgi-bin/eventbrowser_st_id?ST_ID=R-SSC-432720
Resolution of AP sites via the multiple-nucleotide patch replacement pathway	R-SSC-110373	1	9	0.027643	ENSSSCG00000028696	http://www.reactome.org/cgi-bin/eventbrowser_st_id?ST_ID=R-SSC-110373
DNA strand elongation	R-SSC-69190	1	9	0.027643	ENSSSCG00000028696	http://www.reactome.org/cgi-bin/eventbrowser_st_id?ST_ID=R-SSC-69190
Resolution of Abasic Sites (AP sites)	R-SSC-73933	1	13	0.0384903	ENSSSCG00000028696	http://www.reactome.org/cgi-bin/eventbrowser_st_id?ST_ID=R-SSC-73933
Transport of vitamins, nucleosides, and related molecules	R-SSC-425397	1	15	0.0438695	ENSSSCG00000011831	http://www.reactome.org/cgi-bin/eventbrowser_st_id?ST_ID=R-SSC-425397
trans-Golgi Network Vesicle Budding	R-SSC-199992	1	16	0.0465481	ENSSSCG00000004232	http://www.reactome.org/cgi-bin/eventbrowser_st_id?ST_ID=R-SSC-199992

## Sheet: DASs_REAC
Term	ID	Input number	Background number	FDR	Input	Hyperlink
Regulation of TNFR1 signaling	R-SSC-5357905	3	10	0.00506122	ENSSSCG00000013464|ENSSSCG00000001009|ENSSSCG00000025028	http://www.reactome.org/cgi-bin/eventbrowser_st_id?ST_ID=R-SSC-5357905
TNF signaling	R-SSC-75893	3	12	0.00772433	ENSSSCG00000013464|ENSSSCG00000001009|ENSSSCG00000025028	http://www.reactome.org/cgi-bin/eventbrowser_st_id?ST_ID=R-SSC-75893
TRIF(TICAM1)-mediated TLR4 signaling	R-SSC-937061	4	26	0.0093423	ENSSSCG00000001009|ENSSSCG00000017418|ENSSSCG00000011415|ENSSSCG00000002383	http://www.reactome.org/cgi-bin/eventbrowser_st_id?ST_ID=R-SSC-937061
MyD88-independent TLR4 cascade	R-SSC-166166	4	26	0.0093423	ENSSSCG00000001009|ENSSSCG00000017418|ENSSSCG00000011415|ENSSSCG00000002383	http://www.reactome.org/cgi-bin/eventbrowser_st_id?ST_ID=R-SSC-166166
Toll Like Receptor 4 (TLR4) Cascade	R-SSC-166016	4	32	0.0176154	ENSSSCG00000001009|ENSSSCG00000017418|ENSSSCG00000011415|ENSSSCG00000002383	http://www.reactome.org/cgi-bin/eventbrowser_st_id?ST_ID=R-SSC-166016
Regulation of necroptotic cell death	R-SSC-5675482	2	6	0.0195949	ENSSSCG00000001009|ENSSSCG00000025028	http://www.reactome.org/cgi-bin/eventbrowser_st_id?ST_ID=R-SSC-5675482
Toll Like Receptor 3 (TLR3) Cascade	R-SSC-168164	3	18	0.0199483	ENSSSCG00000017418|ENSSSCG00000011415|ENSSSCG00000002383	http://www.reactome.org/cgi-bin/eventbrowser_st_id?ST_ID=R-SSC-168164
MyD88 cascade initiated on plasma membrane	R-SSC-975871	3	19	0.0226286	ENSSSCG00000017418|ENSSSCG00000011415|ENSSSCG00000002383	http://www.reactome.org/cgi-bin/eventbrowser_st_id?ST_ID=R-SSC-975871
Toll Like Receptor 10 (TLR10) Cascade	R-SSC-168142	3	19	0.0226286	ENSSSCG00000017418|ENSSSCG00000011415|ENSSSCG00000002383	http://www.reactome.org/cgi-bin/eventbrowser_st_id?ST_ID=R-SSC-168142
Toll Like Receptor 5 (TLR5) Cascade	R-SSC-168176	3	19	0.0226286	ENSSSCG00000017418|ENSSSCG00000011415|ENSSSCG00000002383	http://www.reactome.org/cgi-bin/eventbrowser_st_id?ST_ID=R-SSC-168176
Regulated Necrosis	R-SSC-5218859	2	7	0.0247317	ENSSSCG00000001009|ENSSSCG00000025028	http://www.reactome.org/cgi-bin/eventbrowser_st_id?ST_ID=R-SSC-5218859
RIPK1-mediated regulated necrosis	R-SSC-5213460	2	7	0.0247317	ENSSSCG00000001009|ENSSSCG00000025028	http://www.reactome.org/cgi-bin/eventbrowser_st_id?ST_ID=R-SSC-5213460
Toll Like Receptor 2 (TLR2) Cascade	R-SSC-181438	3	20	0.0254948	ENSSSCG00000017418|ENSSSCG00000011415|ENSSSCG00000002383	http://www.reactome.org/cgi-bin/eventbrowser_st_id?ST_ID=R-SSC-181438
MyD88:MAL(TIRAP) cascade initiated on plasma membrane	R-SSC-166058	3	20	0.0254948	ENSSSCG00000017418|ENSSSCG00000011415|ENSSSCG00000002383	http://www.reactome.org/cgi-bin/eventbrowser_st_id?ST_ID=R-SSC-166058
Toll Like Receptor TLR6:TLR2 Cascade	R-SSC-168188	3	20	0.0254948	ENSSSCG00000017418|ENSSSCG00000011415|ENSSSCG00000002383	http://www.reactome.org/cgi-bin/eventbrowser_st_id?ST_ID=R-SSC-168188
Toll Like Receptor TLR1:TLR2 Cascade	R-SSC-168179	3	20	0.0254948	ENSSSCG00000017418|ENSSSCG00000011415|ENSSSCG00000002383	http://www.reactome.org/cgi-bin/eventbrowser_st_id?ST_ID=R-SSC-168179
MAP kinase activation	R-SSC-450294	2	8	0.0303495	ENSSSCG00000011415|ENSSSCG00000002383	http://www.reactome.org/cgi-bin/eventbrowser_st_id?ST_ID=R-SSC-450294
TNFR1-induced NFkappaB signaling pathway	R-SSC-5357956	2	8	0.0303495	ENSSSCG00000001009|ENSSSCG00000025028	http://www.reactome.org/cgi-bin/eventbrowser_st_id?ST_ID=R-SSC-5357956
Interleukin-17 signaling	R-SSC-448424	2	8	0.0303495	ENSSSCG00000011415|ENSSSCG00000002383	http://www.reactome.org/cgi-bin/eventbrowser_st_id?ST_ID=R-SSC-448424
Toll-like Receptor Cascades	R-SSC-168898	4	39	0.0317101	ENSSSCG00000001009|ENSSSCG00000017418|ENSSSCG00000011415|ENSSSCG00000002383	http://www.reactome.org/cgi-bin/eventbrowser_st_id?ST_ID=R-SSC-168898
TRAF6 mediated induction of NFkB and MAP kinases upon TLR7/8 or 9 activation	R-SSC-975138	3	22	0.0317829	ENSSSCG00000017418|ENSSSCG00000011415|ENSSSCG00000002383	http://www.reactome.org/cgi-bin/eventbrowser_st_id?ST_ID=R-SSC-975138
Toll Like Receptor 9 (TLR9) Cascade	R-SSC-168138	3	23	0.0352028	ENSSSCG00000017418|ENSSSCG00000011415|ENSSSCG00000002383	http://www.reactome.org/cgi-bin/eventbrowser_st_id?ST_ID=R-SSC-168138
Toll Like Receptor 7/8 (TLR7/8) Cascade	R-SSC-168181	3	23	0.0352028	ENSSSCG00000017418|ENSSSCG00000011415|ENSSSCG00000002383	http://www.reactome.org/cgi-bin/eventbrowser_st_id?ST_ID=R-SSC-168181
MyD88 dependent cascade initiated on endosome	R-SSC-975155	3	23	0.0352028	ENSSSCG00000017418|ENSSSCG00000011415|ENSSSCG00000002383	http://www.reactome.org/cgi-bin/eventbrowser_st_id?ST_ID=R-SSC-975155
Death Receptor Signalling	R-SSC-73887	3	23	0.0352028	ENSSSCG00000013464|ENSSSCG00000001009|ENSSSCG00000025028	http://www.reactome.org/cgi-bin/eventbrowser_st_id?ST_ID=R-SSC-73887
RNA Polymerase III Transcription Initiation From Type 1 Promoter	R-SSC-76061	2	10	0.0429059	ENSSSCG00000006682|ENSSSCG00000007095	http://www.reactome.org/cgi-bin/eventbrowser_st_id?ST_ID=R-SSC-76061
@@RNA Polymerase III Transcription Initiation From Type 2 Promoter	R-SSC-76066	2	10	0.0429059	ENSSSCG00000006682|ENSSSCG00000007095	http://www.reactome.org/cgi-bin/eventbrowser_st_id?ST_ID=R-SSC-76066
@@RNA Polymerase III Transcription Initiation From Type 3 Promoter	R-SSC-76071	2	13	0.0646189	ENSSSCG00000006682|ENSSSCG00000007095	http://www.reactome.org/cgi-bin/eventbrowser_st_id?ST_ID=R-SSC-76071
Intrinsic Pathway for Apoptosis	R-SSC-109606	2	11	0.0497867	ENSSSCG00000025028|ENSSSCG00000017643	http://www.reactome.org/cgi-bin/eventbrowser_st_id?ST_ID=R-SSC-109606

## Sheet: ASEs_REAC
Term	ID	Input number	Background number	FDR	Input	Hyperlink
Phospholipid metabolism	R-SSC-1483257	11	48	0.0298917	ENSSSCG00000029212|ENSSSCG00000015755|ENSSSCG00000003909|ENSSSCG00000027629|ENSSSCG00000011845|ENSSSCG00000011750|ENSSSCG00000010525|ENSSSCG00000017116|ENSSSCG00000001419|ENSSSCG00000021977|ENSSSCG00000015603	http://www.reactome.org/cgi-bin/eventbrowser_st_id?ST_ID=R-SSC-1483257
Chondroitin sulfate/dermatan sulfate metabolism	R-SSC-1793185	4	10	0.0437252	ENSSSCG00000012265|ENSSSCG00000020809|ENSSSCG00000008601|ENSSSCG00000004771	http://www.reactome.org/cgi-bin/eventbrowser_st_id?ST_ID=R-SSC-1793185
Synthesis of PA	R-SSC-1483166	4	10	0.0437252	ENSSSCG00000011750|ENSSSCG00000015755|ENSSSCG00000021977|ENSSSCG00000017116	http://www.reactome.org/cgi-bin/eventbrowser_st_id?ST_ID=R-SSC-1483166

## Sheet: RNAedits_REAC
Term	ID	Input number	Background number	FDR	Input	Hyperlink
Cobalamin (Cbl, vitamin B12) transport and metabolism	R-SSC-196741	1	5	0.0210953	ENSSSCG00000028646	http://www.reactome.org/cgi-bin/eventbrowser_st_id?ST_ID=R-SSC-196741
RHO GTPases Activate NADPH Oxidases	R-SSC-5668599	1	6	0.0245685	ENSSSCG00000008034	http://www.reactome.org/cgi-bin/eventbrowser_st_id?ST_ID=R-SSC-5668599
Ca2+ pathway	R-SSC-4086398	1	7	0.0280296	ENSSSCG00000009679	http://www.reactome.org/cgi-bin/eventbrowser_st_id?ST_ID=R-SSC-4086398
Endosomal Sorting Complex Required For Transport (ESCRT)	R-SSC-917729	1	8	0.0314786	ENSSSCG00000016399	http://www.reactome.org/cgi-bin/eventbrowser_st_id?ST_ID=R-SSC-917729
Negative regulation of MET activity	R-SSC-6807004	1	8	0.0314786	ENSSSCG00000016399	http://www.reactome.org/cgi-bin/eventbrowser_st_id?ST_ID=R-SSC-6807004
EGFR downregulation	R-SSC-182971	1	11	0.0417539	ENSSSCG00000016399	http://www.reactome.org/cgi-bin/eventbrowser_st_id?ST_ID=R-SSC-182971
PCP/CE pathway	R-SSC-4086400	1	12	0.0451552	ENSSSCG00000009679	http://www.reactome.org/cgi-bin/eventbrowser_st_id?ST_ID=R-SSC-4086400
Signaling by EGFR	R-SSC-177929	1	13	0.0485447	ENSSSCG00000016399	http://www.reactome.org/cgi-bin/eventbrowser_st_id?ST_ID=R-SSC-177929
